# Supplementary material for: BMP2 alterations in mucinous cystadenocarcinoma of the breast: insights from whole-exome sequencing
Source: PeerJ. 2025 Sep 3;13:e19948. doi: 10.7717/peerj.19948 (PMC12422278; doi:10.7717/peerj.19948)
Supplement: Supplemental Information 3 [file peerj-13-19948-s003.zip]

Archive with 46 entries (42 files):
- BMP2/BMP2/
- BMP2/BMP2/CC.pdf
- BMP2/BMP2/clinical-plot-svg metastatic TCGA.pdf
- BMP2/BMP2/clinical-plot-svg PAM50 METABRIC.pdf
- BMP2/BMP2/clinical-plot-svg tumor stage METABRIC.pdf
- BMP2/BMP2/clinical-plot-svgMETASTATIC TCGA.pdf
- BMP2/BMP2/enrichments-frequency-scatter_METABRIC.pdf
- BMP2/BMP2/enrichments-frequency-scatterTCGA.pdf
- BMP2/BMP2/GO BP.pdf
- BMP2/BMP2/jVenn_chart.png
- BMP2/BMP2/KEGG.pdf
- BMP2/BMP2/METABRIC  BMP2 plot.pdf
- BMP2/BMP2/METABRIC BMP2 oncoprint.pdf
- BMP2/BMP2/METABRIC BMP2_lollipop.pdf
- BMP2/BMP2/MF.pdf
- BMP2/BMP2/net.network.txt
- BMP2/BMP2/net.network.txt.pdf
- BMP2/BMP2/Overall_ METABRIC.pdf
- BMP2/BMP2/Overall_ TCGA.pdf
- BMP2/BMP2/REACTOME.pdf
- BMP2/BMP2/Relapse_Free METABRIC.pdf
- BMP2/BMP2/Scna.pdf
- BMP2/BMP2/string_interactions.tsv
- BMP2/BMP2/string_interactions_short.tsv
- BMP2/BMP2/table_METABRIC DEGs.tsv
- BMP2/BMP2/tableTCGA DEGS.tsv
- BMP2/BMP2/TCGA BMP2_lollipop.pdf
- BMP2/BMP2/TCGA oncoprint BMP2.pdf
- BMP2/BMP2/TCGA plot FGA BMP2.pdf
- BMP2/BMP2/TCGA plot Methylation BMP2.pdf
- BMP2/BMP2/TCGAplot BMP2.pdf
- BMP2/BMP2/venn.tif
- TK-CQ-2023-0609-004/1.Ocnoplot═╝/
- TK-CQ-2023-0609-004/1.Ocnoplot═╝/oncoplot.pdf
- TK-CQ-2023-0609-004/2.╧╘╓°═╗▒Σ╗∙╥≥/
- TK-CQ-2023-0609-004/2.╧╘╓°═╗▒Σ╗∙╥≥/smgs_detailed.txt
- TK-CQ-2023-0609-004/2.╧╘╓°═╗▒Σ╗∙╥≥/smgs_FDR.pdf
- TK-CQ-2023-0609-004/2.╧╘╓°═╗▒Σ╗∙╥≥/smgs_matrix.txt
- TK-CQ-2023-0609-004/2.╧╘╓°═╗▒Σ╗∙╥≥/smgs_pvalue.pdf
- TK-CQ-2023-0609-004/3.CNV/
- TK-CQ-2023-0609-004/3.CNV/cnvplot_zlyy001.pdf
- TK-CQ-2023-0609-004/3.CNV/cnvplot_zlyy002.pdf
- TK-CQ-2023-0609-004/3.CNV/cnvplot_zlyy003.pdf
- TK-CQ-2023-0609-004/3.CNV/zlyy001_cnv_segments.xls
- TK-CQ-2023-0609-004/3.CNV/zlyy002_cnv_segments.xls
- TK-CQ-2023-0609-004/3.CNV/zlyy003_cnv_segments.xls
