# Supplementary material for: BMP2 alterations in mucinous cystadenocarcinoma of the breast: insights from whole-exome sequencing
Source: PeerJ. 2025 Sep 3;13:e19948. doi: 10.7717/peerj.19948 (PMC12422278; doi:10.7717/peerj.19948)
Supplement: Supplemental Information 3 [file peerj-13-19948-s003.zip › BMP2/BMP2/net.network.txt]

Node1	Node2	PPI
ADRA1D	PLCB1	ppi
ADRA1D	SMOX	ppi
ANKEF1	SLX4IP	ppi
AP5S1	UBOX5	ppi
ATRN	SLX4IP	ppi
ATRN	PCED1A	ppi
AVP	UBOX5	ppi
AVP	OXT	ppi
AVP	PLCB1	ppi
AVP	PDYN	ppi
BANF2	RBBP9	ppi
BANF2	KAT14	ppi
BTBD3	SLX4IP	ppi
BTBD3	TASP1	ppi
BTBD3	KIF16B	ppi
C20orf96	SHLD1	ppi
CDC25B	CSNK2A1	ppi
CDC25B	CENPB	ppi
CDS2	CRLS1	ppi
CHGB	SNAP25	ppi
CHGB	PCSK2	ppi
CHGB	INSM1	ppi
CHGB	PRNP	ppi
CHGB	PDYN	ppi
CRLS1	NDUFAF5	ppi
CRLS1	GPCPD1	ppi
CRLS1	MRPS26	ppi
CRLS1	MCM8	ppi
CRNKL1	SNRPB2	ppi
CRNKL1	RIN2	ppi
CRNKL1	NAA20	ppi
CRNKL1	NOP56	ppi
CRNKL1	KAT14	ppi
CRNKL1	SNRPB	ppi
CSNK2A1	ESF1	ppi
CSNK2A1	PRNP	ppi
DDRGK1	UBOX5	ppi
DDRGK1	MRPS26	ppi
DDRGK1	ITPA	ppi
DDRGK1	NOP56	ppi
DEFB125	DEFB129	ppi
DEFB125	DEFB128	ppi
DEFB125	DEFB132	ppi
DEFB125	DEFB127	ppi
DEFB125	DEFB126	ppi
DEFB126	DEFB129	ppi
DEFB126	DEFB128	ppi
DEFB126	DEFB132	ppi
DEFB126	DEFB127	ppi
DEFB127	DEFB129	ppi
DEFB127	DEFB128	ppi
DEFB127	DEFB132	ppi
DEFB128	DEFB129	ppi
DEFB128	DEFB132	ppi
DEFB129	DEFB132	ppi
DTD1	RBBP9	ppi
DTD1	SEC23B	ppi
DTD1	KAT14	ppi
DZANK1	POLR3F	ppi
DZANK1	ZNF133	ppi
DZANK1	RBBP9	ppi
ESF1	PCED1A	ppi
ESF1	SLX4IP	ppi
ESF1	POLR3F	ppi
ESF1	TRMT6	ppi
ESF1	NOP56	ppi
FASTKD5	UBOX5	ppi
FKBP1A	SHLD1	ppi
FKBP1A	RNF24	ppi
FLRT3	MACROD2	ppi
FLRT3	PROKR2	ppi
FOXA2	INSM1	ppi
GNRH2	UBOX5	ppi
GNRH2	PLCB1	ppi
GPCPD1	TMX4	ppi
GPCPD1	SHLD1	ppi
HAO1	TMX4	ppi
HAO1	SMOX	ppi
IDH3B	PSMF1	ppi
IDH3B	ITPA	ppi
IDH3B	VPS16	ppi
IDH3B	SNRPB	ppi
ITPA	UBOX5	ppi
ITPA	PTPRA	ppi
JAG1	TCF15	ppi
KAT14	SLC24A3	ppi
KAT14	NAA20	ppi
KAT14	RBBP9	ppi
KAT14	SEC23B	ppi
KIF16B	TASP1	ppi
LAMP5	SLX4IP	ppi
MCM8	NDUFAF5	ppi
MCM8	PCNA	ppi
MRPS26	NDUFAF5	ppi
NAA20	SNRPB2	ppi
NAA20	RIN2	ppi
NAA20	NOP56	ppi
NRSN2	SOX12	ppi
NRSN2	SIRPA	ppi
NRSN2	TRIB3	ppi
NSFL1C	UBOX5	ppi
NSFL1C	PAK5	ppi
OXT	PLCB1	ppi
OXT	PDYN	ppi
PANK2	RNF24	ppi
PCED1A	SLX4IP	ppi
PCED1A	RNF24	ppi
PCED1A	VPS16	ppi
PCNA	RAD21L1	ppi
PCSK2	SNAP25	ppi
PCSK2	PDYN	ppi
PDYN	PRND	ppi
PDYN	TRIB3	ppi
PLCB1	PROKR2	ppi
PLCB1	TMX4	ppi
PLCB1	PLCB4	ppi
POLR3F	TRMT6	ppi
POLR3F	RBBP9	ppi
POLR3F	ZNF133	ppi
PRND	RASSF2	ppi
PRND	TRIB3	ppi
PRND	PRNP	ppi
PRNP	SIRPB2	ppi
PRNP	SIRPB1	ppi
PRNP	SIRPD	ppi
PRNP	TRIB3	ppi
PRNP	SIRPA	ppi
PTPRA	UBOX5	ppi
PTPRA	RNF24	ppi
PTPRA	VPS16	ppi
RBBP9	SLC24A3	ppi
RBBP9	SEC23B	ppi
RBBP9	ZNF133	ppi
RIN2	SLC24A3	ppi
RNF24	UBOX5	ppi
RNF24	VPS16	ppi
SIGLEC1	SIRPA	ppi
SIRPA	SIRPB1	ppi
SLC24A3	ZNF133	ppi
SMOX	SPEF1	ppi
SNAP25	SNPH	ppi
SNRPB	SNRPB2	ppi
STK35	ZNF343	ppi
UBOX5	ZNF133	ppi
ZNF133	ZNF343	ppi
