# Supplementary material for: BMP2 alterations in mucinous cystadenocarcinoma of the breast: insights from whole-exome sequencing
Source: PeerJ. 2025 Sep 3;13:e19948. doi: 10.7717/peerj.19948 (PMC12422278; doi:10.7717/peerj.19948)
Supplement: Supplemental Information 3 [file peerj-13-19948-s003.zip › BMP2/BMP2/string_interactions.tsv]

#node1	node2	node1_string_id	node2_string_id	neighborhood_on_chromosome	gene_fusion	phylogenetic_cooccurrence	homology	coexpression	experimentally_determined_interaction	database_annotated	automated_textmining	combined_score
ADRA1D	PLCB1	9606.ENSP00000368766	9606.ENSP00000338185	0	0	0	0	0.067	0	0.500	0.236	0.612
ADRA1D	SMOX	9606.ENSP00000368766	9606.ENSP00000478305	0	0.001	0	0	0.055	0	0	0.409	0.418
ANKEF1	SLX4IP	9606.ENSP00000367644	9606.ENSP00000335557	0	0	0	0	0.049	0	0	0.412	0.416
AP5S1	UBOX5	9606.ENSP00000481750	9606.ENSP00000217173	0	0	0	0	0.254	0	0	0.256	0.421
ATRN	SLX4IP	9606.ENSP00000262919	9606.ENSP00000335557	0	0	0	0	0.044	0	0	0.416	0.418
ATRN	PCED1A	9606.ENSP00000262919	9606.ENSP00000353868	0	0	0	0	0.060	0	0	0.449	0.460
AVP	UBOX5	9606.ENSP00000369647	9606.ENSP00000217173	0	0.119	0	0	0	0	0	0.378	0.429
AVP	OXT	9606.ENSP00000369647	9606.ENSP00000217386	0	0	0.056	0.968	0.371	0	0.400	0.900	0.959
AVP	PLCB1	9606.ENSP00000369647	9606.ENSP00000338185	0	0	0	0	0	0	0.500	0.086	0.523
AVP	PDYN	9606.ENSP00000369647	9606.ENSP00000440185	0	0	0	0	0	0	0	0.631	0.631
BANF2	RBBP9	9606.ENSP00000439128	9606.ENSP00000336866	0	0	0	0	0.045	0	0	0.421	0.424
BANF2	KAT14	9606.ENSP00000439128	9606.ENSP00000392318	0	0	0	0	0	0	0	0.427	0.427
BTBD3	SLX4IP	9606.ENSP00000384545	9606.ENSP00000335557	0	0	0	0	0	0	0	0.400	0.400
BTBD3	TASP1	9606.ENSP00000384545	9606.ENSP00000338624	0	0	0	0	0.139	0	0	0.426	0.485
BTBD3	KIF16B	9606.ENSP00000384545	9606.ENSP00000384164	0	0	0	0	0.062	0	0	0.430	0.443
C20orf96	SHLD1	9606.ENSP00000353470	9606.ENSP00000305875	0	0	0	0	0	0	0	0.443	0.443
CDC25B	CSNK2A1	9606.ENSP00000245960	9606.ENSP00000217244	0	0	0	0	0.049	0.333	0	0.129	0.400
CDC25B	CENPB	9606.ENSP00000245960	9606.ENSP00000369075	0	0	0	0	0.080	0.194	0	0.437	0.546
CDS2	CRLS1	9606.ENSP00000419879	9606.ENSP00000368140	0.057	0	0	0	0.048	0.103	0.968	0.530	0.985
CENPB	CDC25B	9606.ENSP00000369075	9606.ENSP00000245960	0	0	0	0	0.080	0.194	0	0.437	0.546
CHGB	SNAP25	9606.ENSP00000368244	9606.ENSP00000254976	0	0	0	0	0.444	0.087	0	0.369	0.651
CHGB	PCSK2	9606.ENSP00000368244	9606.ENSP00000262545	0	0	0	0	0.480	0	0	0.518	0.739
CHGB	INSM1	9606.ENSP00000368244	9606.ENSP00000312631	0	0	0	0	0.140	0	0	0.402	0.464
CHGB	PRNP	9606.ENSP00000368244	9606.ENSP00000399376	0	0	0	0	0.042	0.102	0	0.406	0.444
CHGB	PDYN	9606.ENSP00000368244	9606.ENSP00000440185	0	0	0	0	0.152	0	0	0.562	0.613
CRLS1	NDUFAF5	9606.ENSP00000368140	9606.ENSP00000367346	0	0	0	0	0.067	0.045	0	0.801	0.807
CRLS1	GPCPD1	9606.ENSP00000368140	9606.ENSP00000368305	0.050	0	0	0	0.044	0.099	0	0.358	0.404
CRLS1	MRPS26	9606.ENSP00000368140	9606.ENSP00000369682	0	0	0	0	0.147	0.060	0	0.383	0.462
CRLS1	MCM8	9606.ENSP00000368140	9606.ENSP00000368164	0	0.157	0	0	0.084	0	0	0.756	0.795
CRLS1	CDS2	9606.ENSP00000368140	9606.ENSP00000419879	0.057	0	0	0	0.048	0.103	0.968	0.530	0.985
CRNKL1	SNRPB2	9606.ENSP00000366557	9606.ENSP00000246071	0	0	0	0	0.167	0.966	0.900	0.167	0.997
CRNKL1	RIN2	9606.ENSP00000366557	9606.ENSP00000255006	0	0	0	0	0.044	0	0	0.505	0.507
CRNKL1	NAA20	9606.ENSP00000366557	9606.ENSP00000335636	0	0	0	0	0.098	0	0	0.630	0.652
CRNKL1	NOP56	9606.ENSP00000366557	9606.ENSP00000370589	0	0	0	0	0.094	0	0	0.412	0.444
CRNKL1	KAT14	9606.ENSP00000366557	9606.ENSP00000392318	0	0	0	0	0.301	0	0	0.332	0.514
CRNKL1	SNRPB	9606.ENSP00000366557	9606.ENSP00000412566	0	0	0	0	0.067	0.942	0.900	0.259	0.995
CSNK2A1	ESF1	9606.ENSP00000217244	9606.ENSP00000202816	0	0	0	0	0.124	0.638	0	0.188	0.720
CSNK2A1	CDC25B	9606.ENSP00000217244	9606.ENSP00000245960	0	0	0	0	0.049	0.333	0	0.129	0.400
CSNK2A1	PRNP	9606.ENSP00000217244	9606.ENSP00000399376	0	0	0	0	0.056	0.335	0.900	0.146	0.939
DDRGK1	UBOX5	9606.ENSP00000346483	9606.ENSP00000217173	0	0	0	0	0.049	0	0	0.420	0.425
DDRGK1	MRPS26	9606.ENSP00000346483	9606.ENSP00000369682	0	0	0	0	0.140	0.143	0	0.276	0.420
DDRGK1	ITPA	9606.ENSP00000346483	9606.ENSP00000369456	0	0	0	0	0.183	0	0	0.324	0.424
DDRGK1	NOP56	9606.ENSP00000346483	9606.ENSP00000370589	0	0	0	0	0.117	0.363	0	0.085	0.440
DEFB125	DEFB129	9606.ENSP00000371847	9606.ENSP00000246105	0	0	0	0	0.197	0	0.500	0.740	0.886
DEFB125	DEFB128	9606.ENSP00000371847	9606.ENSP00000335382	0	0	0	0	0.098	0	0.500	0.833	0.918
DEFB125	DEFB132	9606.ENSP00000371847	9606.ENSP00000371813	0	0	0	0	0.055	0	0.500	0.519	0.752
DEFB125	DEFB127	9606.ENSP00000371847	9606.ENSP00000371825	0	0	0	0	0.198	0	0.500	0.750	0.891
DEFB125	DEFB126	9606.ENSP00000371847	9606.ENSP00000371835	0	0	0	0	0.156	0	0.500	0.560	0.798
DEFB126	DEFB129	9606.ENSP00000371835	9606.ENSP00000246105	0	0	0	0	0.084	0	0.500	0.644	0.823
DEFB126	DEFB128	9606.ENSP00000371835	9606.ENSP00000335382	0	0	0	0	0.086	0	0.500	0.639	0.821
DEFB126	DEFB132	9606.ENSP00000371835	9606.ENSP00000371813	0	0	0	0	0.042	0	0.500	0.506	0.742
DEFB126	DEFB127	9606.ENSP00000371835	9606.ENSP00000371825	0	0	0	0	0.092	0	0.500	0.720	0.861
DEFB126	DEFB125	9606.ENSP00000371835	9606.ENSP00000371847	0	0	0	0	0.156	0	0.500	0.560	0.798
DEFB127	DEFB129	9606.ENSP00000371825	9606.ENSP00000246105	0	0	0	0	0.183	0	0.500	0.689	0.862
DEFB127	DEFB128	9606.ENSP00000371825	9606.ENSP00000335382	0	0	0	0.839	0.144	0	0.500	0.422	0.731
DEFB127	DEFB132	9606.ENSP00000371825	9606.ENSP00000371813	0	0	0	0	0.057	0	0.500	0.694	0.843
DEFB127	DEFB126	9606.ENSP00000371825	9606.ENSP00000371835	0	0	0	0	0.092	0	0.500	0.720	0.861
DEFB127	DEFB125	9606.ENSP00000371825	9606.ENSP00000371847	0	0	0	0	0.198	0	0.500	0.750	0.891
DEFB128	DEFB129	9606.ENSP00000335382	9606.ENSP00000246105	0	0	0	0	0.109	0	0.500	0.656	0.833
DEFB128	DEFB127	9606.ENSP00000335382	9606.ENSP00000371825	0	0	0	0.839	0.144	0	0.500	0.422	0.731
DEFB128	DEFB132	9606.ENSP00000335382	9606.ENSP00000371813	0	0	0	0	0	0	0.500	0.621	0.802
DEFB128	DEFB126	9606.ENSP00000335382	9606.ENSP00000371835	0	0	0	0	0.086	0	0.500	0.639	0.821
DEFB128	DEFB125	9606.ENSP00000335382	9606.ENSP00000371847	0	0	0	0	0.098	0	0.500	0.833	0.918
DEFB129	DEFB132	9606.ENSP00000246105	9606.ENSP00000371813	0	0	0	0	0.072	0	0.500	0.507	0.751
DEFB129	DEFB126	9606.ENSP00000246105	9606.ENSP00000371835	0	0	0	0	0.084	0	0.500	0.644	0.823
DEFB129	DEFB128	9606.ENSP00000246105	9606.ENSP00000335382	0	0	0	0	0.109	0	0.500	0.656	0.833
DEFB129	DEFB127	9606.ENSP00000246105	9606.ENSP00000371825	0	0	0	0	0.183	0	0.500	0.689	0.862
DEFB129	DEFB125	9606.ENSP00000246105	9606.ENSP00000371847	0	0	0	0	0.197	0	0.500	0.740	0.886
DEFB132	DEFB129	9606.ENSP00000371813	9606.ENSP00000246105	0	0	0	0	0.072	0	0.500	0.507	0.751
DEFB132	DEFB128	9606.ENSP00000371813	9606.ENSP00000335382	0	0	0	0	0	0	0.500	0.621	0.802
DEFB132	DEFB126	9606.ENSP00000371813	9606.ENSP00000371835	0	0	0	0	0.042	0	0.500	0.506	0.742
DEFB132	DEFB125	9606.ENSP00000371813	9606.ENSP00000371847	0	0	0	0	0.055	0	0.500	0.519	0.752
DEFB132	DEFB127	9606.ENSP00000371813	9606.ENSP00000371825	0	0	0	0	0.057	0	0.500	0.694	0.843
DTD1	RBBP9	9606.ENSP00000495845	9606.ENSP00000336866	0	0	0	0	0.056	0	0	0.399	0.408
DTD1	SEC23B	9606.ENSP00000495845	9606.ENSP00000338844	0	0.178	0	0	0.064	0.067	0	0.305	0.434
DTD1	KAT14	9606.ENSP00000495845	9606.ENSP00000392318	0	0	0	0	0.068	0	0	0.419	0.435
DZANK1	POLR3F	9606.ENSP00000262547	9606.ENSP00000366828	0	0	0	0	0.058	0	0	0.414	0.424
DZANK1	ZNF133	9606.ENSP00000262547	9606.ENSP00000439427	0	0	0	0	0.065	0	0	0.501	0.514
DZANK1	RBBP9	9606.ENSP00000262547	9606.ENSP00000336866	0	0.215	0	0	0.060	0	0	0.418	0.533
ESF1	PCED1A	9606.ENSP00000202816	9606.ENSP00000353868	0	0	0	0	0	0	0	0.459	0.459
ESF1	SLX4IP	9606.ENSP00000202816	9606.ENSP00000335557	0	0	0	0	0.073	0	0	0.460	0.478
ESF1	POLR3F	9606.ENSP00000202816	9606.ENSP00000366828	0	0	0	0	0.401	0	0	0.167	0.479
ESF1	TRMT6	9606.ENSP00000202816	9606.ENSP00000203001	0	0	0	0	0.529	0	0	0.149	0.582
ESF1	CSNK2A1	9606.ENSP00000202816	9606.ENSP00000217244	0	0	0	0	0.124	0.638	0	0.188	0.720
ESF1	NOP56	9606.ENSP00000202816	9606.ENSP00000370589	0	0	0	0	0.719	0.193	0	0.564	0.892
FASTKD5	UBOX5	9606.ENSP00000369618	9606.ENSP00000217173	0	0.192	0	0	0.062	0	0	0.317	0.438
FKBP1A	SHLD1	9606.ENSP00000383003	9606.ENSP00000305875	0	0	0	0	0.044	0	0	0.589	0.591
FKBP1A	RNF24	9606.ENSP00000383003	9606.ENSP00000388550	0	0	0	0	0.107	0.091	0	0.405	0.475
FLRT3	MACROD2	9606.ENSP00000339912	9606.ENSP00000217246	0	0	0	0	0.053	0	0	0.959	0.959
FLRT3	PROKR2	9606.ENSP00000339912	9606.ENSP00000217270	0	0	0	0	0	0	0	0.555	0.555
FOXA2	INSM1	9606.ENSP00000400341	9606.ENSP00000312631	0	0	0	0	0.044	0	0	0.554	0.555
GNRH2	UBOX5	9606.ENSP00000245983	9606.ENSP00000217173	0	0	0	0	0.042	0	0	0.477	0.478
GNRH2	PLCB1	9606.ENSP00000245983	9606.ENSP00000338185	0	0	0	0	0	0	0.500	0	0.499
GPCPD1	TMX4	9606.ENSP00000368305	9606.ENSP00000246024	0	0	0	0	0.077	0	0	0.449	0.470
GPCPD1	SHLD1	9606.ENSP00000368305	9606.ENSP00000305875	0	0	0	0	0.055	0	0	0.443	0.451
GPCPD1	CRLS1	9606.ENSP00000368305	9606.ENSP00000368140	0.050	0	0	0	0.044	0.099	0	0.358	0.404
HAO1	TMX4	9606.ENSP00000368066	9606.ENSP00000246024	0.045	0.070	0	0	0.042	0	0	0.434	0.454
HAO1	SMOX	9606.ENSP00000368066	9606.ENSP00000478305	0	0	0	0	0	0	0	0.404	0.404
IDH3B	PSMF1	9606.ENSP00000482773	9606.ENSP00000338039	0	0	0	0	0.164	0	0	0.404	0.480
IDH3B	ITPA	9606.ENSP00000482773	9606.ENSP00000369456	0.113	0	0	0	0.336	0	0	0.192	0.482
IDH3B	VPS16	9606.ENSP00000482773	9606.ENSP00000369810	0	0.297	0	0	0.139	0.059	0	0.075	0.402
IDH3B	SNRPB	9606.ENSP00000482773	9606.ENSP00000412566	0	0	0	0	0.432	0	0	0.069	0.448
INSM1	CHGB	9606.ENSP00000312631	9606.ENSP00000368244	0	0	0	0	0.140	0	0	0.402	0.464
INSM1	FOXA2	9606.ENSP00000312631	9606.ENSP00000400341	0	0	0	0	0.044	0	0	0.554	0.555
ITPA	UBOX5	9606.ENSP00000369456	9606.ENSP00000217173	0	0	0	0	0.054	0	0	0.456	0.464
ITPA	DDRGK1	9606.ENSP00000369456	9606.ENSP00000346483	0	0	0	0	0.183	0	0	0.324	0.424
ITPA	PTPRA	9606.ENSP00000369456	9606.ENSP00000369756	0	0	0	0	0.070	0	0	0.382	0.400
ITPA	IDH3B	9606.ENSP00000369456	9606.ENSP00000482773	0.113	0	0	0	0.336	0	0	0.192	0.482
JAG1	TCF15	9606.ENSP00000254958	9606.ENSP00000246080	0	0	0	0	0	0.045	0	0.447	0.449
KAT14	SLC24A3	9606.ENSP00000392318	9606.ENSP00000333519	0	0	0	0	0.044	0.068	0	0.418	0.436
KAT14	NAA20	9606.ENSP00000392318	9606.ENSP00000335636	0	0	0	0	0.076	0	0	0.583	0.599
KAT14	RBBP9	9606.ENSP00000392318	9606.ENSP00000336866	0	0	0	0	0.092	0	0	0.462	0.491
KAT14	SEC23B	9606.ENSP00000392318	9606.ENSP00000338844	0	0	0	0	0.060	0	0	0.424	0.435
KAT14	CRNKL1	9606.ENSP00000392318	9606.ENSP00000366557	0	0	0	0	0.301	0	0	0.332	0.514
KAT14	BANF2	9606.ENSP00000392318	9606.ENSP00000439128	0	0	0	0	0	0	0	0.427	0.427
KAT14	DTD1	9606.ENSP00000392318	9606.ENSP00000495845	0	0	0	0	0.068	0	0	0.419	0.435
KIF16B	TASP1	9606.ENSP00000384164	9606.ENSP00000338624	0	0	0	0	0.099	0	0	0.405	0.441
KIF16B	BTBD3	9606.ENSP00000384164	9606.ENSP00000384545	0	0	0	0	0.062	0	0	0.430	0.443
LAMP5	SLX4IP	9606.ENSP00000246070	9606.ENSP00000335557	0	0	0	0	0	0	0	0.431	0.431
MACROD2	FLRT3	9606.ENSP00000217246	9606.ENSP00000339912	0	0	0	0	0.053	0	0	0.959	0.959
MCM8	NDUFAF5	9606.ENSP00000368164	9606.ENSP00000367346	0	0	0	0	0.089	0	0	0.386	0.416
MCM8	CRLS1	9606.ENSP00000368164	9606.ENSP00000368140	0	0.157	0	0	0.084	0	0	0.756	0.795
MCM8	PCNA	9606.ENSP00000368164	9606.ENSP00000368458	0	0	0	0	0.650	0	0	0.116	0.677
MRPS26	DDRGK1	9606.ENSP00000369682	9606.ENSP00000346483	0	0	0	0	0.140	0.143	0	0.276	0.420
MRPS26	NDUFAF5	9606.ENSP00000369682	9606.ENSP00000367346	0	0	0	0	0.126	0.095	0	0.370	0.458
MRPS26	CRLS1	9606.ENSP00000369682	9606.ENSP00000368140	0	0	0	0	0.147	0.060	0	0.383	0.462
NAA20	SNRPB2	9606.ENSP00000335636	9606.ENSP00000246071	0	0	0	0	0.214	0	0	0.316	0.439
NAA20	RIN2	9606.ENSP00000335636	9606.ENSP00000255006	0	0.423	0	0	0	0	0	0.177	0.505
NAA20	NOP56	9606.ENSP00000335636	9606.ENSP00000370589	0	0	0	0	0.112	0	0	0.437	0.479
NAA20	KAT14	9606.ENSP00000335636	9606.ENSP00000392318	0	0	0	0	0.076	0	0	0.583	0.599
NAA20	CRNKL1	9606.ENSP00000335636	9606.ENSP00000366557	0	0	0	0	0.098	0	0	0.630	0.652
NDUFAF5	MCM8	9606.ENSP00000367346	9606.ENSP00000368164	0	0	0	0	0.089	0	0	0.386	0.416
NDUFAF5	MRPS26	9606.ENSP00000367346	9606.ENSP00000369682	0	0	0	0	0.126	0.095	0	0.370	0.458
NDUFAF5	CRLS1	9606.ENSP00000367346	9606.ENSP00000368140	0	0	0	0	0.067	0.045	0	0.801	0.807
NOP56	ESF1	9606.ENSP00000370589	9606.ENSP00000202816	0	0	0	0	0.719	0.193	0	0.564	0.892
NOP56	NAA20	9606.ENSP00000370589	9606.ENSP00000335636	0	0	0	0	0.112	0	0	0.437	0.479
NOP56	DDRGK1	9606.ENSP00000370589	9606.ENSP00000346483	0	0	0	0	0.117	0.363	0	0.085	0.440
NOP56	CRNKL1	9606.ENSP00000370589	9606.ENSP00000366557	0	0	0	0	0.094	0	0	0.412	0.444
NRSN2	SOX12	9606.ENSP00000371728	9606.ENSP00000347646	0	0	0	0	0.082	0	0	0.528	0.548
NRSN2	SIRPA	9606.ENSP00000371728	9606.ENSP00000478763	0	0	0	0	0.044	0	0	0.403	0.405
NRSN2	TRIB3	9606.ENSP00000371728	9606.ENSP00000415416	0	0	0	0	0	0	0	0.421	0.421
NSFL1C	UBOX5	9606.ENSP00000418529	9606.ENSP00000217173	0	0	0	0	0.072	0.476	0	0.233	0.594
NSFL1C	PAK5	9606.ENSP00000418529	9606.ENSP00000367686	0	0	0	0	0	0.054	0.400	0	0.408
OXT	PLCB1	9606.ENSP00000217386	9606.ENSP00000338185	0	0	0	0	0	0	0.500	0.239	0.603
OXT	PDYN	9606.ENSP00000217386	9606.ENSP00000440185	0	0	0	0	0	0	0	0.796	0.796
OXT	AVP	9606.ENSP00000217386	9606.ENSP00000369647	0	0	0.056	0.968	0.371	0	0.400	0.900	0.959
PAK5	NSFL1C	9606.ENSP00000367686	9606.ENSP00000418529	0	0	0	0	0	0.054	0.400	0	0.408
PANK2	RNF24	9606.ENSP00000313377	9606.ENSP00000388550	0	0	0	0	0.059	0	0	0.584	0.592
PCED1A	ESF1	9606.ENSP00000353868	9606.ENSP00000202816	0	0	0	0	0	0	0	0.459	0.459
PCED1A	ATRN	9606.ENSP00000353868	9606.ENSP00000262919	0	0	0	0	0.060	0	0	0.449	0.460
PCED1A	SLX4IP	9606.ENSP00000353868	9606.ENSP00000335557	0	0	0	0	0.064	0	0	0.588	0.598
PCED1A	RNF24	9606.ENSP00000353868	9606.ENSP00000388550	0	0	0	0	0.045	0	0	0.497	0.499
PCED1A	VPS16	9606.ENSP00000353868	9606.ENSP00000369810	0	0	0	0	0.213	0	0	0.418	0.522
PCNA	MCM8	9606.ENSP00000368458	9606.ENSP00000368164	0	0	0	0	0.650	0	0	0.116	0.677
PCNA	RAD21L1	9606.ENSP00000368458	9606.ENSP00000386414	0	0	0	0	0.516	0	0	0.154	0.573
PCSK2	SNAP25	9606.ENSP00000262545	9606.ENSP00000254976	0	0	0	0	0.230	0.087	0	0.296	0.462
PCSK2	PDYN	9606.ENSP00000262545	9606.ENSP00000440185	0	0	0	0	0.131	0	0	0.360	0.420
PCSK2	CHGB	9606.ENSP00000262545	9606.ENSP00000368244	0	0	0	0	0.480	0	0	0.518	0.739
PDYN	OXT	9606.ENSP00000440185	9606.ENSP00000217386	0	0	0	0	0	0	0	0.796	0.796
PDYN	PCSK2	9606.ENSP00000440185	9606.ENSP00000262545	0	0	0	0	0.131	0	0	0.360	0.420
PDYN	PRND	9606.ENSP00000440185	9606.ENSP00000306900	0	0	0	0	0.047	0	0	0.657	0.659
PDYN	CHGB	9606.ENSP00000440185	9606.ENSP00000368244	0	0	0	0	0.152	0	0	0.562	0.613
PDYN	AVP	9606.ENSP00000440185	9606.ENSP00000369647	0	0	0	0	0	0	0	0.631	0.631
PDYN	TRIB3	9606.ENSP00000440185	9606.ENSP00000415416	0	0	0	0	0	0	0	0.432	0.432
PLCB1	PROKR2	9606.ENSP00000338185	9606.ENSP00000217270	0	0	0	0	0	0	0.500	0.046	0.502
PLCB1	OXT	9606.ENSP00000338185	9606.ENSP00000217386	0	0	0	0	0	0	0.500	0.239	0.603
PLCB1	GNRH2	9606.ENSP00000338185	9606.ENSP00000245983	0	0	0	0	0	0	0.500	0	0.499
PLCB1	TMX4	9606.ENSP00000338185	9606.ENSP00000246024	0	0	0	0	0.096	0	0	0.397	0.431
PLCB1	AVP	9606.ENSP00000338185	9606.ENSP00000369647	0	0	0	0	0	0	0.500	0.086	0.523
PLCB1	ADRA1D	9606.ENSP00000338185	9606.ENSP00000368766	0	0	0	0	0.067	0	0.500	0.236	0.612
PLCB1	PLCB4	9606.ENSP00000338185	9606.ENSP00000367762	0	0	0.074	0.880	0.062	0	0.650	0.372	0.783
PLCB4	PLCB1	9606.ENSP00000367762	9606.ENSP00000338185	0	0	0.074	0.880	0.062	0	0.650	0.372	0.783
POLR3F	ESF1	9606.ENSP00000366828	9606.ENSP00000202816	0	0	0	0	0.401	0	0	0.167	0.479
POLR3F	TRMT6	9606.ENSP00000366828	9606.ENSP00000203001	0	0	0	0	0.577	0	0	0.137	0.619
POLR3F	DZANK1	9606.ENSP00000366828	9606.ENSP00000262547	0	0	0	0	0.058	0	0	0.414	0.424
POLR3F	RBBP9	9606.ENSP00000366828	9606.ENSP00000336866	0	0	0	0	0.139	0	0	0.428	0.486
POLR3F	ZNF133	9606.ENSP00000366828	9606.ENSP00000439427	0	0	0	0	0.098	0.042	0	0.496	0.526
PRND	RASSF2	9606.ENSP00000306900	9606.ENSP00000368710	0	0	0	0	0.042	0	0	0.437	0.438
PRND	PDYN	9606.ENSP00000306900	9606.ENSP00000440185	0	0	0	0	0.047	0	0	0.657	0.659
PRND	TRIB3	9606.ENSP00000306900	9606.ENSP00000415416	0	0	0	0	0	0	0	0.769	0.769
PRND	PRNP	9606.ENSP00000306900	9606.ENSP00000399376	0	0	0	0	0	0.094	0	0.951	0.953
PRNP	CSNK2A1	9606.ENSP00000399376	9606.ENSP00000217244	0	0	0	0	0.056	0.335	0.900	0.146	0.939
PRNP	PRND	9606.ENSP00000399376	9606.ENSP00000306900	0	0	0	0	0	0.094	0	0.951	0.953
PRNP	SIRPB2	9606.ENSP00000399376	9606.ENSP00000352849	0	0	0	0	0	0.469	0	0	0.469
PRNP	CHGB	9606.ENSP00000399376	9606.ENSP00000368244	0	0	0	0	0.042	0.102	0	0.406	0.444
PRNP	SIRPB1	9606.ENSP00000399376	9606.ENSP00000371018	0	0	0	0	0	0.469	0	0.042	0.469
PRNP	SIRPD	9606.ENSP00000399376	9606.ENSP00000371036	0	0	0	0	0	0.469	0	0.042	0.469
PRNP	TRIB3	9606.ENSP00000399376	9606.ENSP00000415416	0	0	0	0	0.056	0.107	0	0.351	0.405
PRNP	SIRPA	9606.ENSP00000399376	9606.ENSP00000478763	0	0	0	0	0.087	0.469	0	0.160	0.557
PROKR2	PLCB1	9606.ENSP00000217270	9606.ENSP00000338185	0	0	0	0	0	0	0.500	0.046	0.502
PROKR2	FLRT3	9606.ENSP00000217270	9606.ENSP00000339912	0	0	0	0	0	0	0	0.555	0.555
PSMF1	IDH3B	9606.ENSP00000338039	9606.ENSP00000482773	0	0	0	0	0.164	0	0	0.404	0.480
PTPRA	UBOX5	9606.ENSP00000369756	9606.ENSP00000217173	0	0	0	0	0.056	0	0	0.572	0.579
PTPRA	ITPA	9606.ENSP00000369756	9606.ENSP00000369456	0	0	0	0	0.070	0	0	0.382	0.400
PTPRA	RNF24	9606.ENSP00000369756	9606.ENSP00000388550	0	0	0	0	0.094	0	0	0.374	0.409
PTPRA	VPS16	9606.ENSP00000369756	9606.ENSP00000369810	0	0	0	0	0.105	0	0	0.407	0.447
RAD21L1	PCNA	9606.ENSP00000386414	9606.ENSP00000368458	0	0	0	0	0.516	0	0	0.154	0.573
RASSF2	PRND	9606.ENSP00000368710	9606.ENSP00000306900	0	0	0	0	0.042	0	0	0.437	0.438
RBBP9	DZANK1	9606.ENSP00000336866	9606.ENSP00000262547	0	0.215	0	0	0.060	0	0	0.418	0.533
RBBP9	SLC24A3	9606.ENSP00000336866	9606.ENSP00000333519	0	0	0	0	0	0	0	0.487	0.487
RBBP9	DTD1	9606.ENSP00000336866	9606.ENSP00000495845	0	0	0	0	0.056	0	0	0.399	0.408
RBBP9	BANF2	9606.ENSP00000336866	9606.ENSP00000439128	0	0	0	0	0.045	0	0	0.421	0.424
RBBP9	POLR3F	9606.ENSP00000336866	9606.ENSP00000366828	0	0	0	0	0.139	0	0	0.428	0.486
RBBP9	KAT14	9606.ENSP00000336866	9606.ENSP00000392318	0	0	0	0	0.092	0	0	0.462	0.491
RBBP9	SEC23B	9606.ENSP00000336866	9606.ENSP00000338844	0	0	0	0	0.103	0	0	0.475	0.509
RBBP9	ZNF133	9606.ENSP00000336866	9606.ENSP00000439427	0	0	0	0	0.107	0	0	0.620	0.647
RIN2	NAA20	9606.ENSP00000255006	9606.ENSP00000335636	0	0.423	0	0	0	0	0	0.177	0.505
RIN2	CRNKL1	9606.ENSP00000255006	9606.ENSP00000366557	0	0	0	0	0.044	0	0	0.505	0.507
RIN2	SLC24A3	9606.ENSP00000255006	9606.ENSP00000333519	0	0.376	0	0	0.048	0	0	0.247	0.514
RNF24	UBOX5	9606.ENSP00000388550	9606.ENSP00000217173	0	0	0	0	0.049	0	0	0.474	0.479
RNF24	PANK2	9606.ENSP00000388550	9606.ENSP00000313377	0	0	0	0	0.059	0	0	0.584	0.592
RNF24	PCED1A	9606.ENSP00000388550	9606.ENSP00000353868	0	0	0	0	0.045	0	0	0.497	0.499
RNF24	PTPRA	9606.ENSP00000388550	9606.ENSP00000369756	0	0	0	0	0.094	0	0	0.374	0.409
RNF24	VPS16	9606.ENSP00000388550	9606.ENSP00000369810	0	0	0	0	0.054	0	0	0.410	0.418
RNF24	FKBP1A	9606.ENSP00000388550	9606.ENSP00000383003	0	0	0	0	0.107	0.091	0	0.405	0.475
SEC23B	RBBP9	9606.ENSP00000338844	9606.ENSP00000336866	0	0	0	0	0.103	0	0	0.475	0.509
SEC23B	DTD1	9606.ENSP00000338844	9606.ENSP00000495845	0	0.178	0	0	0.064	0.067	0	0.305	0.434
SEC23B	KAT14	9606.ENSP00000338844	9606.ENSP00000392318	0	0	0	0	0.060	0	0	0.424	0.435
SHLD1	C20orf96	9606.ENSP00000305875	9606.ENSP00000353470	0	0	0	0	0	0	0	0.443	0.443
SHLD1	GPCPD1	9606.ENSP00000305875	9606.ENSP00000368305	0	0	0	0	0.055	0	0	0.443	0.451
SHLD1	FKBP1A	9606.ENSP00000305875	9606.ENSP00000383003	0	0	0	0	0.044	0	0	0.589	0.591
SIGLEC1	SIRPA	9606.ENSP00000341141	9606.ENSP00000478763	0	0	0	0	0.099	0.126	0	0.466	0.543
SIRPA	SIGLEC1	9606.ENSP00000478763	9606.ENSP00000341141	0	0	0	0	0.099	0.126	0	0.466	0.543
SIRPA	SIRPB1	9606.ENSP00000478763	9606.ENSP00000371018	0	0	0.049	0.976	0.086	0.860	0	0.407	0.918
SIRPA	NRSN2	9606.ENSP00000478763	9606.ENSP00000371728	0	0	0	0	0.044	0	0	0.403	0.405
SIRPA	PRNP	9606.ENSP00000478763	9606.ENSP00000399376	0	0	0	0	0.087	0.469	0	0.160	0.557
SIRPB1	PRNP	9606.ENSP00000371018	9606.ENSP00000399376	0	0	0	0	0	0.469	0	0.042	0.469
SIRPB1	SIRPA	9606.ENSP00000371018	9606.ENSP00000478763	0	0	0.049	0.976	0.086	0.860	0	0.407	0.918
SIRPB2	PRNP	9606.ENSP00000352849	9606.ENSP00000399376	0	0	0	0	0	0.469	0	0	0.469
SIRPD	PRNP	9606.ENSP00000371036	9606.ENSP00000399376	0	0	0	0	0	0.469	0	0.042	0.469
SLC24A3	RIN2	9606.ENSP00000333519	9606.ENSP00000255006	0	0.376	0	0	0.048	0	0	0.247	0.514
SLC24A3	KAT14	9606.ENSP00000333519	9606.ENSP00000392318	0	0	0	0	0.044	0.068	0	0.418	0.436
SLC24A3	RBBP9	9606.ENSP00000333519	9606.ENSP00000336866	0	0	0	0	0	0	0	0.487	0.487
SLC24A3	ZNF133	9606.ENSP00000333519	9606.ENSP00000439427	0	0	0	0	0.047	0	0	0.493	0.496
SLX4IP	ESF1	9606.ENSP00000335557	9606.ENSP00000202816	0	0	0	0	0.073	0	0	0.460	0.478
SLX4IP	LAMP5	9606.ENSP00000335557	9606.ENSP00000246070	0	0	0	0	0	0	0	0.431	0.431
SLX4IP	ATRN	9606.ENSP00000335557	9606.ENSP00000262919	0	0	0	0	0.044	0	0	0.416	0.418
SLX4IP	BTBD3	9606.ENSP00000335557	9606.ENSP00000384545	0	0	0	0	0	0	0	0.400	0.400
SLX4IP	ANKEF1	9606.ENSP00000335557	9606.ENSP00000367644	0	0	0	0	0.049	0	0	0.412	0.416
SLX4IP	PCED1A	9606.ENSP00000335557	9606.ENSP00000353868	0	0	0	0	0.064	0	0	0.588	0.598
SMOX	HAO1	9606.ENSP00000478305	9606.ENSP00000368066	0	0	0	0	0	0	0	0.404	0.404
SMOX	ADRA1D	9606.ENSP00000478305	9606.ENSP00000368766	0	0.001	0	0	0.055	0	0	0.409	0.418
SMOX	SPEF1	9606.ENSP00000478305	9606.ENSP00000369080	0	0	0	0	0	0	0	0.451	0.451
SNAP25	PCSK2	9606.ENSP00000254976	9606.ENSP00000262545	0	0	0	0	0.230	0.087	0	0.296	0.462
SNAP25	CHGB	9606.ENSP00000254976	9606.ENSP00000368244	0	0	0	0	0.444	0.087	0	0.369	0.651
SNAP25	SNPH	9606.ENSP00000254976	9606.ENSP00000371291	0	0	0	0	0.190	0	0	0.695	0.742
SNPH	SNAP25	9606.ENSP00000371291	9606.ENSP00000254976	0	0	0	0	0.190	0	0	0.695	0.742
SNRPB	SNRPB2	9606.ENSP00000412566	9606.ENSP00000246071	0	0	0	0	0.238	0.947	0.900	0.856	0.999
SNRPB	CRNKL1	9606.ENSP00000412566	9606.ENSP00000366557	0	0	0	0	0.067	0.942	0.900	0.259	0.995
SNRPB	IDH3B	9606.ENSP00000412566	9606.ENSP00000482773	0	0	0	0	0.432	0	0	0.069	0.448
SNRPB2	NAA20	9606.ENSP00000246071	9606.ENSP00000335636	0	0	0	0	0.214	0	0	0.316	0.439
SNRPB2	CRNKL1	9606.ENSP00000246071	9606.ENSP00000366557	0	0	0	0	0.167	0.966	0.900	0.167	0.997
SNRPB2	SNRPB	9606.ENSP00000246071	9606.ENSP00000412566	0	0	0	0	0.238	0.947	0.900	0.856	0.999
SOX12	NRSN2	9606.ENSP00000347646	9606.ENSP00000371728	0	0	0	0	0.082	0	0	0.528	0.548
SPEF1	SMOX	9606.ENSP00000369080	9606.ENSP00000478305	0	0	0	0	0	0	0	0.451	0.451
STK35	ZNF343	9606.ENSP00000370891	9606.ENSP00000482819	0	0	0	0	0.063	0	0	0.404	0.417
TASP1	KIF16B	9606.ENSP00000338624	9606.ENSP00000384164	0	0	0	0	0.099	0	0	0.405	0.441
TASP1	BTBD3	9606.ENSP00000338624	9606.ENSP00000384545	0	0	0	0	0.139	0	0	0.426	0.485
TCF15	JAG1	9606.ENSP00000246080	9606.ENSP00000254958	0	0	0	0	0	0.045	0	0.447	0.449
TMX4	PLCB1	9606.ENSP00000246024	9606.ENSP00000338185	0	0	0	0	0.096	0	0	0.397	0.431
TMX4	HAO1	9606.ENSP00000246024	9606.ENSP00000368066	0.045	0.070	0	0	0.042	0	0	0.434	0.454
TMX4	GPCPD1	9606.ENSP00000246024	9606.ENSP00000368305	0	0	0	0	0.077	0	0	0.449	0.470
TRIB3	PRND	9606.ENSP00000415416	9606.ENSP00000306900	0	0	0	0	0	0	0	0.769	0.769
TRIB3	NRSN2	9606.ENSP00000415416	9606.ENSP00000371728	0	0	0	0	0	0	0	0.421	0.421
TRIB3	PRNP	9606.ENSP00000415416	9606.ENSP00000399376	0	0	0	0	0.056	0.107	0	0.351	0.405
TRIB3	PDYN	9606.ENSP00000415416	9606.ENSP00000440185	0	0	0	0	0	0	0	0.432	0.432
TRMT6	ESF1	9606.ENSP00000203001	9606.ENSP00000202816	0	0	0	0	0.529	0	0	0.149	0.582
TRMT6	POLR3F	9606.ENSP00000203001	9606.ENSP00000366828	0	0	0	0	0.577	0	0	0.137	0.619
UBOX5	ZNF133	9606.ENSP00000217173	9606.ENSP00000439427	0	0	0	0	0.252	0	0	0.247	0.412
UBOX5	AP5S1	9606.ENSP00000217173	9606.ENSP00000481750	0	0	0	0	0.254	0	0	0.256	0.421
UBOX5	DDRGK1	9606.ENSP00000217173	9606.ENSP00000346483	0	0	0	0	0.049	0	0	0.420	0.425
UBOX5	AVP	9606.ENSP00000217173	9606.ENSP00000369647	0	0.119	0	0	0	0	0	0.378	0.429
UBOX5	FASTKD5	9606.ENSP00000217173	9606.ENSP00000369618	0	0.192	0	0	0.062	0	0	0.317	0.438
UBOX5	ITPA	9606.ENSP00000217173	9606.ENSP00000369456	0	0	0	0	0.054	0	0	0.456	0.464
UBOX5	GNRH2	9606.ENSP00000217173	9606.ENSP00000245983	0	0	0	0	0.042	0	0	0.477	0.478
UBOX5	RNF24	9606.ENSP00000217173	9606.ENSP00000388550	0	0	0	0	0.049	0	0	0.474	0.479
UBOX5	PTPRA	9606.ENSP00000217173	9606.ENSP00000369756	0	0	0	0	0.056	0	0	0.572	0.579
UBOX5	NSFL1C	9606.ENSP00000217173	9606.ENSP00000418529	0	0	0	0	0.072	0.476	0	0.233	0.594
VPS16	PCED1A	9606.ENSP00000369810	9606.ENSP00000353868	0	0	0	0	0.213	0	0	0.418	0.522
VPS16	PTPRA	9606.ENSP00000369810	9606.ENSP00000369756	0	0	0	0	0.105	0	0	0.407	0.447
VPS16	IDH3B	9606.ENSP00000369810	9606.ENSP00000482773	0	0.297	0	0	0.139	0.059	0	0.075	0.402
VPS16	RNF24	9606.ENSP00000369810	9606.ENSP00000388550	0	0	0	0	0.054	0	0	0.410	0.418
ZNF133	UBOX5	9606.ENSP00000439427	9606.ENSP00000217173	0	0	0	0	0.252	0	0	0.247	0.412
ZNF133	DZANK1	9606.ENSP00000439427	9606.ENSP00000262547	0	0	0	0	0.065	0	0	0.501	0.514
ZNF133	SLC24A3	9606.ENSP00000439427	9606.ENSP00000333519	0	0	0	0	0.047	0	0	0.493	0.496
ZNF133	RBBP9	9606.ENSP00000439427	9606.ENSP00000336866	0	0	0	0	0.107	0	0	0.620	0.647
ZNF133	POLR3F	9606.ENSP00000439427	9606.ENSP00000366828	0	0	0	0	0.098	0.042	0	0.496	0.526
ZNF133	ZNF343	9606.ENSP00000439427	9606.ENSP00000482819	0	0	0.061	0.914	0.439	0	0	0.065	0.464
ZNF343	STK35	9606.ENSP00000482819	9606.ENSP00000370891	0	0	0	0	0.063	0	0	0.404	0.417
ZNF343	ZNF133	9606.ENSP00000482819	9606.ENSP00000439427	0	0	0.061	0.914	0.439	0	0	0.065	0.464
