# Supplementary material for: BMP2 alterations in mucinous cystadenocarcinoma of the breast: insights from whole-exome sequencing
Source: PeerJ. 2025 Sep 3;13:e19948. doi: 10.7717/peerj.19948 (PMC12422278; doi:10.7717/peerj.19948)
Supplement: Supplemental Information 3 [file peerj-13-19948-s003.zip › BMP2/BMP2/string_interactions_short.tsv]

#node1	node2	node1_string_id	node2_string_id	neighborhood_on_chromosome	gene_fusion	phylogenetic_cooccurrence	homology	coexpression	experimentally_determined_interaction	database_annotated	automated_textmining	combined_score
ADRA1D	PLCB1	9606.ENSP00000368766	9606.ENSP00000338185	0	0	0	0	0.067	0	0.500	0.236	0.612
ADRA1D	SMOX	9606.ENSP00000368766	9606.ENSP00000478305	0	0.001	0	0	0.055	0	0	0.409	0.418
ANKEF1	SLX4IP	9606.ENSP00000367644	9606.ENSP00000335557	0	0	0	0	0.049	0	0	0.412	0.416
AP5S1	UBOX5	9606.ENSP00000481750	9606.ENSP00000217173	0	0	0	0	0.254	0	0	0.256	0.421
ATRN	SLX4IP	9606.ENSP00000262919	9606.ENSP00000335557	0	0	0	0	0.044	0	0	0.416	0.418
ATRN	PCED1A	9606.ENSP00000262919	9606.ENSP00000353868	0	0	0	0	0.060	0	0	0.449	0.460
AVP	UBOX5	9606.ENSP00000369647	9606.ENSP00000217173	0	0.119	0	0	0	0	0	0.378	0.429
AVP	OXT	9606.ENSP00000369647	9606.ENSP00000217386	0	0	0.056	0.968	0.371	0	0.400	0.900	0.959
AVP	PLCB1	9606.ENSP00000369647	9606.ENSP00000338185	0	0	0	0	0	0	0.500	0.086	0.523
AVP	PDYN	9606.ENSP00000369647	9606.ENSP00000440185	0	0	0	0	0	0	0	0.631	0.631
BANF2	RBBP9	9606.ENSP00000439128	9606.ENSP00000336866	0	0	0	0	0.045	0	0	0.421	0.424
BANF2	KAT14	9606.ENSP00000439128	9606.ENSP00000392318	0	0	0	0	0	0	0	0.427	0.427
BTBD3	SLX4IP	9606.ENSP00000384545	9606.ENSP00000335557	0	0	0	0	0	0	0	0.400	0.400
BTBD3	TASP1	9606.ENSP00000384545	9606.ENSP00000338624	0	0	0	0	0.139	0	0	0.426	0.485
BTBD3	KIF16B	9606.ENSP00000384545	9606.ENSP00000384164	0	0	0	0	0.062	0	0	0.430	0.443
C20orf96	SHLD1	9606.ENSP00000353470	9606.ENSP00000305875	0	0	0	0	0	0	0	0.443	0.443
CDC25B	CSNK2A1	9606.ENSP00000245960	9606.ENSP00000217244	0	0	0	0	0.049	0.333	0	0.129	0.400
CDC25B	CENPB	9606.ENSP00000245960	9606.ENSP00000369075	0	0	0	0	0.080	0.194	0	0.437	0.546
CDS2	CRLS1	9606.ENSP00000419879	9606.ENSP00000368140	0.057	0	0	0	0.048	0.103	0.968	0.530	0.985
CHGB	SNAP25	9606.ENSP00000368244	9606.ENSP00000254976	0	0	0	0	0.444	0.087	0	0.369	0.651
CHGB	PCSK2	9606.ENSP00000368244	9606.ENSP00000262545	0	0	0	0	0.480	0	0	0.518	0.739
CHGB	INSM1	9606.ENSP00000368244	9606.ENSP00000312631	0	0	0	0	0.140	0	0	0.402	0.464
CHGB	PRNP	9606.ENSP00000368244	9606.ENSP00000399376	0	0	0	0	0.042	0.102	0	0.406	0.444
CHGB	PDYN	9606.ENSP00000368244	9606.ENSP00000440185	0	0	0	0	0.152	0	0	0.562	0.613
CRLS1	NDUFAF5	9606.ENSP00000368140	9606.ENSP00000367346	0	0	0	0	0.067	0.045	0	0.801	0.807
CRLS1	GPCPD1	9606.ENSP00000368140	9606.ENSP00000368305	0.050	0	0	0	0.044	0.099	0	0.358	0.404
CRLS1	MRPS26	9606.ENSP00000368140	9606.ENSP00000369682	0	0	0	0	0.147	0.060	0	0.383	0.462
CRLS1	MCM8	9606.ENSP00000368140	9606.ENSP00000368164	0	0.157	0	0	0.084	0	0	0.756	0.795
CRNKL1	SNRPB2	9606.ENSP00000366557	9606.ENSP00000246071	0	0	0	0	0.167	0.966	0.900	0.167	0.997
CRNKL1	RIN2	9606.ENSP00000366557	9606.ENSP00000255006	0	0	0	0	0.044	0	0	0.505	0.507
CRNKL1	NAA20	9606.ENSP00000366557	9606.ENSP00000335636	0	0	0	0	0.098	0	0	0.630	0.652
CRNKL1	NOP56	9606.ENSP00000366557	9606.ENSP00000370589	0	0	0	0	0.094	0	0	0.412	0.444
CRNKL1	KAT14	9606.ENSP00000366557	9606.ENSP00000392318	0	0	0	0	0.301	0	0	0.332	0.514
CRNKL1	SNRPB	9606.ENSP00000366557	9606.ENSP00000412566	0	0	0	0	0.067	0.942	0.900	0.259	0.995
CSNK2A1	ESF1	9606.ENSP00000217244	9606.ENSP00000202816	0	0	0	0	0.124	0.638	0	0.188	0.720
CSNK2A1	PRNP	9606.ENSP00000217244	9606.ENSP00000399376	0	0	0	0	0.056	0.335	0.900	0.146	0.939
DDRGK1	UBOX5	9606.ENSP00000346483	9606.ENSP00000217173	0	0	0	0	0.049	0	0	0.420	0.425
DDRGK1	MRPS26	9606.ENSP00000346483	9606.ENSP00000369682	0	0	0	0	0.140	0.143	0	0.276	0.420
DDRGK1	ITPA	9606.ENSP00000346483	9606.ENSP00000369456	0	0	0	0	0.183	0	0	0.324	0.424
DDRGK1	NOP56	9606.ENSP00000346483	9606.ENSP00000370589	0	0	0	0	0.117	0.363	0	0.085	0.440
DEFB125	DEFB129	9606.ENSP00000371847	9606.ENSP00000246105	0	0	0	0	0.197	0	0.500	0.740	0.886
DEFB125	DEFB128	9606.ENSP00000371847	9606.ENSP00000335382	0	0	0	0	0.098	0	0.500	0.833	0.918
DEFB125	DEFB132	9606.ENSP00000371847	9606.ENSP00000371813	0	0	0	0	0.055	0	0.500	0.519	0.752
DEFB125	DEFB127	9606.ENSP00000371847	9606.ENSP00000371825	0	0	0	0	0.198	0	0.500	0.750	0.891
DEFB125	DEFB126	9606.ENSP00000371847	9606.ENSP00000371835	0	0	0	0	0.156	0	0.500	0.560	0.798
DEFB126	DEFB129	9606.ENSP00000371835	9606.ENSP00000246105	0	0	0	0	0.084	0	0.500	0.644	0.823
DEFB126	DEFB128	9606.ENSP00000371835	9606.ENSP00000335382	0	0	0	0	0.086	0	0.500	0.639	0.821
DEFB126	DEFB132	9606.ENSP00000371835	9606.ENSP00000371813	0	0	0	0	0.042	0	0.500	0.506	0.742
DEFB126	DEFB127	9606.ENSP00000371835	9606.ENSP00000371825	0	0	0	0	0.092	0	0.500	0.720	0.861
DEFB127	DEFB129	9606.ENSP00000371825	9606.ENSP00000246105	0	0	0	0	0.183	0	0.500	0.689	0.862
DEFB127	DEFB128	9606.ENSP00000371825	9606.ENSP00000335382	0	0	0	0.839	0.144	0	0.500	0.422	0.731
DEFB127	DEFB132	9606.ENSP00000371825	9606.ENSP00000371813	0	0	0	0	0.057	0	0.500	0.694	0.843
DEFB128	DEFB129	9606.ENSP00000335382	9606.ENSP00000246105	0	0	0	0	0.109	0	0.500	0.656	0.833
DEFB128	DEFB132	9606.ENSP00000335382	9606.ENSP00000371813	0	0	0	0	0	0	0.500	0.621	0.802
DEFB129	DEFB132	9606.ENSP00000246105	9606.ENSP00000371813	0	0	0	0	0.072	0	0.500	0.507	0.751
DTD1	RBBP9	9606.ENSP00000495845	9606.ENSP00000336866	0	0	0	0	0.056	0	0	0.399	0.408
DTD1	SEC23B	9606.ENSP00000495845	9606.ENSP00000338844	0	0.178	0	0	0.064	0.067	0	0.305	0.434
DTD1	KAT14	9606.ENSP00000495845	9606.ENSP00000392318	0	0	0	0	0.068	0	0	0.419	0.435
DZANK1	POLR3F	9606.ENSP00000262547	9606.ENSP00000366828	0	0	0	0	0.058	0	0	0.414	0.424
DZANK1	ZNF133	9606.ENSP00000262547	9606.ENSP00000439427	0	0	0	0	0.065	0	0	0.501	0.514
DZANK1	RBBP9	9606.ENSP00000262547	9606.ENSP00000336866	0	0.215	0	0	0.060	0	0	0.418	0.533
ESF1	PCED1A	9606.ENSP00000202816	9606.ENSP00000353868	0	0	0	0	0	0	0	0.459	0.459
ESF1	SLX4IP	9606.ENSP00000202816	9606.ENSP00000335557	0	0	0	0	0.073	0	0	0.460	0.478
ESF1	POLR3F	9606.ENSP00000202816	9606.ENSP00000366828	0	0	0	0	0.401	0	0	0.167	0.479
ESF1	TRMT6	9606.ENSP00000202816	9606.ENSP00000203001	0	0	0	0	0.529	0	0	0.149	0.582
ESF1	NOP56	9606.ENSP00000202816	9606.ENSP00000370589	0	0	0	0	0.719	0.193	0	0.564	0.892
FASTKD5	UBOX5	9606.ENSP00000369618	9606.ENSP00000217173	0	0.192	0	0	0.062	0	0	0.317	0.438
FKBP1A	SHLD1	9606.ENSP00000383003	9606.ENSP00000305875	0	0	0	0	0.044	0	0	0.589	0.591
FKBP1A	RNF24	9606.ENSP00000383003	9606.ENSP00000388550	0	0	0	0	0.107	0.091	0	0.405	0.475
FLRT3	MACROD2	9606.ENSP00000339912	9606.ENSP00000217246	0	0	0	0	0.053	0	0	0.959	0.959
FLRT3	PROKR2	9606.ENSP00000339912	9606.ENSP00000217270	0	0	0	0	0	0	0	0.555	0.555
FOXA2	INSM1	9606.ENSP00000400341	9606.ENSP00000312631	0	0	0	0	0.044	0	0	0.554	0.555
GNRH2	UBOX5	9606.ENSP00000245983	9606.ENSP00000217173	0	0	0	0	0.042	0	0	0.477	0.478
GNRH2	PLCB1	9606.ENSP00000245983	9606.ENSP00000338185	0	0	0	0	0	0	0.500	0	0.499
GPCPD1	TMX4	9606.ENSP00000368305	9606.ENSP00000246024	0	0	0	0	0.077	0	0	0.449	0.470
GPCPD1	SHLD1	9606.ENSP00000368305	9606.ENSP00000305875	0	0	0	0	0.055	0	0	0.443	0.451
HAO1	TMX4	9606.ENSP00000368066	9606.ENSP00000246024	0.045	0.070	0	0	0.042	0	0	0.434	0.454
HAO1	SMOX	9606.ENSP00000368066	9606.ENSP00000478305	0	0	0	0	0	0	0	0.404	0.404
IDH3B	PSMF1	9606.ENSP00000482773	9606.ENSP00000338039	0	0	0	0	0.164	0	0	0.404	0.480
IDH3B	ITPA	9606.ENSP00000482773	9606.ENSP00000369456	0.113	0	0	0	0.336	0	0	0.192	0.482
IDH3B	VPS16	9606.ENSP00000482773	9606.ENSP00000369810	0	0.297	0	0	0.139	0.059	0	0.075	0.402
IDH3B	SNRPB	9606.ENSP00000482773	9606.ENSP00000412566	0	0	0	0	0.432	0	0	0.069	0.448
ITPA	UBOX5	9606.ENSP00000369456	9606.ENSP00000217173	0	0	0	0	0.054	0	0	0.456	0.464
ITPA	PTPRA	9606.ENSP00000369456	9606.ENSP00000369756	0	0	0	0	0.070	0	0	0.382	0.400
JAG1	TCF15	9606.ENSP00000254958	9606.ENSP00000246080	0	0	0	0	0	0.045	0	0.447	0.449
KAT14	SLC24A3	9606.ENSP00000392318	9606.ENSP00000333519	0	0	0	0	0.044	0.068	0	0.418	0.436
KAT14	NAA20	9606.ENSP00000392318	9606.ENSP00000335636	0	0	0	0	0.076	0	0	0.583	0.599
KAT14	RBBP9	9606.ENSP00000392318	9606.ENSP00000336866	0	0	0	0	0.092	0	0	0.462	0.491
KAT14	SEC23B	9606.ENSP00000392318	9606.ENSP00000338844	0	0	0	0	0.060	0	0	0.424	0.435
KIF16B	TASP1	9606.ENSP00000384164	9606.ENSP00000338624	0	0	0	0	0.099	0	0	0.405	0.441
LAMP5	SLX4IP	9606.ENSP00000246070	9606.ENSP00000335557	0	0	0	0	0	0	0	0.431	0.431
MCM8	NDUFAF5	9606.ENSP00000368164	9606.ENSP00000367346	0	0	0	0	0.089	0	0	0.386	0.416
MCM8	PCNA	9606.ENSP00000368164	9606.ENSP00000368458	0	0	0	0	0.650	0	0	0.116	0.677
MRPS26	NDUFAF5	9606.ENSP00000369682	9606.ENSP00000367346	0	0	0	0	0.126	0.095	0	0.370	0.458
NAA20	SNRPB2	9606.ENSP00000335636	9606.ENSP00000246071	0	0	0	0	0.214	0	0	0.316	0.439
NAA20	RIN2	9606.ENSP00000335636	9606.ENSP00000255006	0	0.423	0	0	0	0	0	0.177	0.505
NAA20	NOP56	9606.ENSP00000335636	9606.ENSP00000370589	0	0	0	0	0.112	0	0	0.437	0.479
NRSN2	SOX12	9606.ENSP00000371728	9606.ENSP00000347646	0	0	0	0	0.082	0	0	0.528	0.548
NRSN2	SIRPA	9606.ENSP00000371728	9606.ENSP00000478763	0	0	0	0	0.044	0	0	0.403	0.405
NRSN2	TRIB3	9606.ENSP00000371728	9606.ENSP00000415416	0	0	0	0	0	0	0	0.421	0.421
NSFL1C	UBOX5	9606.ENSP00000418529	9606.ENSP00000217173	0	0	0	0	0.072	0.476	0	0.233	0.594
NSFL1C	PAK5	9606.ENSP00000418529	9606.ENSP00000367686	0	0	0	0	0	0.054	0.400	0	0.408
OXT	PLCB1	9606.ENSP00000217386	9606.ENSP00000338185	0	0	0	0	0	0	0.500	0.239	0.603
OXT	PDYN	9606.ENSP00000217386	9606.ENSP00000440185	0	0	0	0	0	0	0	0.796	0.796
PANK2	RNF24	9606.ENSP00000313377	9606.ENSP00000388550	0	0	0	0	0.059	0	0	0.584	0.592
PCED1A	SLX4IP	9606.ENSP00000353868	9606.ENSP00000335557	0	0	0	0	0.064	0	0	0.588	0.598
PCED1A	RNF24	9606.ENSP00000353868	9606.ENSP00000388550	0	0	0	0	0.045	0	0	0.497	0.499
PCED1A	VPS16	9606.ENSP00000353868	9606.ENSP00000369810	0	0	0	0	0.213	0	0	0.418	0.522
PCNA	RAD21L1	9606.ENSP00000368458	9606.ENSP00000386414	0	0	0	0	0.516	0	0	0.154	0.573
PCSK2	SNAP25	9606.ENSP00000262545	9606.ENSP00000254976	0	0	0	0	0.230	0.087	0	0.296	0.462
PCSK2	PDYN	9606.ENSP00000262545	9606.ENSP00000440185	0	0	0	0	0.131	0	0	0.360	0.420
PDYN	PRND	9606.ENSP00000440185	9606.ENSP00000306900	0	0	0	0	0.047	0	0	0.657	0.659
PDYN	TRIB3	9606.ENSP00000440185	9606.ENSP00000415416	0	0	0	0	0	0	0	0.432	0.432
PLCB1	PROKR2	9606.ENSP00000338185	9606.ENSP00000217270	0	0	0	0	0	0	0.500	0.046	0.502
PLCB1	TMX4	9606.ENSP00000338185	9606.ENSP00000246024	0	0	0	0	0.096	0	0	0.397	0.431
PLCB1	PLCB4	9606.ENSP00000338185	9606.ENSP00000367762	0	0	0.074	0.880	0.062	0	0.650	0.372	0.783
POLR3F	TRMT6	9606.ENSP00000366828	9606.ENSP00000203001	0	0	0	0	0.577	0	0	0.137	0.619
POLR3F	RBBP9	9606.ENSP00000366828	9606.ENSP00000336866	0	0	0	0	0.139	0	0	0.428	0.486
POLR3F	ZNF133	9606.ENSP00000366828	9606.ENSP00000439427	0	0	0	0	0.098	0.042	0	0.496	0.526
PRND	RASSF2	9606.ENSP00000306900	9606.ENSP00000368710	0	0	0	0	0.042	0	0	0.437	0.438
PRND	TRIB3	9606.ENSP00000306900	9606.ENSP00000415416	0	0	0	0	0	0	0	0.769	0.769
PRND	PRNP	9606.ENSP00000306900	9606.ENSP00000399376	0	0	0	0	0	0.094	0	0.951	0.953
PRNP	SIRPB2	9606.ENSP00000399376	9606.ENSP00000352849	0	0	0	0	0	0.469	0	0	0.469
PRNP	SIRPB1	9606.ENSP00000399376	9606.ENSP00000371018	0	0	0	0	0	0.469	0	0.042	0.469
PRNP	SIRPD	9606.ENSP00000399376	9606.ENSP00000371036	0	0	0	0	0	0.469	0	0.042	0.469
PRNP	TRIB3	9606.ENSP00000399376	9606.ENSP00000415416	0	0	0	0	0.056	0.107	0	0.351	0.405
PRNP	SIRPA	9606.ENSP00000399376	9606.ENSP00000478763	0	0	0	0	0.087	0.469	0	0.160	0.557
PTPRA	UBOX5	9606.ENSP00000369756	9606.ENSP00000217173	0	0	0	0	0.056	0	0	0.572	0.579
PTPRA	RNF24	9606.ENSP00000369756	9606.ENSP00000388550	0	0	0	0	0.094	0	0	0.374	0.409
PTPRA	VPS16	9606.ENSP00000369756	9606.ENSP00000369810	0	0	0	0	0.105	0	0	0.407	0.447
RBBP9	SLC24A3	9606.ENSP00000336866	9606.ENSP00000333519	0	0	0	0	0	0	0	0.487	0.487
RBBP9	SEC23B	9606.ENSP00000336866	9606.ENSP00000338844	0	0	0	0	0.103	0	0	0.475	0.509
RBBP9	ZNF133	9606.ENSP00000336866	9606.ENSP00000439427	0	0	0	0	0.107	0	0	0.620	0.647
RIN2	SLC24A3	9606.ENSP00000255006	9606.ENSP00000333519	0	0.376	0	0	0.048	0	0	0.247	0.514
RNF24	UBOX5	9606.ENSP00000388550	9606.ENSP00000217173	0	0	0	0	0.049	0	0	0.474	0.479
RNF24	VPS16	9606.ENSP00000388550	9606.ENSP00000369810	0	0	0	0	0.054	0	0	0.410	0.418
SIGLEC1	SIRPA	9606.ENSP00000341141	9606.ENSP00000478763	0	0	0	0	0.099	0.126	0	0.466	0.543
SIRPA	SIRPB1	9606.ENSP00000478763	9606.ENSP00000371018	0	0	0.049	0.976	0.086	0.860	0	0.407	0.918
SLC24A3	ZNF133	9606.ENSP00000333519	9606.ENSP00000439427	0	0	0	0	0.047	0	0	0.493	0.496
SMOX	SPEF1	9606.ENSP00000478305	9606.ENSP00000369080	0	0	0	0	0	0	0	0.451	0.451
SNAP25	SNPH	9606.ENSP00000254976	9606.ENSP00000371291	0	0	0	0	0.190	0	0	0.695	0.742
SNRPB	SNRPB2	9606.ENSP00000412566	9606.ENSP00000246071	0	0	0	0	0.238	0.947	0.900	0.856	0.999
STK35	ZNF343	9606.ENSP00000370891	9606.ENSP00000482819	0	0	0	0	0.063	0	0	0.404	0.417
UBOX5	ZNF133	9606.ENSP00000217173	9606.ENSP00000439427	0	0	0	0	0.252	0	0	0.247	0.412
ZNF133	ZNF343	9606.ENSP00000439427	9606.ENSP00000482819	0	0	0.061	0.914	0.439	0	0	0.065	0.464
