# Supplementary material for: BMP2 alterations in mucinous cystadenocarcinoma of the breast: insights from whole-exome sequencing
Source: PeerJ. 2025 Sep 3;13:e19948. doi: 10.7717/peerj.19948 (PMC12422278; doi:10.7717/peerj.19948)
Supplement: Supplemental Information 3 [file peerj-13-19948-s003.zip › BMP2/BMP2/table_METABRIC DEGs.tsv]

Gene	Cytoband	Altered group	Unaltered group	Log2 Ratio	p-Value	q-Value	Enriched in
CASC20	20p12.3	41 (95.35%)	3 (0.15%)	9.32	9.66e-80	2.04e-75	Altered group
FERMT1	20p12.3	37 (86.05%)	5 (0.25%)	8.43	2.80e-67	2.95e-63	Altered group
CRLS1	20p12.3	36 (83.72%)	5 (0.25%)	8.39	7.07e-65	3.74e-61	Altered group
LRRN4	20p12.3	36 (83.72%)	5 (0.25%)	8.39	7.07e-65	3.74e-61	Altered group
MCM8	20p12.3	36 (83.72%)	6 (0.30%)	8.13	4.93e-64	2.09e-60	Altered group
CHGB	20p12.3	36 (83.72%)	7 (0.35%)	7.91	3.02e-63	1.06e-59	Altered group
HAO1	20p12.3	36 (83.72%)	8 (0.40%)	7.72	1.66e-62	3.50e-59	Altered group
SHLD1	20p12.3	36 (83.72%)	8 (0.40%)	7.72	1.66e-62	3.50e-59	Altered group
TMX4	20p12.3	36 (83.72%)	8 (0.40%)	7.72	1.66e-62	3.50e-59	Altered group
TRMT6	20p12.3	36 (83.72%)	8 (0.40%)	7.72	1.66e-62	3.50e-59	Altered group
LINC00658	20p12.3	33 (76.74%)	7 (0.35%)	7.78	1.97e-56	3.79e-53	Altered group
SLC23A2	20p13	32 (74.42%)	5 (0.25%)	8.22	8.52e-56	1.50e-52	Altered group
GPCPD1	20p12.3	33 (76.74%)	8 (0.40%)	7.59	1.01e-55	1.63e-52	Altered group
CDS2	20p12.3	32 (74.42%)	6 (0.30%)	7.96	5.37e-55	6.67e-52	Altered group
PCNA	20p12.3	32 (74.42%)	6 (0.30%)	7.96	5.37e-55	6.67e-52	Altered group
RASSF2	20p13	32 (74.42%)	6 (0.30%)	7.96	5.37e-55	6.67e-52	Altered group
TMEM230	20p13-p12.3	32 (74.42%)	6 (0.30%)	7.96	5.37e-55	6.67e-52	Altered group
PRND	20p13	32 (74.42%)	7 (0.35%)	7.74	2.98e-54	3.14e-51	Altered group
PRNP	20p13	32 (74.42%)	7 (0.35%)	7.74	2.98e-54	3.14e-51	Altered group
PRNT	20p13	32 (74.42%)	7 (0.35%)	7.74	2.98e-54	3.14e-51	Altered group
LINC00654	20p12.3	32 (74.42%)	9 (0.45%)	7.38	6.71e-53	6.16e-50	Altered group
SNORD119	20p13	32 (74.42%)	9 (0.45%)	7.38	6.71e-53	6.16e-50	Altered group
SNRPB	20p13	32 (74.42%)	9 (0.45%)	7.38	6.71e-53	6.16e-50	Altered group
TGM3	20p13	32 (74.42%)	10 (0.50%)	7.22	2.80e-52	2.37e-49	Altered group
TGM6	20p13	32 (74.42%)	10 (0.50%)	7.22	2.80e-52	2.37e-49	Altered group
PROKR2	20p12.3	31 (72.09%)	7 (0.35%)	7.69	4.10e-52	3.33e-49	Altered group
ZNF343	20p13	32 (74.42%)	11 (0.55%)	7.09	1.09e-51	8.53e-49	Altered group
PDYN	20p13	32 (74.42%)	12 (0.60%)	6.96	3.97e-51	2.90e-48	Altered group
STK35	20p13	32 (74.42%)	12 (0.60%)	6.96	3.97e-51	2.90e-48	Altered group
ADRA1D	20p13	30 (69.77%)	8 (0.40%)	7.45	2.44e-49	1.52e-46	Altered group
C20ORF141	20p13	30 (69.77%)	8 (0.40%)	7.45	2.44e-49	1.52e-46	Altered group
CPXM1	20p13	30 (69.77%)	8 (0.40%)	7.45	2.44e-49	1.52e-46	Altered group
PCED1A	20p13	30 (69.77%)	8 (0.40%)	7.45	2.44e-49	1.52e-46	Altered group
TMEM239	20p13	30 (69.77%)	8 (0.40%)	7.45	2.44e-49	1.52e-46	Altered group
SIRPA	20p13	31 (72.09%)	12 (0.60%)	6.91	4.84e-49	2.92e-46	Altered group
LAMP5	20p12.2	33 (76.74%)	21 (1.05%)	6.20	5.14e-49	3.02e-46	Altered group
VPS16	20p13	30 (69.77%)	9 (0.45%)	7.28	1.05e-48	6.01e-46	Altered group
PLCB1	20p12.3	35 (81.40%)	35 (1.74%)	5.55	2.37e-48	1.32e-45	Altered group
EBF4	20p13	30 (69.77%)	10 (0.50%)	7.13	4.18e-48	2.27e-45	Altered group
PLCB4	20p12.3-p12.2	33 (76.74%)	24 (1.20%)	6.00	7.32e-48	3.87e-45	Altered group
IDH3B	20p13	32 (74.42%)	20 (1.00%)	6.22	2.27e-47	1.17e-44	Altered group
NOP56	20p13	32 (74.42%)	21 (1.05%)	6.15	5.71e-47	2.74e-44	Altered group
SNORD56	20p13	32 (74.42%)	21 (1.05%)	6.15	5.71e-47	2.74e-44	Altered group
SNORD57	20p13	32 (74.42%)	21 (1.05%)	6.15	5.71e-47	2.74e-44	Altered group
SNORA51	20p13	32 (74.42%)	22 (1.10%)	6.09	1.39e-46	6.27e-44	Altered group
SNORD110	20p13	32 (74.42%)	22 (1.10%)	6.09	1.39e-46	6.27e-44	Altered group
SNORD86	20p13	32 (74.42%)	22 (1.10%)	6.09	1.39e-46	6.27e-44	Altered group
PAK5	20p12.2	33 (76.74%)	28 (1.39%)	5.78	1.83e-46	8.06e-44	Altered group
AP5S1	20p13	28 (65.12%)	7 (0.35%)	7.55	6.54e-46	2.56e-43	Altered group
AVP	20p13	28 (65.12%)	7 (0.35%)	7.55	6.54e-46	2.56e-43	Altered group
MAVS	20p13	28 (65.12%)	7 (0.35%)	7.55	6.54e-46	2.56e-43	Altered group
OXT	20p13	28 (65.12%)	7 (0.35%)	7.55	6.54e-46	2.56e-43	Altered group
UBOX5	20p13	28 (65.12%)	7 (0.35%)	7.55	6.54e-46	2.56e-43	Altered group
UBOX5-AS1	20p13	28 (65.12%)	7 (0.35%)	7.55	6.54e-46	2.56e-43	Altered group
BTBD3	20p12.2	31 (72.09%)	19 (0.95%)	6.25	9.20e-46	3.47e-43	Altered group
LINC00687	20p12.2	31 (72.09%)	19 (0.95%)	6.25	9.20e-46	3.47e-43	Altered group
MKKS	20p12.2	32 (74.42%)	25 (1.25%)	5.90	1.74e-45	6.47e-43	Altered group
CDC25B	20p13	28 (65.12%)	8 (0.40%)	7.35	2.92e-45	9.65e-43	Altered group
CENPB	20p13	28 (65.12%)	8 (0.40%)	7.35	2.92e-45	9.65e-43	Altered group
GNRH2	20p13	28 (65.12%)	8 (0.40%)	7.35	2.92e-45	9.65e-43	Altered group
HSPA12B	20p13	28 (65.12%)	8 (0.40%)	7.35	2.92e-45	9.65e-43	Altered group
MRPS26	20p13	28 (65.12%)	8 (0.40%)	7.35	2.92e-45	9.65e-43	Altered group
PANK2	20p13	28 (65.12%)	8 (0.40%)	7.35	2.92e-45	9.65e-43	Altered group
PTPRA	20p13	28 (65.12%)	8 (0.40%)	7.35	2.92e-45	9.65e-43	Altered group
SNAP25	20p12.2	32 (74.42%)	26 (1.29%)	5.84	3.87e-45	1.24e-42	Altered group
SNAP25-AS1	20p12.2	32 (74.42%)	26 (1.29%)	5.84	3.87e-45	1.24e-42	Altered group
JAG1	20p12.2	32 (74.42%)	27 (1.34%)	5.79	8.41e-45	2.62e-42	Altered group
SLX4IP	20p12.2	32 (74.42%)	27 (1.34%)	5.79	8.41e-45	2.62e-42	Altered group
ADISSP		28 (65.12%)	9 (0.45%)	7.18	1.19e-44	3.55e-42	Altered group
RNF24	20p13	28 (65.12%)	9 (0.45%)	7.18	1.19e-44	3.55e-42	Altered group
SPEF1	20p13	28 (65.12%)	9 (0.45%)	7.18	1.19e-44	3.55e-42	Altered group
ANKEF1	20p12.2	31 (72.09%)	22 (1.10%)	6.04	1.38e-44	4.04e-42	Altered group
DDRGK1	20p13	27 (62.79%)	7 (0.35%)	7.49	6.60e-44	1.86e-41	Altered group
FASTKD5	20p13	27 (62.79%)	7 (0.35%)	7.49	6.60e-44	1.86e-41	Altered group
ITPA	20p13	27 (62.79%)	7 (0.35%)	7.49	6.60e-44	1.86e-41	Altered group
SMOX	20p13	29 (67.44%)	15 (0.75%)	6.50	1.58e-43	4.38e-41	Altered group
SIGLEC1	20p13	27 (62.79%)	8 (0.40%)	7.30	2.87e-43	7.76e-41	Altered group
SLC4A11	20p13	27 (62.79%)	8 (0.40%)	7.30	2.87e-43	7.76e-41	Altered group
ADAM33	20p13	27 (62.79%)	9 (0.45%)	7.13	1.14e-42	2.97e-40	Altered group
DNAAF9	20p13	27 (62.79%)	9 (0.45%)	7.13	1.14e-42	2.97e-40	Altered group
GFRA4	20p13	27 (62.79%)	9 (0.45%)	7.13	1.14e-42	2.97e-40	Altered group
TMC2	20p13	32 (74.42%)	34 (1.69%)	5.46	1.17e-42	3.02e-40	Altered group
RSPO4	20p13	29 (67.44%)	20 (1.00%)	6.08	1.87e-41	4.77e-39	Altered group
SIRPD	20p13	30 (69.77%)	26 (1.29%)	5.75	2.97e-41	7.46e-39	Altered group
FAM110A	20p13	28 (65.12%)	16 (0.80%)	6.35	3.80e-41	9.45e-39	Altered group
ANGPT4	20p13	29 (67.44%)	21 (1.05%)	6.01	4.43e-41	1.05e-38	Altered group
C20ORF202	20p13	29 (67.44%)	21 (1.05%)	6.01	4.43e-41	1.05e-38	Altered group
PSMF1	20p13	29 (67.44%)	21 (1.05%)	6.01	4.43e-41	1.05e-38	Altered group
TMEM74B	20p13	29 (67.44%)	21 (1.05%)	6.01	4.43e-41	1.05e-38	Altered group
ATRN	20p13	27 (62.79%)	12 (0.60%)	6.72	4.62e-41	1.08e-38	Altered group
NSFL1C	20p13	29 (67.44%)	23 (1.15%)	5.88	2.29e-40	5.32e-38	Altered group
SIRPB2	20p13	29 (67.44%)	24 (1.20%)	5.82	5.03e-40	1.16e-37	Altered group
ISM1-AS1	20p12.1	29 (67.44%)	25 (1.25%)	5.76	1.08e-39	2.45e-37	Altered group
SDCBP2	20p13	28 (65.12%)	20 (1.00%)	6.03	1.48e-39	3.33e-37	Altered group
SPTLC3	20p12.1	29 (67.44%)	26 (1.29%)	5.70	2.27e-39	5.04e-37	Altered group
RAD21L1	20p13	28 (65.12%)	21 (1.05%)	5.96	3.43e-39	7.48e-37	Altered group
SNPH	20p13	28 (65.12%)	21 (1.05%)	5.96	3.43e-39	7.48e-37	Altered group
ISM1	20p12.1	29 (67.44%)	27 (1.34%)	5.65	4.67e-39	9.97e-37	Altered group
SIRPG	20p13	29 (67.44%)	27 (1.34%)	5.65	4.67e-39	9.97e-37	Altered group
FKBP1A	20p13	28 (65.12%)	22 (1.10%)	5.89	7.75e-39	1.62e-36	Altered group
SDCBP2-AS1	20p13	28 (65.12%)	22 (1.10%)	5.89	7.75e-39	1.62e-36	Altered group
CSNK2A1	20p13	28 (65.12%)	23 (1.15%)	5.83	1.71e-38	3.43e-36	Altered group
RBCK1	20p13	28 (65.12%)	23 (1.15%)	5.83	1.71e-38	3.43e-36	Altered group
TBC1D20	20p13	28 (65.12%)	23 (1.15%)	5.83	1.71e-38	3.43e-36	Altered group
TRIB3	20p13	28 (65.12%)	23 (1.15%)	5.83	1.71e-38	3.43e-36	Altered group
SIRPB1	20p13	29 (67.44%)	30 (1.49%)	5.50	3.66e-38	7.18e-36	Altered group
NRSN2	20p13	28 (65.12%)	24 (1.20%)	5.77	3.67e-38	7.18e-36	Altered group
SOX12	20p13	28 (65.12%)	24 (1.20%)	5.77	3.67e-38	7.18e-36	Altered group
SCRT2	20p13	27 (62.79%)	19 (0.95%)	6.05	4.65e-38	8.85e-36	Altered group
SLC52A3	20p13	27 (62.79%)	19 (0.95%)	6.05	4.65e-38	8.85e-36	Altered group
SRXN1	20p13	27 (62.79%)	19 (0.95%)	6.05	4.65e-38	8.85e-36	Altered group
C20ORF96	20p13	28 (65.12%)	25 (1.25%)	5.71	7.72e-38	1.37e-35	Altered group
DEFB125	20p13	28 (65.12%)	25 (1.25%)	5.71	7.72e-38	1.37e-35	Altered group
DEFB126	20p13	28 (65.12%)	25 (1.25%)	5.71	7.72e-38	1.37e-35	Altered group
DEFB127	20p13	28 (65.12%)	25 (1.25%)	5.71	7.72e-38	1.37e-35	Altered group
DEFB128	20p13	28 (65.12%)	25 (1.25%)	5.71	7.72e-38	1.37e-35	Altered group
DEFB129	20p13	28 (65.12%)	25 (1.25%)	5.71	7.72e-38	1.37e-35	Altered group
DEFB132	20p13	28 (65.12%)	25 (1.25%)	5.71	7.72e-38	1.37e-35	Altered group
ZCCHC3	20p13	28 (65.12%)	25 (1.25%)	5.71	7.72e-38	1.37e-35	Altered group
TCF15	20p13	27 (62.79%)	21 (1.05%)	5.91	2.46e-37	4.33e-35	Altered group
NDUFAF5	20p12.1	28 (65.12%)	27 (1.34%)	5.60	3.22e-37	5.62e-35	Altered group
ESF1	20p12.1	28 (65.12%)	29 (1.44%)	5.49	1.25e-36	2.16e-34	Altered group
TASP1	20p12.1	28 (65.12%)	30 (1.49%)	5.45	2.39e-36	4.11e-34	Altered group
SEL1L2	20p12.1	27 (62.79%)	25 (1.25%)	5.66	5.10e-36	8.69e-34	Altered group
MACROD2-IT1	20p12.1	27 (62.79%)	28 (1.39%)	5.49	3.99e-35	6.75e-33	Altered group
MACROD2-AS1	20p12.1	27 (62.79%)	31 (1.54%)	5.35	2.68e-34	4.49e-32	Altered group
FLRT3	20p12.1	26 (60.47%)	26 (1.29%)	5.55	6.18e-34	1.03e-31	Altered group
BANF2	20p12.1	25 (58.14%)	31 (1.54%)	5.23	7.40e-31	1.22e-28	Altered group
RRBP1	20p12.1	24 (55.81%)	28 (1.39%)	5.32	6.12e-30	1.00e-27	Altered group
OVOL2	20p11.23	24 (55.81%)	29 (1.44%)	5.27	1.11e-29	1.76e-27	Altered group
PET117	20p11.23	24 (55.81%)	29 (1.44%)	5.27	1.11e-29	1.76e-27	Altered group
SNORD17	20p11.23	24 (55.81%)	29 (1.44%)	5.27	1.11e-29	1.76e-27	Altered group
SNX5	20p11.23	24 (55.81%)	29 (1.44%)	5.27	1.11e-29	1.76e-27	Altered group
KAT14	20p11.23	24 (55.81%)	30 (1.49%)	5.22	1.98e-29	3.09e-27	Altered group
MGME1	20p11.23	24 (55.81%)	30 (1.49%)	5.22	1.98e-29	3.09e-27	Altered group
LINC00851	20p11.23	24 (55.81%)	31 (1.54%)	5.18	3.47e-29	5.28e-27	Altered group
OTOR	20p12.1	24 (55.81%)	31 (1.54%)	5.18	3.47e-29	5.28e-27	Altered group
SNRPB2	20p12.1	24 (55.81%)	31 (1.54%)	5.18	3.47e-29	5.28e-27	Altered group
ZNF133	20p11.23	24 (55.81%)	31 (1.54%)	5.18	3.47e-29	5.28e-27	Altered group
BFSP1	20p12.1	23 (53.49%)	27 (1.34%)	5.31	1.57e-28	2.35e-26	Altered group
DSTN	20p12.1	23 (53.49%)	27 (1.34%)	5.31	1.57e-28	2.35e-26	Altered group
KIF16B	20p12.1	24 (55.81%)	35 (1.74%)	5.00	2.91e-28	4.33e-26	Altered group
MACROD2	20p12.1	25 (58.14%)	45 (2.24%)	4.70	7.59e-28	1.12e-25	Altered group
DZANK1	20p11.23	23 (53.49%)	31 (1.54%)	5.11	1.52e-27	2.21e-25	Altered group
POLR3F	20p11.23	23 (53.49%)	31 (1.54%)	5.11	1.52e-27	2.21e-25	Altered group
PCSK2	20p12.1	22 (51.16%)	25 (1.25%)	5.36	2.10e-27	3.03e-25	Altered group
DTD1	20p11.23	23 (53.49%)	32 (1.59%)	5.07	2.58e-27	3.59e-25	Altered group
LINC00652	20p11.23	23 (53.49%)	32 (1.59%)	5.07	2.58e-27	3.59e-25	Altered group
RBBP9	20p11.23	23 (53.49%)	32 (1.59%)	5.07	2.58e-27	3.59e-25	Altered group
SCP2D1	20p11.23	23 (53.49%)	32 (1.59%)	5.07	2.58e-27	3.59e-25	Altered group
SEC23B	20p11.23	23 (53.49%)	32 (1.59%)	5.07	2.58e-27	3.59e-25	Altered group
SMIM26	20p11.23	23 (53.49%)	32 (1.59%)	5.07	2.58e-27	3.59e-25	Altered group
SCP2D1-AS1	20p11.23	23 (53.49%)	33 (1.64%)	5.02	4.34e-27	5.99e-25	Altered group
CST4	20p11.21	22 (51.16%)	31 (1.54%)	5.05	6.15e-26	8.44e-24	Altered group
CST3	20p11.21	22 (51.16%)	32 (1.59%)	5.00	1.03e-25	1.39e-23	Altered group
CST9	20p11.21	22 (51.16%)	32 (1.59%)	5.00	1.03e-25	1.39e-23	Altered group
CST1	20p11.21	21 (48.84%)	31 (1.54%)	4.98	2.32e-24	3.07e-22	Altered group
CST2	20p11.21	21 (48.84%)	31 (1.54%)	4.98	2.32e-24	3.07e-22	Altered group
NKX2-4	20p11.22	21 (48.84%)	31 (1.54%)	4.98	2.32e-24	3.07e-22	Altered group
XRN2	20p11.22	21 (48.84%)	31 (1.54%)	4.98	2.32e-24	3.07e-22	Altered group
NAPB	20p11.21	21 (48.84%)	32 (1.59%)	4.94	3.81e-24	4.97e-22	Altered group
NKX2-2	20p11.22	21 (48.84%)	32 (1.59%)	4.94	3.81e-24	4.97e-22	Altered group
CST11	20p11.21	21 (48.84%)	33 (1.64%)	4.89	6.16e-24	7.80e-22	Altered group
CST13P	20p11.21	21 (48.84%)	33 (1.64%)	4.89	6.16e-24	7.80e-22	Altered group
CST8	20p11.21	21 (48.84%)	33 (1.64%)	4.89	6.16e-24	7.80e-22	Altered group
CST9L	20p11.21	21 (48.84%)	33 (1.64%)	4.89	6.16e-24	7.80e-22	Altered group
CSTL1	20p11.21	21 (48.84%)	33 (1.64%)	4.89	6.16e-24	7.80e-22	Altered group
RALGAPA2	20p11.23	21 (48.84%)	36 (1.79%)	4.77	2.45e-23	3.08e-21	Altered group
SLC24A3	20p11.23	22 (51.16%)	45 (2.24%)	4.51	3.13e-23	3.91e-21	Altered group
GGTLC1	20p11.21	20 (46.51%)	31 (1.54%)	4.91	8.17e-23	1.02e-20	Altered group
CST5	20p11.21	20 (46.51%)	32 (1.59%)	4.87	1.31e-22	1.60e-20	Altered group
GZF1	20p11.21	20 (46.51%)	32 (1.59%)	4.87	1.31e-22	1.60e-20	Altered group
PAX1	20p11.22	20 (46.51%)	32 (1.59%)	4.87	1.31e-22	1.60e-20	Altered group
NXT1	20p11.21	20 (46.51%)	33 (1.64%)	4.82	2.09e-22	2.53e-20	Altered group
LINC00656	20p11.21	20 (46.51%)	36 (1.79%)	4.70	7.83e-22	9.46e-20	Altered group
INSM1	20p11.23	20 (46.51%)	38 (1.89%)	4.62	1.80e-21	2.16e-19	Altered group
CD93	20p11.21	20 (46.51%)	40 (1.99%)	4.55	4.00e-21	4.72e-19	Altered group
CRNKL1	20p11.23	20 (46.51%)	40 (1.99%)	4.55	4.00e-21	4.72e-19	Altered group
NAA20	20p11.23	20 (46.51%)	40 (1.99%)	4.55	4.00e-21	4.72e-19	Altered group
THBD	20p11.21	20 (46.51%)	41 (2.04%)	4.51	5.89e-21	6.91e-19	Altered group
SSTR4	20p11.21	20 (46.51%)	45 (2.24%)	4.38	2.56e-20	2.99e-18	Altered group
FOXA2	20p11.21	19 (44.19%)	37 (1.84%)	4.58	3.49e-20	4.03e-18	Altered group
LINC00261	20p11.21	19 (44.19%)	37 (1.84%)	4.58	3.49e-20	4.03e-18	Altered group
RIN2	20p11.23	20 (46.51%)	46 (2.29%)	4.34	3.63e-20	4.17e-18	Altered group
CST7	20p11.21	18 (41.86%)	40 (1.99%)	4.39	2.85e-18	3.26e-16	Altered group
VSX1	20p11.21	17 (39.53%)	37 (1.84%)	4.42	2.39e-17	2.71e-15	Altered group
FAM182A	20p11.1	14 (32.56%)	16 (0.80%)	5.35	3.60e-17	4.06e-15	Altered group
ACSS1	20p11.21	17 (39.53%)	39 (1.94%)	4.35	4.84e-17	5.44e-15	Altered group
NCOR1P1	20p11.1	14 (32.56%)	17 (0.85%)	5.27	6.47e-17	7.23e-15	Altered group
APMAP	20p11.21	17 (39.53%)	40 (1.99%)	4.31	6.81e-17	7.58e-15	Altered group
PYGB	20p11.21	16 (37.21%)	32 (1.59%)	4.55	9.03e-17	9.99e-15	Altered group
FAM182B	20p11.1	14 (32.56%)	19 (0.95%)	5.10	1.94e-16	2.14e-14	Altered group
GINS1	20p11.21	15 (34.88%)	26 (1.29%)	4.75	1.97e-16	2.16e-14	Altered group
ENTPD6	20p11.21	16 (37.21%)	36 (1.79%)	4.38	3.94e-16	4.29e-14	Altered group
NANP	20p11.21	14 (32.56%)	21 (1.05%)	4.96	5.36e-16	5.81e-14	Altered group
ABHD12	20p11.21	15 (34.88%)	30 (1.49%)	4.55	1.02e-15	1.10e-13	Altered group
NINL	20p11.21	14 (32.56%)	24 (1.20%)	4.77	2.15e-15	2.30e-13	Altered group
ZNF337	20p11.21	13 (30.23%)	21 (1.05%)	4.85	1.45e-14	1.54e-12	Altered group
ZNF337-AS1	20p11.21	13 (30.23%)	21 (1.05%)	4.85	1.45e-14	1.54e-12	Altered group
SYNDIG1	20p11.21	22 (51.16%)	156 (7.77%)	2.72	2.69e-13	2.85e-11	Altered group
FITM2	20q13.12	14 (32.56%)	59 (2.94%)	3.47	5.10e-11	5.34e-9	Altered group
R3HDML	20q13.12	14 (32.56%)	59 (2.94%)	3.47	5.10e-11	5.34e-9	Altered group
HNF4A-AS1	20q13.12	14 (32.56%)	60 (2.99%)	3.45	6.20e-11	6.46e-9	Altered group
HNF4A	20q13.12	14 (32.56%)	61 (3.04%)	3.42	7.52e-11	7.76e-9	Altered group
SERINC3	20q13.12	14 (32.56%)	61 (3.04%)	3.42	7.52e-11	7.76e-9	Altered group
TTPAL	20q13.12	14 (32.56%)	62 (3.09%)	3.40	9.10e-11	9.33e-9	Altered group
MMP9	20q13.12	14 (32.56%)	68 (3.39%)	3.27	2.68e-10	2.74e-8	Altered group
NCOA5	20q13.12	14 (32.56%)	69 (3.44%)	3.24	3.18e-10	3.13e-8	Altered group
NEURL2	20q13.12	14 (32.56%)	69 (3.44%)	3.24	3.18e-10	3.13e-8	Altered group
SLC12A5	20q13.12	14 (32.56%)	69 (3.44%)	3.24	3.18e-10	3.13e-8	Altered group
SPATA25	20q13.12	14 (32.56%)	69 (3.44%)	3.24	3.18e-10	3.13e-8	Altered group
WFDC11	20q13.12	14 (32.56%)	69 (3.44%)	3.24	3.18e-10	3.13e-8	Altered group
WFDC12	20q13.12	14 (32.56%)	69 (3.44%)	3.24	3.18e-10	3.13e-8	Altered group
WFDC5	20q13.12	14 (32.56%)	69 (3.44%)	3.24	3.18e-10	3.13e-8	Altered group
ZSWIM1	20q13.12	14 (32.56%)	69 (3.44%)	3.24	3.18e-10	3.13e-8	Altered group
ACOT8	20q13.12	14 (32.56%)	70 (3.49%)	3.22	3.76e-10	3.46e-8	Altered group
DNTTIP1	20q13.12	14 (32.56%)	70 (3.49%)	3.22	3.76e-10	3.46e-8	Altered group
KCNS1	20q13.12	14 (32.56%)	70 (3.49%)	3.22	3.76e-10	3.46e-8	Altered group
PCIF1	20q13.12	14 (32.56%)	70 (3.49%)	3.22	3.76e-10	3.46e-8	Altered group
PI3	20q13.12	14 (32.56%)	70 (3.49%)	3.22	3.76e-10	3.46e-8	Altered group
SEMG1	20q13.12	14 (32.56%)	70 (3.49%)	3.22	3.76e-10	3.46e-8	Altered group
SEMG2	20q13.12	14 (32.56%)	70 (3.49%)	3.22	3.76e-10	3.46e-8	Altered group
SLPI	20q13.12	14 (32.56%)	70 (3.49%)	3.22	3.76e-10	3.46e-8	Altered group
SNX21	20q13.12	14 (32.56%)	70 (3.49%)	3.22	3.76e-10	3.46e-8	Altered group
STK4	20q13.12	14 (32.56%)	70 (3.49%)	3.22	3.76e-10	3.46e-8	Altered group
TNNC2	20q13.12	14 (32.56%)	70 (3.49%)	3.22	3.76e-10	3.46e-8	Altered group
UBE2C	20q13.12	14 (32.56%)	70 (3.49%)	3.22	3.76e-10	3.46e-8	Altered group
WFDC3	20q13.12	14 (32.56%)	70 (3.49%)	3.22	3.76e-10	3.46e-8	Altered group
ZNF335	20q13.12	14 (32.56%)	70 (3.49%)	3.22	3.76e-10	3.46e-8	Altered group
ZSWIM3	20q13.12	14 (32.56%)	70 (3.49%)	3.22	3.76e-10	3.46e-8	Altered group
CTSA	20q13.12	14 (32.56%)	71 (3.54%)	3.20	4.44e-10	4.00e-8	Altered group
PLTP	20q13.12	14 (32.56%)	71 (3.54%)	3.20	4.44e-10	4.00e-8	Altered group
SPINT4	20q13.12	14 (32.56%)	71 (3.54%)	3.20	4.44e-10	4.00e-8	Altered group
WFDC10B	20q13.12	14 (32.56%)	71 (3.54%)	3.20	4.44e-10	4.00e-8	Altered group
WFDC13	20q13.11	14 (32.56%)	71 (3.54%)	3.20	4.44e-10	4.00e-8	Altered group
GDAP1L1	20q13.12	13 (30.23%)	60 (2.99%)	3.34	7.79e-10	6.95e-8	Altered group
OSER1	20q13.12	13 (30.23%)	60 (2.99%)	3.34	7.79e-10	6.95e-8	Altered group
JPH2	20q13.12	13 (30.23%)	61 (3.04%)	3.31	9.32e-10	8.21e-8	Altered group
OSER1-DT	20q13.12	13 (30.23%)	61 (3.04%)	3.31	9.32e-10	8.21e-8	Altered group
PKIG	20q13.12	13 (30.23%)	61 (3.04%)	3.31	9.32e-10	8.21e-8	Altered group
SPO11	20q13.31	17 (39.53%)	129 (6.42%)	2.62	1.06e-9	9.26e-8	Altered group
BMP7	20q13.31	17 (39.53%)	131 (6.52%)	2.60	1.31e-9	1.13e-7	Altered group
MTRNR2L3	20q13.31	17 (39.53%)	131 (6.52%)	2.60	1.31e-9	1.13e-7	Altered group
ADA	20q13.12	13 (30.23%)	63 (3.14%)	3.27	1.32e-9	1.13e-7	Altered group
GTSF1L	20q13.12	13 (30.23%)	63 (3.14%)	3.27	1.32e-9	1.13e-7	Altered group
TOX2	20q13.12	13 (30.23%)	63 (3.14%)	3.27	1.32e-9	1.13e-7	Altered group
FAM210B	20q13.2	16 (37.21%)	112 (5.58%)	2.74	1.33e-9	1.13e-7	Altered group
RAE1	20q13.31	17 (39.53%)	132 (6.57%)	2.59	1.46e-9	1.24e-7	Altered group
RBM38	20q13.31	17 (39.53%)	132 (6.57%)	2.59	1.46e-9	1.24e-7	Altered group
CCN5	20q13.12	13 (30.23%)	65 (3.24%)	3.22	1.86e-9	1.56e-7	Altered group
KCNK15	20q13.12	13 (30.23%)	65 (3.24%)	3.22	1.86e-9	1.56e-7	Altered group
MYBL2	20q13.12	13 (30.23%)	65 (3.24%)	3.22	1.86e-9	1.56e-7	Altered group
AURKA	20q13.2	16 (37.21%)	115 (5.73%)	2.70	1.89e-9	1.58e-7	Altered group
CSTF1	20q13.2-q13.31	16 (37.21%)	116 (5.78%)	2.69	2.12e-9	1.76e-7	Altered group
MC3R	20q13.2	16 (37.21%)	116 (5.78%)	2.69	2.12e-9	1.76e-7	Altered group
IFT52	20q13.12	13 (30.23%)	66 (3.29%)	3.20	2.19e-9	1.79e-7	Altered group
RIMS4	20q13.12	13 (30.23%)	66 (3.29%)	3.20	2.19e-9	1.79e-7	Altered group
SGK2	20q13.12	13 (30.23%)	66 (3.29%)	3.20	2.19e-9	1.79e-7	Altered group
CASS4	20q13.31	16 (37.21%)	117 (5.83%)	2.67	2.38e-9	1.94e-7	Altered group
PCK1	20q13.31	17 (39.53%)	137 (6.82%)	2.53	2.48e-9	2.00e-7	Altered group
PMEPA1	20q13.31	17 (39.53%)	137 (6.82%)	2.53	2.48e-9	2.00e-7	Altered group
ZBP1	20q13.31	17 (39.53%)	137 (6.82%)	2.53	2.48e-9	2.00e-7	Altered group
DBNDD2	20q13.12	13 (30.23%)	67 (3.34%)	3.18	2.58e-9	2.06e-7	Altered group
PIGT	20q13.12	13 (30.23%)	67 (3.34%)	3.18	2.58e-9	2.06e-7	Altered group
SYS1-DBNDD2	20q13.12	13 (30.23%)	67 (3.34%)	3.18	2.58e-9	2.06e-7	Altered group
CTCFL	20q13.31	17 (39.53%)	138 (6.87%)	2.52	2.76e-9	2.19e-7	Altered group
CDH22	20q13.12	14 (32.56%)	83 (4.13%)	2.98	2.77e-9	2.19e-7	Altered group
TP53TG5	20q13.12	13 (30.23%)	68 (3.39%)	3.16	3.03e-9	2.36e-7	Altered group
WFDC10A	20q13.12	13 (30.23%)	68 (3.39%)	3.16	3.03e-9	2.36e-7	Altered group
WFDC9	20q13.12	13 (30.23%)	68 (3.39%)	3.16	3.03e-9	2.36e-7	Altered group
YWHAB	20q13.12	13 (30.23%)	68 (3.39%)	3.16	3.03e-9	2.36e-7	Altered group
CBLN4	20q13.2	16 (37.21%)	120 (5.98%)	2.64	3.34e-9	2.56e-7	Altered group
FAM209A	20q13.31	16 (37.21%)	120 (5.98%)	2.64	3.34e-9	2.56e-7	Altered group
FAM209B	20q13.31	16 (37.21%)	120 (5.98%)	2.64	3.34e-9	2.56e-7	Altered group
GCNT7	20q13.31	16 (37.21%)	120 (5.98%)	2.64	3.34e-9	2.56e-7	Altered group
RTF2	20q13.31	16 (37.21%)	120 (5.98%)	2.64	3.34e-9	2.56e-7	Altered group
CYP24A1	20q13.2	17 (39.53%)	140 (6.97%)	2.50	3.38e-9	2.58e-7	Altered group
CD40	20q13.12	13 (30.23%)	69 (3.44%)	3.14	3.55e-9	2.65e-7	Altered group
SDC4	20q13.12	13 (30.23%)	69 (3.44%)	3.14	3.55e-9	2.65e-7	Altered group
SPINT3	20q13.12	13 (30.23%)	69 (3.44%)	3.14	3.55e-9	2.65e-7	Altered group
SYS1	20q13.12	13 (30.23%)	69 (3.44%)	3.14	3.55e-9	2.65e-7	Altered group
WFDC2	20q13.12	13 (30.23%)	69 (3.44%)	3.14	3.55e-9	2.65e-7	Altered group
WFDC6	20q13.12	13 (30.23%)	69 (3.44%)	3.14	3.55e-9	2.65e-7	Altered group
ATP5F1E	20q13.32	17 (39.53%)	142 (7.07%)	2.48	4.13e-9	3.02e-7	Altered group
TUBB1	20q13.32	17 (39.53%)	142 (7.07%)	2.48	4.13e-9	3.02e-7	Altered group
EPPIN	20q13.12	13 (30.23%)	70 (3.49%)	3.12	4.15e-9	3.02e-7	Altered group
EPPIN-WFDC6	20q13.12	13 (30.23%)	70 (3.49%)	3.12	4.15e-9	3.02e-7	Altered group
PABPC1L	20q13.12	13 (30.23%)	70 (3.49%)	3.12	4.15e-9	3.02e-7	Altered group
STK4-DT	20q13.12	13 (30.23%)	70 (3.49%)	3.12	4.15e-9	3.02e-7	Altered group
TOMM34	20q13.12	13 (30.23%)	70 (3.49%)	3.12	4.15e-9	3.02e-7	Altered group
CTSZ	20q13.32	17 (39.53%)	143 (7.12%)	2.47	4.56e-9	3.31e-7	Altered group
MATN4	20q13.12	13 (30.23%)	71 (3.54%)	3.10	4.84e-9	3.48e-7	Altered group
RBPJL	20q13.12	13 (30.23%)	71 (3.54%)	3.10	4.84e-9	3.48e-7	Altered group
WFDC8	20q13.12	13 (30.23%)	71 (3.54%)	3.10	4.84e-9	3.48e-7	Altered group
NELFCD	20q13.32	17 (39.53%)	144 (7.17%)	2.46	5.04e-9	3.61e-7	Altered group
TFAP2C	20q13.31	16 (37.21%)	124 (6.18%)	2.59	5.18e-9	3.70e-7	Altered group
SLC35C2	20q13.12	13 (30.23%)	73 (3.64%)	3.06	6.54e-9	4.66e-7	Altered group
GNAS	20q13.32	17 (39.53%)	147 (7.32%)	2.43	6.74e-9	4.78e-7	Altered group
GNAS-AS1	20q13.32	17 (39.53%)	148 (7.37%)	2.42	7.42e-9	5.24e-7	Altered group
BCAS1	20q13.2	17 (39.53%)	151 (7.52%)	2.39	9.85e-9	6.94e-7	Altered group
ELMO2	20q13.12	13 (30.23%)	76 (3.78%)	3.00	1.01e-8	7.09e-7	Altered group
TP53RK	20q13.12	13 (30.23%)	76 (3.78%)	3.00	1.01e-8	7.09e-7	Altered group
MKRN7P	20q13.12	13 (30.23%)	77 (3.83%)	2.98	1.17e-8	8.03e-7	Altered group
OCSTAMP	20q13.12	13 (30.23%)	77 (3.83%)	2.98	1.17e-8	8.03e-7	Altered group
SLC13A3	20q13.12	13 (30.23%)	77 (3.83%)	2.98	1.17e-8	8.03e-7	Altered group
ZNF334	20q13.12	13 (30.23%)	77 (3.83%)	2.98	1.17e-8	8.03e-7	Altered group
ZNF663P	20q13.12	13 (30.23%)	77 (3.83%)	2.98	1.17e-8	8.03e-7	Altered group
SLC2A10	20q13.12	13 (30.23%)	78 (3.88%)	2.96	1.34e-8	9.21e-7	Altered group
CDH26	20q13.33	16 (37.21%)	135 (6.72%)	2.47	1.60e-8	1.094e-6	Altered group
LINC02910	20q13.33	16 (37.21%)	135 (6.72%)	2.47	1.60e-8	1.094e-6	Altered group
TSHZ2	20q13.2	17 (39.53%)	158 (7.87%)	2.33	1.86e-8	1.266e-6	Altered group
PFDN4	20q13.2	16 (37.21%)	138 (6.87%)	2.44	2.15e-8	1.455e-6	Altered group
PTPRT	20q12-q13.11	13 (30.23%)	82 (4.08%)	2.89	2.31e-8	1.559e-6	Altered group
FAM217B	20q13.33	16 (37.21%)	140 (6.97%)	2.42	2.60e-8	1.738e-6	Altered group
PPP1R3D	20q13.33	16 (37.21%)	140 (6.97%)	2.42	2.60e-8	1.738e-6	Altered group
SYCP2	20q13.33	16 (37.21%)	140 (6.97%)	2.42	2.60e-8	1.738e-6	Altered group
L3MBTL1	20q13.12	12 (27.91%)	67 (3.34%)	3.06	2.69e-8	1.787e-6	Altered group
SRSF6	20q13.11	12 (27.91%)	67 (3.34%)	3.06	2.69e-8	1.787e-6	Altered group
ZNF831	20q13.32	16 (37.21%)	141 (7.02%)	2.41	2.86e-8	1.892e-6	Altered group
ARFRP1	20q13.33	15 (34.88%)	121 (6.03%)	2.53	3.02e-8	1.967e-6	Altered group
LIME1	20q13.33	15 (34.88%)	121 (6.03%)	2.53	3.02e-8	1.967e-6	Altered group
SLC2A4RG	20q13.33	15 (34.88%)	121 (6.03%)	2.53	3.02e-8	1.967e-6	Altered group
TNFRSF6B	20q13.33	15 (34.88%)	121 (6.03%)	2.53	3.02e-8	1.967e-6	Altered group
ZGPAT	20q13.33	15 (34.88%)	121 (6.03%)	2.53	3.02e-8	1.967e-6	Altered group
C20ORF85	20q13.32	16 (37.21%)	142 (7.07%)	2.40	3.13e-8	2.039e-6	Altered group
GMEB2	20q13.33	15 (34.88%)	122 (6.08%)	2.52	3.34e-8	2.165e-6	Altered group
PHACTR3	20q13.32-q13.33	16 (37.21%)	143 (7.12%)	2.39	3.44e-8	2.223e-6	Altered group
BIRC7	20q13.33	15 (34.88%)	123 (6.13%)	2.51	3.70e-8	2.375e-6	Altered group
STMN3	20q13.33	15 (34.88%)	123 (6.13%)	2.51	3.70e-8	2.375e-6	Altered group
CHRNA4	20q13.33	15 (34.88%)	124 (6.18%)	2.50	4.09e-8	2.511e-6	Altered group
COL20A1	20q13.33	15 (34.88%)	124 (6.18%)	2.50	4.09e-8	2.511e-6	Altered group
DNAJC5	20q13.33	15 (34.88%)	124 (6.18%)	2.50	4.09e-8	2.511e-6	Altered group
EEF1A2	20q13.33	15 (34.88%)	124 (6.18%)	2.50	4.09e-8	2.511e-6	Altered group
FNDC11	20q13.33	15 (34.88%)	124 (6.18%)	2.50	4.09e-8	2.511e-6	Altered group
HELZ2	20q13.33	15 (34.88%)	124 (6.18%)	2.50	4.09e-8	2.511e-6	Altered group
KCNQ2	20q13.33	15 (34.88%)	124 (6.18%)	2.50	4.09e-8	2.511e-6	Altered group
NKAIN4	20q13.33	15 (34.88%)	124 (6.18%)	2.50	4.09e-8	2.511e-6	Altered group
PPDPF	20q13.33	15 (34.88%)	124 (6.18%)	2.50	4.09e-8	2.511e-6	Altered group
PTK6	20q13.33	15 (34.88%)	124 (6.18%)	2.50	4.09e-8	2.511e-6	Altered group
RTEL1	20q13.33	15 (34.88%)	124 (6.18%)	2.50	4.09e-8	2.511e-6	Altered group
RTEL1-TNFRSF6B	20q13.33	15 (34.88%)	124 (6.18%)	2.50	4.09e-8	2.511e-6	Altered group
SAMD10	20q13.33	15 (34.88%)	124 (6.18%)	2.50	4.09e-8	2.511e-6	Altered group
SRMS	20q13.33	15 (34.88%)	124 (6.18%)	2.50	4.09e-8	2.511e-6	Altered group
UCKL1	20q13.33	15 (34.88%)	124 (6.18%)	2.50	4.09e-8	2.511e-6	Altered group
CHD6	20q12	11 (25.58%)	55 (2.74%)	3.22	4.20e-8	2.570e-6	Altered group
ARFGAP1	20q13.33	15 (34.88%)	125 (6.23%)	2.49	4.52e-8	2.673e-6	Altered group
C20ORF204	20q13.33	15 (34.88%)	125 (6.23%)	2.49	4.52e-8	2.673e-6	Altered group
MYT1	20q13.33	15 (34.88%)	125 (6.23%)	2.49	4.52e-8	2.673e-6	Altered group
NPBWR2	20q13.33	15 (34.88%)	125 (6.23%)	2.49	4.52e-8	2.673e-6	Altered group
OPRL1	20q13.33	15 (34.88%)	125 (6.23%)	2.49	4.52e-8	2.673e-6	Altered group
PRPF6	20q13.33	15 (34.88%)	125 (6.23%)	2.49	4.52e-8	2.673e-6	Altered group
RGS19	20q13.33	15 (34.88%)	125 (6.23%)	2.49	4.52e-8	2.673e-6	Altered group
SOX18	20q13.33	15 (34.88%)	125 (6.23%)	2.49	4.52e-8	2.673e-6	Altered group
TCEA2	20q13.33	15 (34.88%)	125 (6.23%)	2.49	4.52e-8	2.673e-6	Altered group
TPD52L2	20q13.33	15 (34.88%)	125 (6.23%)	2.49	4.52e-8	2.673e-6	Altered group
YTHDF1	20q13.33	15 (34.88%)	125 (6.23%)	2.49	4.52e-8	2.673e-6	Altered group
ZNF512B	20q13.33	15 (34.88%)	125 (6.23%)	2.49	4.52e-8	2.673e-6	Altered group
ABHD16B	20q13.33	15 (34.88%)	126 (6.27%)	2.47	4.98e-8	2.918e-6	Altered group
PCMTD2	20q13.33	15 (34.88%)	126 (6.27%)	2.47	4.98e-8	2.918e-6	Altered group
SEPTIN14P20	20q13.33	15 (34.88%)	126 (6.27%)	2.47	4.98e-8	2.918e-6	Altered group
ZBTB46	20q13.33	15 (34.88%)	126 (6.27%)	2.47	4.98e-8	2.918e-6	Altered group
APCDD1L	20q13.32	16 (37.21%)	148 (7.37%)	2.34	5.41e-8	3.142e-6	Altered group
RAB22A	20q13.32	16 (37.21%)	148 (7.37%)	2.34	5.41e-8	3.142e-6	Altered group
VAPB	20q13.32	16 (37.21%)	148 (7.37%)	2.34	5.41e-8	3.142e-6	Altered group
EMILIN3	20q12	11 (25.58%)	57 (2.84%)	3.17	5.81e-8	3.348e-6	Altered group
LPIN3	20q12	11 (25.58%)	57 (2.84%)	3.17	5.81e-8	3.348e-6	Altered group
ZHX3	20q12	11 (25.58%)	57 (2.84%)	3.17	5.81e-8	3.348e-6	Altered group
NPEPL1	20q13.32	16 (37.21%)	149 (7.42%)	2.33	5.91e-8	3.377e-6	Altered group
STX16	20q13.32	16 (37.21%)	149 (7.42%)	2.33	5.91e-8	3.377e-6	Altered group
STX16-NPEPL1	20q13.32	16 (37.21%)	149 (7.42%)	2.33	5.91e-8	3.377e-6	Altered group
APCDD1L-DT	20q13.32	16 (37.21%)	150 (7.47%)	2.32	6.46e-8	3.668e-6	Altered group
SUMO1P1	20q13.2	16 (37.21%)	150 (7.47%)	2.32	6.46e-8	3.668e-6	Altered group
DOK5	20q13.2	15 (34.88%)	129 (6.42%)	2.44	6.67e-8	3.780e-6	Altered group
ZFP64	20q13.2	15 (34.88%)	130 (6.47%)	2.43	7.34e-8	4.148e-6	Altered group
ZMYND8	20q13.12	12 (27.91%)	76 (3.78%)	2.88	9.46e-8	5.334e-6	Altered group
ZNF217	20q13.2	16 (37.21%)	156 (7.77%)	2.26	1.08e-7	6.070e-6	Altered group
LINC00494	20q13.13	13 (30.23%)	96 (4.78%)	2.66	1.27e-7	7.104e-6	Altered group
EYA2	20q13.12	12 (27.91%)	81 (4.03%)	2.79	1.78e-7	9.980e-6	Altered group
EDN3	20q13.32	15 (34.88%)	141 (7.02%)	2.31	2.00e-7	1.113e-5	Altered group
SULF2	20q13.12	12 (27.91%)	82 (4.08%)	2.77	2.02e-7	1.122e-5	Altered group
ANKRD60	20q13.32	15 (34.88%)	145 (7.22%)	2.27	2.81e-7	1.560e-5	Altered group
MLLT10P1	20q11.21	8 (18.60%)	27 (1.34%)	3.79	2.94e-7	1.606e-5	Altered group
BHLHE23	20q13.33	14 (32.56%)	124 (6.18%)	2.40	2.95e-7	1.606e-5	Altered group
HAR1A	20q13.33	14 (32.56%)	124 (6.18%)	2.40	2.95e-7	1.606e-5	Altered group
HAR1B	20q13.33	14 (32.56%)	124 (6.18%)	2.40	2.95e-7	1.606e-5	Altered group
LINC00029	20q13.33	14 (32.56%)	124 (6.18%)	2.40	2.95e-7	1.606e-5	Altered group
LINC01056	20q13.33	14 (32.56%)	124 (6.18%)	2.40	2.95e-7	1.606e-5	Altered group
SLC17A9	20q13.33	14 (32.56%)	124 (6.18%)	2.40	2.95e-7	1.606e-5	Altered group
DEFB116	20q11.21	9 (20.93%)	39 (1.94%)	3.43	3.01e-7	1.626e-5	Altered group
DEFB118	20q11.21	9 (20.93%)	39 (1.94%)	3.43	3.01e-7	1.626e-5	Altered group
DEFB119	20q11.21	9 (20.93%)	39 (1.94%)	3.43	3.01e-7	1.626e-5	Altered group
DIDO1	20q13.33	14 (32.56%)	125 (6.23%)	2.39	3.23e-7	1.739e-5	Altered group
GID8	20q13.33	14 (32.56%)	125 (6.23%)	2.39	3.23e-7	1.739e-5	Altered group
PPP4R1L	20q13.32	15 (34.88%)	147 (7.32%)	2.25	3.32e-7	1.783e-5	Altered group
DEFB115	20q11.21	9 (20.93%)	40 (1.99%)	3.39	3.63e-7	1.942e-5	Altered group
TOP1	20q12	10 (23.26%)	55 (2.74%)	3.09	4.25e-7	2.269e-5	Altered group
DPH3P1	20q13.33	14 (32.56%)	129 (6.42%)	2.34	4.64e-7	2.443e-5	Altered group
LINC00659	20q13.33	14 (32.56%)	129 (6.42%)	2.34	4.64e-7	2.443e-5	Altered group
MRGBP	20q13.33	14 (32.56%)	129 (6.42%)	2.34	4.64e-7	2.443e-5	Altered group
OGFR-AS1	20q13.33	14 (32.56%)	129 (6.42%)	2.34	4.64e-7	2.443e-5	Altered group
TCFL5	20q13.33	14 (32.56%)	129 (6.42%)	2.34	4.64e-7	2.443e-5	Altered group
PLCG1	20q12	10 (23.26%)	56 (2.79%)	3.06	4.93e-7	2.594e-5	Altered group
COL9A3	20q13.33	14 (32.56%)	130 (6.47%)	2.33	5.06e-7	2.649e-5	Altered group
OGFR	20q13.33	14 (32.56%)	130 (6.47%)	2.33	5.06e-7	2.649e-5	Altered group
NTSR1	20q13.33	14 (32.56%)	131 (6.52%)	2.32	5.53e-7	2.877e-5	Altered group
SLCO4A1	20q13.33	14 (32.56%)	131 (6.52%)	2.32	5.53e-7	2.877e-5	Altered group
BPI	20q11.23	10 (23.26%)	57 (2.84%)	3.03	5.71e-7	2.960e-5	Altered group
KIAA1755	20q11.23	10 (23.26%)	57 (2.84%)	3.03	5.71e-7	2.960e-5	Altered group
ATP9A	20q13.2	13 (30.23%)	113 (5.63%)	2.43	7.25e-7	3.730e-5	Altered group
NFATC2	20q13.2	13 (30.23%)	113 (5.63%)	2.43	7.25e-7	3.730e-5	Altered group
SALL4	20q13.2	13 (30.23%)	113 (5.63%)	2.43	7.25e-7	3.730e-5	Altered group
LBP	20q11.23	10 (23.26%)	60 (2.99%)	2.96	8.74e-7	4.406e-5	Altered group
SNHG11	20q11.23	10 (23.26%)	60 (2.99%)	2.96	8.74e-7	4.406e-5	Altered group
SNHG17	20q11.23	10 (23.26%)	60 (2.99%)	2.96	8.74e-7	4.406e-5	Altered group
SNORA60	20q11.23	10 (23.26%)	60 (2.99%)	2.96	8.74e-7	4.406e-5	Altered group
SNORA71A	20q11.23	10 (23.26%)	60 (2.99%)	2.96	8.74e-7	4.406e-5	Altered group
SNORA71B	20q11.23	10 (23.26%)	60 (2.99%)	2.96	8.74e-7	4.406e-5	Altered group
SNORA71C	20q11.23	10 (23.26%)	60 (2.99%)	2.96	8.74e-7	4.406e-5	Altered group
SNORA71D	20q11.23	10 (23.26%)	60 (2.99%)	2.96	8.74e-7	4.406e-5	Altered group
ADIG	20q11.23	10 (23.26%)	61 (3.04%)	2.94	1.002e-6	5.028e-5	Altered group
RALGAPB	20q11.23	10 (23.26%)	61 (3.04%)	2.94	1.002e-6	5.028e-5	Altered group
SRC	20q11.23	9 (20.93%)	47 (2.34%)	3.16	1.203e-6	6.023e-5	Altered group
BLCAP	20q11.23	9 (20.93%)	48 (2.39%)	3.13	1.406e-6	7.027e-5	Altered group
PARD6B	20q13.13	12 (27.91%)	103 (5.13%)	2.44	1.916e-6	9.549e-5	Altered group
BCAS4	20q13.13	12 (27.91%)	105 (5.23%)	2.42	2.312e-6	1.142e-4	Altered group
DPM1	20q13.13	12 (27.91%)	105 (5.23%)	2.42	2.312e-6	1.142e-4	Altered group
KCNG1	20q13.13	12 (27.91%)	105 (5.23%)	2.42	2.312e-6	1.142e-4	Altered group
MOCS3	20q13.13	12 (27.91%)	105 (5.23%)	2.42	2.312e-6	1.142e-4	Altered group
RPRD1B	20q11.23	9 (20.93%)	52 (2.59%)	3.01	2.550e-6	1.253e-4	Altered group
TTI1	20q11.23	9 (20.93%)	52 (2.59%)	3.01	2.550e-6	1.253e-4	Altered group
COX4I2	20q11.21	8 (18.60%)	38 (1.89%)	3.30	2.750e-6	1.336e-4	Altered group
DEFB121	20q11.21	8 (18.60%)	38 (1.89%)	3.30	2.750e-6	1.336e-4	Altered group
HM13	20q11.21	8 (18.60%)	38 (1.89%)	3.30	2.750e-6	1.336e-4	Altered group
HM13-AS1	20q11.21	8 (18.60%)	38 (1.89%)	3.30	2.750e-6	1.336e-4	Altered group
LINC00028	20q11.21	8 (18.60%)	38 (1.89%)	3.30	2.750e-6	1.336e-4	Altered group
ADNP	20q13.13	12 (27.91%)	107 (5.33%)	2.39	2.779e-6	1.341e-4	Altered group
PTPN1	20q13.13	12 (27.91%)	107 (5.33%)	2.39	2.779e-6	1.341e-4	Altered group
RIPOR3	20q13.13	12 (27.91%)	107 (5.33%)	2.39	2.779e-6	1.341e-4	Altered group
TGM2	20q11.23	9 (20.93%)	53 (2.64%)	2.99	2.938e-6	1.414e-4	Altered group
CDH4	20q13.33	14 (32.56%)	153 (7.62%)	2.10	3.193e-6	1.534e-4	Altered group
DEFB122	20q11.21	8 (18.60%)	39 (1.94%)	3.26	3.263e-6	1.546e-4	Altered group
DEFB123	20q11.21	8 (18.60%)	39 (1.94%)	3.26	3.263e-6	1.546e-4	Altered group
DEFB124	20q11.21	8 (18.60%)	39 (1.94%)	3.26	3.263e-6	1.546e-4	Altered group
ID1	20q11.21	8 (18.60%)	39 (1.94%)	3.26	3.263e-6	1.546e-4	Altered group
REM1	20q11.21	8 (18.60%)	39 (1.94%)	3.26	3.263e-6	1.546e-4	Altered group
TPX2	20q11.21	8 (18.60%)	39 (1.94%)	3.26	3.263e-6	1.546e-4	Altered group
TRERNA1	20q13.13	12 (27.91%)	109 (5.43%)	2.36	3.329e-6	1.574e-4	Altered group
VSTM2L	20q11.23	9 (20.93%)	55 (2.74%)	2.93	3.868e-6	1.825e-4	Altered group
UBE2V1	20q13.13	12 (27.91%)	111 (5.53%)	2.34	3.973e-6	1.870e-4	Altered group
CRMA	20q13.33	13 (30.23%)	133 (6.62%)	2.19	4.039e-6	1.897e-4	Altered group
NCOA3	20q13.12	12 (27.91%)	112 (5.58%)	2.32	4.334e-6	2.031e-4	Altered group
GATA5	20q13.33	13 (30.23%)	134 (6.67%)	2.18	4.367e-6	2.037e-4	Altered group
RPS21	20q13.33	13 (30.23%)	134 (6.67%)	2.18	4.367e-6	2.037e-4	Altered group
BCL2L1	20q11.21	8 (18.60%)	41 (2.04%)	3.19	4.537e-6	2.112e-4	Altered group
CABLES2	20q13.33	13 (30.23%)	135 (6.72%)	2.17	4.718e-6	2.182e-4	Altered group
LAMA5	20q13.33	13 (30.23%)	135 (6.72%)	2.17	4.718e-6	2.182e-4	Altered group
RBBP8NL	20q13.33	13 (30.23%)	135 (6.72%)	2.17	4.718e-6	2.182e-4	Altered group
FAM83D	20q11.23	9 (20.93%)	57 (2.84%)	2.88	5.041e-6	2.321e-4	Altered group
PPP1R16B	20q11.23	9 (20.93%)	57 (2.84%)	2.88	5.041e-6	2.321e-4	Altered group
ADRM1	20q13.33	13 (30.23%)	136 (6.77%)	2.16	5.095e-6	2.336e-4	Altered group
OSBPL2	20q13.33	13 (30.23%)	136 (6.77%)	2.16	5.095e-6	2.336e-4	Altered group
CEBPB	20q13.13	12 (27.91%)	114 (5.68%)	2.30	5.145e-6	2.344e-4	Altered group
PEDS1	20q13.13	12 (27.91%)	114 (5.68%)	2.30	5.145e-6	2.344e-4	Altered group
PEDS1-UBE2V1	20q13.13	12 (27.91%)	114 (5.68%)	2.30	5.145e-6	2.344e-4	Altered group
HRH3	20q13.33	13 (30.23%)	138 (6.87%)	2.14	5.929e-6	2.695e-4	Altered group
SAMHD1	20q11.23	8 (18.60%)	43 (2.14%)	3.12	6.210e-6	2.816e-4	Altered group
MTG2	20q13.33	13 (30.23%)	139 (6.92%)	2.13	6.390e-6	2.892e-4	Altered group
ACTR5	20q11.23	9 (20.93%)	59 (2.94%)	2.83	6.509e-6	2.933e-4	Altered group
SLC32A1	20q11.23	9 (20.93%)	59 (2.94%)	2.83	6.509e-6	2.933e-4	Altered group
MANBAL	20q11.23	8 (18.60%)	44 (2.19%)	3.09	7.226e-6	3.249e-4	Altered group
ARHGAP40	20q11.23	9 (20.93%)	60 (2.99%)	2.81	7.371e-6	3.308e-4	Altered group
LSM14B	20q13.33	13 (30.23%)	141 (7.02%)	2.11	7.409e-6	3.311e-4	Altered group
PSMA7	20q13.33	13 (30.23%)	141 (7.02%)	2.11	7.409e-6	3.311e-4	Altered group
DDX27	20q13.13	11 (25.58%)	98 (4.88%)	2.39	7.909e-6	3.490e-4	Altered group
SNORD12	20q13.13	11 (25.58%)	98 (4.88%)	2.39	7.909e-6	3.490e-4	Altered group
SNORD12B	19p13.2	11 (25.58%)	98 (4.88%)	2.39	7.909e-6	3.490e-4	Altered group
SNORD12C	20q13.13	11 (25.58%)	98 (4.88%)	2.39	7.909e-6	3.490e-4	Altered group
ZFAS1	20q13.13	11 (25.58%)	98 (4.88%)	2.39	7.909e-6	3.490e-4	Altered group
ZNFX1	20q13.13	11 (25.58%)	98 (4.88%)	2.39	7.909e-6	3.490e-4	Altered group
SS18L1	20q13.33	13 (30.23%)	142 (7.07%)	2.10	7.971e-6	3.502e-4	Altered group
TAF4	20q13.33	13 (30.23%)	142 (7.07%)	2.10	7.971e-6	3.502e-4	Altered group
BPIFA1	20q11.21	7 (16.28%)	31 (1.54%)	3.40	8.370e-6	3.622e-4	Altered group
BPIFA3	20q11.21	7 (16.28%)	31 (1.54%)	3.40	8.370e-6	3.622e-4	Altered group
BPIFA4P	20q11.21	7 (16.28%)	31 (1.54%)	3.40	8.370e-6	3.622e-4	Altered group
DSN1	20q11.23	8 (18.60%)	45 (2.24%)	3.05	8.380e-6	3.622e-4	Altered group
GHRH	20q11.23	8 (18.60%)	45 (2.24%)	3.05	8.380e-6	3.622e-4	Altered group
RBL1	20q11.23	8 (18.60%)	45 (2.24%)	3.05	8.380e-6	3.622e-4	Altered group
SOGA1	20q11.23	8 (18.60%)	45 (2.24%)	3.05	8.380e-6	3.622e-4	Altered group
TLDC2	20q11.23	8 (18.60%)	45 (2.24%)	3.05	8.380e-6	3.622e-4	Altered group
AAR2	20q11.23	8 (18.60%)	46 (2.29%)	3.02	9.686e-6	4.161e-4	Altered group
MROH8	20q11.23	8 (18.60%)	46 (2.29%)	3.02	9.686e-6	4.161e-4	Altered group
NDRG3	20q11.23	8 (18.60%)	46 (2.29%)	3.02	9.686e-6	4.161e-4	Altered group
BPIFA2	20q11.21	7 (16.28%)	32 (1.59%)	3.35	1.004e-5	4.297e-4	Altered group
BPIFB4	20q11.21	7 (16.28%)	32 (1.59%)	3.35	1.004e-5	4.297e-4	Altered group
KCNB1	20q13.13	11 (25.58%)	101 (5.03%)	2.35	1.034e-5	4.407e-4	Altered group
PTGIS	20q13.13	11 (25.58%)	101 (5.03%)	2.35	1.034e-5	4.407e-4	Altered group
RPN2	20q11.23	8 (18.60%)	47 (2.34%)	2.99	1.116e-5	4.736e-4	Altered group
SLA2	20q11.23	8 (18.60%)	47 (2.34%)	2.99	1.116e-5	4.736e-4	Altered group
PREX1	20q13.13	11 (25.58%)	102 (5.08%)	2.33	1.129e-5	4.780e-4	Altered group
BPIFB3	20q11.21	7 (16.28%)	33 (1.64%)	3.31	1.198e-5	5.066e-4	Altered group
DLGAP4	20q11.23	8 (18.60%)	48 (2.39%)	2.96	1.282e-5	5.365e-4	Altered group
MYL9	20q11.23	8 (18.60%)	48 (2.39%)	2.96	1.282e-5	5.365e-4	Altered group
NNAT	20q11.23	8 (18.60%)	48 (2.39%)	2.96	1.282e-5	5.365e-4	Altered group
RAB5IF	20q11.23	8 (18.60%)	48 (2.39%)	2.96	1.282e-5	5.365e-4	Altered group
TGIF2-RAB5IF	20q11.23	8 (18.60%)	48 (2.39%)	2.96	1.282e-5	5.365e-4	Altered group
B4GALT5	20q13.13	11 (25.58%)	104 (5.18%)	2.30	1.340e-5	5.588e-4	Altered group
RNF114	20q13.13	11 (25.58%)	104 (5.18%)	2.30	1.340e-5	5.588e-4	Altered group
BPIFB2	20q11.21	7 (16.28%)	34 (1.69%)	3.27	1.423e-5	5.873e-4	Altered group
DPY19L2P4	7q21.13	7 (16.28%)	34 (1.69%)	3.27	1.423e-5	5.873e-4	Altered group
RALY	20q11.22	7 (16.28%)	34 (1.69%)	3.27	1.423e-5	5.873e-4	Altered group
STEAP1	7q21.13	7 (16.28%)	34 (1.69%)	3.27	1.423e-5	5.873e-4	Altered group
SUN5	20q11.21	7 (16.28%)	34 (1.69%)	3.27	1.423e-5	5.873e-4	Altered group
TGIF2	20q11.23	8 (18.60%)	49 (2.44%)	2.93	1.468e-5	6.049e-4	Altered group
SLC9A8	20q13.13	11 (25.58%)	106 (5.28%)	2.28	1.586e-5	6.497e-4	Altered group
SNAI1	20q13.13	11 (25.58%)	106 (5.28%)	2.28	1.586e-5	6.497e-4	Altered group
SPATA2	20q13.13	11 (25.58%)	106 (5.28%)	2.28	1.586e-5	6.497e-4	Altered group
ANKIB1	7q21.2	7 (16.28%)	35 (1.74%)	3.22	1.681e-5	6.728e-4	Altered group
CDK6	7q21.2	7 (16.28%)	35 (1.74%)	3.22	1.681e-5	6.728e-4	Altered group
CYP51A1	7q21.2	7 (16.28%)	35 (1.74%)	3.22	1.681e-5	6.728e-4	Altered group
GATAD1	7q21.2	7 (16.28%)	35 (1.74%)	3.22	1.681e-5	6.728e-4	Altered group
KRIT1	7q21.2	7 (16.28%)	35 (1.74%)	3.22	1.681e-5	6.728e-4	Altered group
LRRD1	7q21.2	7 (16.28%)	35 (1.74%)	3.22	1.681e-5	6.728e-4	Altered group
PDRG1	20q11.21	7 (16.28%)	35 (1.74%)	3.22	1.681e-5	6.728e-4	Altered group
PEX1	7q21.2	7 (16.28%)	35 (1.74%)	3.22	1.681e-5	6.728e-4	Altered group
RBM48	7q21.2	7 (16.28%)	35 (1.74%)	3.22	1.681e-5	6.728e-4	Altered group
SAMD9	7q21.2	7 (16.28%)	35 (1.74%)	3.22	1.681e-5	6.728e-4	Altered group
STEAP2	7q21.13	7 (16.28%)	35 (1.74%)	3.22	1.681e-5	6.728e-4	Altered group
XKR7	20q11.21	7 (16.28%)	35 (1.74%)	3.22	1.681e-5	6.728e-4	Altered group
BPIFB6	20q11.21	7 (16.28%)	36 (1.79%)	3.18	1.977e-5	7.823e-4	Altered group
CCM2L	20q11.21	7 (16.28%)	36 (1.79%)	3.18	1.977e-5	7.823e-4	Altered group
EIF2S2	20q11.22	7 (16.28%)	36 (1.79%)	3.18	1.977e-5	7.823e-4	Altered group
FAM133B	7q21.2	7 (16.28%)	36 (1.79%)	3.18	1.977e-5	7.823e-4	Altered group
HEPACAM2	7q21.2	7 (16.28%)	36 (1.79%)	3.18	1.977e-5	7.823e-4	Altered group
TTLL9	20q11	7 (16.28%)	36 (1.79%)	3.18	1.977e-5	7.823e-4	Altered group
CDK14	7q21.13	7 (16.28%)	37 (1.84%)	3.14	2.314e-5	9.024e-4	Altered group
DUSP15	20q11.21	7 (16.28%)	37 (1.84%)	3.14	2.314e-5	9.024e-4	Altered group
FOXS1	20q11.21	7 (16.28%)	37 (1.84%)	3.14	2.314e-5	9.024e-4	Altered group
KIF3B	20q11.21	7 (16.28%)	37 (1.84%)	3.14	2.314e-5	9.024e-4	Altered group
PLAGL2	20q11.21	7 (16.28%)	37 (1.84%)	3.14	2.314e-5	9.024e-4	Altered group
POFUT1	20q11.21	7 (16.28%)	37 (1.84%)	3.14	2.314e-5	9.024e-4	Altered group
SAMD9L	7q21.2	7 (16.28%)	37 (1.84%)	3.14	2.314e-5	9.024e-4	Altered group
TSPY26P	20q11.21	7 (16.28%)	37 (1.84%)	3.14	2.314e-5	9.024e-4	Altered group
AHCY	20q11.22	7 (16.28%)	38 (1.89%)	3.10	2.698e-5	1.042e-3	Altered group
ASIP	20q11.22	7 (16.28%)	38 (1.89%)	3.10	2.698e-5	1.042e-3	Altered group
HCK	20q11.21	7 (16.28%)	38 (1.89%)	3.10	2.698e-5	1.042e-3	Altered group
MYLK2	20q11.21	7 (16.28%)	38 (1.89%)	3.10	2.698e-5	1.042e-3	Altered group
TM9SF4	20q11.21	7 (16.28%)	38 (1.89%)	3.10	2.698e-5	1.042e-3	Altered group
DHX35	20q11.23-q12	8 (18.60%)	54 (2.69%)	2.79	2.780e-5	1.070e-3	Altered group
MAFB	20q12	8 (18.60%)	54 (2.69%)	2.79	2.780e-5	1.070e-3	Altered group
EIF3H	8q23.3-q24.11	24 (55.81%)	511 (25.45%)	1.13	2.976e-5	1.144e-3	Altered group
STEAP2-AS1	7q21.13	7 (16.28%)	40 (1.99%)	3.03	3.624e-5	1.390e-3	Altered group
LINC00489	20q11.23	8 (18.60%)	58 (2.89%)	2.69	4.438e-5	1.699e-3	Altered group
MAP1LC3A	20q11.22	7 (16.28%)	42 (2.09%)	2.96	4.797e-5	1.833e-3	Altered group
ARFGEF2	20q13.13	10 (23.26%)	99 (4.93%)	2.24	5.194e-5	1.978e-3	Altered group
CSE1L	20q13.13	10 (23.26%)	99 (4.93%)	2.24	5.194e-5	1.978e-3	Altered group
HAS2-AS1	8q24.13	23 (53.49%)	491 (24.45%)	1.13	5.445e-5	2.070e-3	Altered group
DYNLRB1	20q11.22	7 (16.28%)	43 (2.14%)	2.93	5.492e-5	2.080e-3	Altered group
ITCH	20q11.22	7 (16.28%)	43 (2.14%)	2.93	5.492e-5	2.080e-3	Altered group
HAS2	8q24.13	23 (53.49%)	492 (24.50%)	1.13	5.609e-5	2.121e-3	Altered group
STAU1	20q13.13	10 (23.26%)	101 (5.03%)	2.21	6.090e-5	2.298e-3	Altered group
CTNNBL1	20q11.23	8 (18.60%)	61 (3.04%)	2.61	6.166e-5	2.323e-3	Altered group
PIGU	20q11.22	7 (16.28%)	44 (2.19%)	2.89	6.267e-5	2.357e-3	Altered group
LINC00536	8q23.3	24 (55.81%)	524 (26.10%)	1.10	6.579e-5	2.470e-3	Altered group
PROCR	20q11.22	7 (16.28%)	45 (2.24%)	2.86	7.129e-5	2.667e-3	Altered group
TP53INP2	20q11.22	7 (16.28%)	45 (2.24%)	2.86	7.129e-5	2.667e-3	Altered group
BPIFB1	20q11.21	6 (13.95%)	30 (1.49%)	3.22	7.235e-5	2.697e-3	Altered group
LRRC4C	11p12	6 (13.95%)	30 (1.49%)	3.22	7.235e-5	2.697e-3	Altered group
ACSS2	20q11.22	7 (16.28%)	46 (2.29%)	2.83	8.086e-5	3.009e-3	Altered group
TYW1	7q11.21	5 (11.63%)	18 (0.90%)	3.70	8.128e-5	3.019e-3	Altered group
ACTL10	20q11.22	6 (13.95%)	31 (1.54%)	3.18	8.501e-5	3.103e-3	Altered group
C20ORF144	20q11.22	6 (13.95%)	31 (1.54%)	3.18	8.501e-5	3.103e-3	Altered group
CBFA2T2	20q11.21-q11.22	6 (13.95%)	31 (1.54%)	3.18	8.501e-5	3.103e-3	Altered group
CDK5RAP1	20q11.21	6 (13.95%)	31 (1.54%)	3.18	8.501e-5	3.103e-3	Altered group
E2F1	20q11.22	6 (13.95%)	31 (1.54%)	3.18	8.501e-5	3.103e-3	Altered group
NECAB3	20q11.22	6 (13.95%)	31 (1.54%)	3.18	8.501e-5	3.103e-3	Altered group
SNTA1	20q11.21	6 (13.95%)	31 (1.54%)	3.18	8.501e-5	3.103e-3	Altered group
SRI	7q21.12	6 (13.95%)	31 (1.54%)	3.18	8.501e-5	3.103e-3	Altered group
STEAP4	7q21.12	6 (13.95%)	31 (1.54%)	3.18	8.501e-5	3.103e-3	Altered group
ZNF341	20q11.22	6 (13.95%)	31 (1.54%)	3.18	8.501e-5	3.103e-3	Altered group
C20ORF173	20q11.22	7 (16.28%)	47 (2.34%)	2.80	9.146e-5	3.276e-3	Altered group
EDEM2	20q11.22	7 (16.28%)	47 (2.34%)	2.80	9.146e-5	3.276e-3	Altered group
EPB41L1	20q11.23	7 (16.28%)	47 (2.34%)	2.80	9.146e-5	3.276e-3	Altered group
GGT7	20q11.22	7 (16.28%)	47 (2.34%)	2.80	9.146e-5	3.276e-3	Altered group
GSS	20q11.22	7 (16.28%)	47 (2.34%)	2.80	9.146e-5	3.276e-3	Altered group
HMGB3P1	20q11.22	7 (16.28%)	47 (2.34%)	2.80	9.146e-5	3.276e-3	Altered group
MMP24	20q11.22	7 (16.28%)	47 (2.34%)	2.80	9.146e-5	3.276e-3	Altered group
MMP24OS	20q11.22	7 (16.28%)	47 (2.34%)	2.80	9.146e-5	3.276e-3	Altered group
MYH7B	20q11.22	7 (16.28%)	47 (2.34%)	2.80	9.146e-5	3.276e-3	Altered group
NCOA6	20q11.22	7 (16.28%)	47 (2.34%)	2.80	9.146e-5	3.276e-3	Altered group
TRPC4AP	20q11.22	7 (16.28%)	47 (2.34%)	2.80	9.146e-5	3.276e-3	Altered group
CHMP4B	20q11.22	6 (13.95%)	32 (1.59%)	3.13	9.938e-5	3.536e-3	Altered group
DMTF1	7q21.12	6 (13.95%)	32 (1.59%)	3.13	9.938e-5	3.536e-3	Altered group
PXMP4	20q11.22	6 (13.95%)	32 (1.59%)	3.13	9.938e-5	3.536e-3	Altered group
TMEM243	7q21.12	6 (13.95%)	32 (1.59%)	3.13	9.938e-5	3.536e-3	Altered group
CEP250	20q11.22	7 (16.28%)	48 (2.39%)	2.77	1.032e-4	3.634e-3	Altered group
EIF6	20q11.22	7 (16.28%)	48 (2.39%)	2.77	1.032e-4	3.634e-3	Altered group
FAM83C	20q11.22	7 (16.28%)	48 (2.39%)	2.77	1.032e-4	3.634e-3	Altered group
FAM83C-AS1	20q11.22	7 (16.28%)	48 (2.39%)	2.77	1.032e-4	3.634e-3	Altered group
GDF5	20q11.22	7 (16.28%)	48 (2.39%)	2.77	1.032e-4	3.634e-3	Altered group
NORAD	20q11.23	7 (16.28%)	48 (2.39%)	2.77	1.032e-4	3.634e-3	Altered group
DERL1	8q24.13	22 (51.16%)	475 (23.66%)	1.11	1.093e-4	3.845e-3	Altered group
TRPS1	8q23.3	24 (55.81%)	551 (27.44%)	1.02	1.123e-4	3.942e-3	Altered group
ADAM22	7q21.12	6 (13.95%)	33 (1.64%)	3.09	1.156e-4	4.026e-3	Altered group
DBF4	7q21.12	6 (13.95%)	33 (1.64%)	3.09	1.156e-4	4.026e-3	Altered group
SLC25A40	7q21.12	6 (13.95%)	33 (1.64%)	3.09	1.156e-4	4.026e-3	Altered group
TEX47	7q21.13	6 (13.95%)	33 (1.64%)	3.09	1.156e-4	4.026e-3	Altered group
TP53TG1	7q21.12	6 (13.95%)	33 (1.64%)	3.09	1.156e-4	4.026e-3	Altered group
ERGIC3	20q11.22	7 (16.28%)	49 (2.44%)	2.74	1.161e-4	4.035e-3	Altered group
AARD	8q24.11	23 (53.49%)	507 (25.25%)	1.08	1.227e-4	4.259e-3	Altered group
RAD21	8q24.11	23 (53.49%)	508 (25.30%)	1.08	1.246e-4	4.309e-3	Altered group
RAD21-AS1	8q24.11	23 (53.49%)	508 (25.30%)	1.08	1.246e-4	4.309e-3	Altered group
UTP23	8q24.11	23 (53.49%)	509 (25.35%)	1.08	1.265e-4	4.370e-3	Altered group
CNBD2	20q11.23	7 (16.28%)	50 (2.49%)	2.71	1.303e-4	4.484e-3	Altered group
UQCC1	20q11.22	7 (16.28%)	50 (2.49%)	2.71	1.303e-4	4.484e-3	Altered group
ABCB4	7q21.12	6 (13.95%)	34 (1.69%)	3.04	1.339e-4	4.565e-3	Altered group
CROT	7q21.12	6 (13.95%)	34 (1.69%)	3.04	1.339e-4	4.565e-3	Altered group
DNMT3B	20q11.21	6 (13.95%)	34 (1.69%)	3.04	1.339e-4	4.565e-3	Altered group
GTPBP10	7q21.13	6 (13.95%)	34 (1.69%)	3.04	1.339e-4	4.565e-3	Altered group
MAPRE1	20q11.21	6 (13.95%)	34 (1.69%)	3.04	1.339e-4	4.565e-3	Altered group
RUNDC3B	7q21.12	6 (13.95%)	34 (1.69%)	3.04	1.339e-4	4.565e-3	Altered group
CPNE1	20q11.22	7 (16.28%)	51 (2.54%)	2.68	1.459e-4	4.917e-3	Altered group
FER1L4	20q11.22	7 (16.28%)	51 (2.54%)	2.68	1.459e-4	4.917e-3	Altered group
NFS1	20q11.22	7 (16.28%)	51 (2.54%)	2.68	1.459e-4	4.917e-3	Altered group
RBM12	20q11.22	7 (16.28%)	51 (2.54%)	2.68	1.459e-4	4.917e-3	Altered group
RBM39	20q11.22	7 (16.28%)	51 (2.54%)	2.68	1.459e-4	4.917e-3	Altered group
ROMO1	20q11.22	7 (16.28%)	51 (2.54%)	2.68	1.459e-4	4.917e-3	Altered group
SCAND1	20q11.23	7 (16.28%)	51 (2.54%)	2.68	1.459e-4	4.917e-3	Altered group
BAIAP2L1	7q21.3-q22.1	5 (11.63%)	21 (1.05%)	3.47	1.516e-4	5.055e-3	Altered group
BRI3	7q21.3	5 (11.63%)	21 (1.05%)	3.47	1.516e-4	5.055e-3	Altered group
GTF2IRD1P1	7q11.21	5 (11.63%)	21 (1.05%)	3.47	1.516e-4	5.055e-3	Altered group
KCTD7	7q11.21	5 (11.63%)	21 (1.05%)	3.47	1.516e-4	5.055e-3	Altered group
RABGEF1	7q11.21	5 (11.63%)	21 (1.05%)	3.47	1.516e-4	5.055e-3	Altered group
SBDS	7q11.21	5 (11.63%)	21 (1.05%)	3.47	1.516e-4	5.055e-3	Altered group
TMEM248	7q11.21	5 (11.63%)	21 (1.05%)	3.47	1.516e-4	5.055e-3	Altered group
ABCB1	7q21.12	6 (13.95%)	35 (1.74%)	3.00	1.544e-4	5.116e-3	Altered group
COMMD7	20q11.21	6 (13.95%)	35 (1.74%)	3.00	1.544e-4	5.116e-3	Altered group
FZD1	7q21.13	6 (13.95%)	35 (1.74%)	3.00	1.544e-4	5.116e-3	Altered group
ZNF804B	7q21.13	6 (13.95%)	35 (1.74%)	3.00	1.544e-4	5.116e-3	Altered group
PHF20	20q11.22-q11.23	7 (16.28%)	52 (2.59%)	2.65	1.629e-4	5.380e-3	Altered group
SPAG4	20q11.22	7 (16.28%)	52 (2.59%)	2.65	1.629e-4	5.380e-3	Altered group
C20ORF203	20q11.21	6 (13.95%)	36 (1.79%)	2.96	1.774e-4	5.848e-3	Altered group
ASNS	7q21.3	5 (11.63%)	22 (1.10%)	3.41	1.832e-4	6.032e-3	Altered group
ZHX2	8q24.13	22 (51.16%)	480 (23.90%)	1.10	1.977e-4	6.499e-3	Altered group
CALCR	7q21.3	6 (13.95%)	37 (1.84%)	2.92	2.029e-4	6.649e-3	Altered group
ELAPOR2	7q21.12	6 (13.95%)	37 (1.84%)	2.92	2.029e-4	6.649e-3	Altered group
LMTK2	7q21.3	5 (11.63%)	23 (1.15%)	3.34	2.196e-4	7.163e-3	Altered group
NPTX2	7q22.1	5 (11.63%)	23 (1.15%)	3.34	2.196e-4	7.163e-3	Altered group
OCM2	7q21.3	5 (11.63%)	23 (1.15%)	3.34	2.196e-4	7.163e-3	Altered group
NTF3	12p13.31	7 (16.28%)	55 (2.74%)	2.57	2.241e-4	7.297e-3	Altered group
ASB4	7q21.3	6 (13.95%)	38 (1.89%)	2.88	2.313e-4	7.453e-3	Altered group
CLDN12	7q21.13	6 (13.95%)	38 (1.89%)	2.88	2.313e-4	7.453e-3	Altered group
GNG11	7q21.3	6 (13.95%)	38 (1.89%)	2.88	2.313e-4	7.453e-3	Altered group
GNGT1	7q21.3	6 (13.95%)	38 (1.89%)	2.88	2.313e-4	7.453e-3	Altered group
PEG10	7q21.3	6 (13.95%)	38 (1.89%)	2.88	2.313e-4	7.453e-3	Altered group
SGCE	7q21.3	6 (13.95%)	38 (1.89%)	2.88	2.313e-4	7.453e-3	Altered group
TFPI2	7q21.3	6 (13.95%)	38 (1.89%)	2.88	2.313e-4	7.453e-3	Altered group
ENPP2	8q24.12	22 (51.16%)	492 (24.50%)	1.06	2.336e-4	7.515e-3	Altered group
AP4M1	7q22.1	5 (11.63%)	24 (1.20%)	3.28	2.613e-4	8.341e-3	Altered group
BHLHA15	7q21.3	5 (11.63%)	24 (1.20%)	3.28	2.613e-4	8.341e-3	Altered group
MCM7	7q22.1	5 (11.63%)	24 (1.20%)	3.28	2.613e-4	8.341e-3	Altered group
TECPR1	7q21.3	5 (11.63%)	24 (1.20%)	3.28	2.613e-4	8.341e-3	Altered group
TMEM130	7q22.1	5 (11.63%)	24 (1.20%)	3.28	2.613e-4	8.341e-3	Altered group
BET1	7q21.3	6 (13.95%)	39 (1.94%)	2.84	2.628e-4	8.351e-3	Altered group
CASD1	7q21.3	6 (13.95%)	39 (1.94%)	2.84	2.628e-4	8.351e-3	Altered group
COL1A2	7q21.3	6 (13.95%)	39 (1.94%)	2.84	2.628e-4	8.351e-3	Altered group
ERC1	12p13.33	10 (23.26%)	122 (6.08%)	1.94	2.673e-4	8.481e-3	Altered group
SNTB1	8q24.12	22 (51.16%)	500 (24.90%)	1.04	2.725e-4	8.635e-3	Altered group
CASTOR3P		5 (11.63%)	25 (1.25%)	3.22	3.087e-4	9.496e-3	Altered group
CNPY4	7q22.1	5 (11.63%)	25 (1.25%)	3.22	3.087e-4	9.496e-3	Altered group
COPS6	7q22.1	5 (11.63%)	25 (1.25%)	3.22	3.087e-4	9.496e-3	Altered group
GAL3ST4	7q22.1	5 (11.63%)	25 (1.25%)	3.22	3.087e-4	9.496e-3	Altered group
GPC2	7q22.1	5 (11.63%)	25 (1.25%)	3.22	3.087e-4	9.496e-3	Altered group
LAMTOR4	7q22.1	5 (11.63%)	25 (1.25%)	3.22	3.087e-4	9.496e-3	Altered group
MBLAC1	7q22.1	5 (11.63%)	25 (1.25%)	3.22	3.087e-4	9.496e-3	Altered group
PILRA	7q22.1	5 (11.63%)	25 (1.25%)	3.22	3.087e-4	9.496e-3	Altered group
PILRB	7q22.1	5 (11.63%)	25 (1.25%)	3.22	3.087e-4	9.496e-3	Altered group
PMS2P1	7q22.1	5 (11.63%)	25 (1.25%)	3.22	3.087e-4	9.496e-3	Altered group
PVRIG	7q22.1	5 (11.63%)	25 (1.25%)	3.22	3.087e-4	9.496e-3	Altered group
PVRIG2P	7q22.1	5 (11.63%)	25 (1.25%)	3.22	3.087e-4	9.496e-3	Altered group
SPDYE3	7q22.1	5 (11.63%)	25 (1.25%)	3.22	3.087e-4	9.496e-3	Altered group
STAG3	7q22.1	5 (11.63%)	25 (1.25%)	3.22	3.087e-4	9.496e-3	Altered group
STAG3L5P	7q22.1	5 (11.63%)	25 (1.25%)	3.22	3.087e-4	9.496e-3	Altered group
STAG3L5P-PVRIG2P-PILRB	7q22.1	5 (11.63%)	25 (1.25%)	3.22	3.087e-4	9.496e-3	Altered group
TAC1	7q21.3	5 (11.63%)	25 (1.25%)	3.22	3.087e-4	9.496e-3	Altered group
TAF6	7q22.1	5 (11.63%)	25 (1.25%)	3.22	3.087e-4	9.496e-3	Altered group
TRAPPC14	7q22.1	5 (11.63%)	25 (1.25%)	3.22	3.087e-4	9.496e-3	Altered group
ZNF3	7q22.1	5 (11.63%)	25 (1.25%)	3.22	3.087e-4	9.496e-3	Altered group
SAMD12	8q24.11-q24.12	22 (51.16%)	506 (25.20%)	1.02	3.107e-4	9.546e-3	Altered group
SLC30A8	8q24.11	22 (51.16%)	508 (25.30%)	1.02	3.254e-4	9.980e-3	Altered group
ARPC1A	7q22.1	5 (11.63%)	26 (1.29%)	3.17	3.623e-4	0.0109	Altered group
ARPC1B	7q22.1	5 (11.63%)	26 (1.29%)	3.17	3.623e-4	0.0109	Altered group
AZGP1	7q22.1	5 (11.63%)	26 (1.29%)	3.17	3.623e-4	0.0109	Altered group
AZGP1P1	7q22.1	5 (11.63%)	26 (1.29%)	3.17	3.623e-4	0.0109	Altered group
BUD31	7q22.1	5 (11.63%)	26 (1.29%)	3.17	3.623e-4	0.0109	Altered group
CYP3A5	7q22.1	5 (11.63%)	26 (1.29%)	3.17	3.623e-4	0.0109	Altered group
FAM200A	7q22.1	5 (11.63%)	26 (1.29%)	3.17	3.623e-4	0.0109	Altered group
GJC3	7q22.1	5 (11.63%)	26 (1.29%)	3.17	3.623e-4	0.0109	Altered group
KPNA7	7q22.1	5 (11.63%)	26 (1.29%)	3.17	3.623e-4	0.0109	Altered group
MYH16	7q22.1	5 (11.63%)	26 (1.29%)	3.17	3.623e-4	0.0109	Altered group
PDAP1	7q22.1	5 (11.63%)	26 (1.29%)	3.17	3.623e-4	0.0109	Altered group
SMURF1	7q22.1	5 (11.63%)	26 (1.29%)	3.17	3.623e-4	0.0109	Altered group
ZKSCAN1	7q22.1	5 (11.63%)	26 (1.29%)	3.17	3.623e-4	0.0109	Altered group
ZNF655	7q22.1	5 (11.63%)	26 (1.29%)	3.17	3.623e-4	0.0109	Altered group
ZSCAN21	7q22.1	5 (11.63%)	26 (1.29%)	3.17	3.623e-4	0.0109	Altered group
ZSCAN25	7q22.1	5 (11.63%)	26 (1.29%)	3.17	3.623e-4	0.0109	Altered group
TBC1D31	8q24.13	21 (48.84%)	470 (23.41%)	1.06	3.890e-4	0.0116	Altered group
FAM83A	8q24.13	21 (48.84%)	473 (23.56%)	1.05	4.092e-4	0.0122	Altered group
FAM83A-AS1	8q24.13	21 (48.84%)	473 (23.56%)	1.05	4.092e-4	0.0122	Altered group
ASXL1	20q11.21	8 (18.60%)	82 (4.08%)	2.19	4.120e-4	0.0123	Altered group
C8ORF76	8q24.13	21 (48.84%)	474 (23.61%)	1.05	4.166e-4	0.0123	Altered group
NTAQ1	8q24.13	21 (48.84%)	474 (23.61%)	1.05	4.166e-4	0.0123	Altered group
ZHX1	8q24.13	21 (48.84%)	474 (23.61%)	1.05	4.166e-4	0.0123	Altered group
ATP5MF	7q22.1	5 (11.63%)	27 (1.34%)	3.11	4.228e-4	0.0123	Altered group
ATP5MF-PTCD1	7q22.1	5 (11.63%)	27 (1.34%)	3.11	4.228e-4	0.0123	Altered group
CPSF4	7q22.1	5 (11.63%)	27 (1.34%)	3.11	4.228e-4	0.0123	Altered group
CYP3A4	7q22.1	5 (11.63%)	27 (1.34%)	3.11	4.228e-4	0.0123	Altered group
CYP3A43	7q22.1	5 (11.63%)	27 (1.34%)	3.11	4.228e-4	0.0123	Altered group
CYP3A7	7q22.1	5 (11.63%)	27 (1.34%)	3.11	4.228e-4	0.0123	Altered group
OR2AE1	7q22.1	5 (11.63%)	27 (1.34%)	3.11	4.228e-4	0.0123	Altered group
PTCD1	7q22.1	5 (11.63%)	27 (1.34%)	3.11	4.228e-4	0.0123	Altered group
TRIM4	7q22.1	5 (11.63%)	27 (1.34%)	3.11	4.228e-4	0.0123	Altered group
TRRAP	7q22.1	5 (11.63%)	27 (1.34%)	3.11	4.228e-4	0.0123	Altered group
ZKSCAN5	7q22.1	5 (11.63%)	27 (1.34%)	3.11	4.228e-4	0.0123	Altered group
ZNF394	7q22.1	5 (11.63%)	27 (1.34%)	3.11	4.228e-4	0.0123	Altered group
ZNF789	7q22.1	5 (11.63%)	27 (1.34%)	3.11	4.228e-4	0.0123	Altered group
FAM91A1	8q24.13	21 (48.84%)	475 (23.66%)	1.05	4.243e-4	0.0124	Altered group
ATAD2	8q24.13	21 (48.84%)	476 (23.71%)	1.04	4.323e-4	0.0125	Altered group
FBXO32	8q24.13	21 (48.84%)	476 (23.71%)	1.04	4.323e-4	0.0125	Altered group
FER1L6-AS1	8q24.13	21 (48.84%)	477 (23.75%)	1.04	4.406e-4	0.0128	Altered group
ANXA13	8q24.13	21 (48.84%)	478 (23.80%)	1.04	4.493e-4	0.0130	Altered group
FER1L6	8q24.13	21 (48.84%)	478 (23.80%)	1.04	4.493e-4	0.0130	Altered group
FER1L6-AS2	8q24.13	21 (48.84%)	478 (23.80%)	1.04	4.493e-4	0.0130	Altered group
KLHL38	8q24.13	21 (48.84%)	480 (23.90%)	1.03	4.677e-4	0.0135	Altered group
LINC00972	7q21.11	5 (11.63%)	28 (1.39%)	3.06	4.906e-4	0.0141	Altered group
SEMA3D	7q21.11	5 (11.63%)	28 (1.39%)	3.06	4.906e-4	0.0141	Altered group
LINC01151	8q24.13	21 (48.84%)	483 (24.05%)	1.02	4.980e-4	0.0143	Altered group
ISL1	5q11.1	4 (9.30%)	15 (0.75%)	3.64	5.170e-4	0.0148	Altered group
DLX5	7q21.3	5 (11.63%)	29 (1.44%)	3.01	5.663e-4	0.0162	Altered group
DLX6	7q21.3	5 (11.63%)	29 (1.44%)	3.01	5.663e-4	0.0162	Altered group
DLX6-AS1	7q21.3	5 (11.63%)	29 (1.44%)	3.01	5.663e-4	0.0162	Altered group
MYCT1	6q25.2	5 (11.63%)	30 (1.49%)	2.96	6.505e-4	0.0185	Altered group
SEMA3A	7q21.11	5 (11.63%)	30 (1.49%)	2.96	6.505e-4	0.0185	Altered group
VIP	6q25.2	5 (11.63%)	30 (1.49%)	2.96	6.505e-4	0.0185	Altered group
GPRC5D	12p13.1	5 (11.63%)	31 (1.54%)	2.91	7.437e-4	0.0211	Altered group
SEMA3E	7q21.11	5 (11.63%)	31 (1.54%)	2.91	7.437e-4	0.0211	Altered group
FGL2	7q11.23	4 (9.30%)	17 (0.85%)	3.46	7.742e-4	0.0219	Altered group
GRM3	7q21.11-q21.12	5 (11.63%)	32 (1.59%)	2.87	8.466e-4	0.0239	Altered group
PCLO	7q21.11	5 (11.63%)	32 (1.59%)	2.87	8.466e-4	0.0239	Altered group
PMS2P4	7q11.21	4 (9.30%)	18 (0.90%)	3.38	9.319e-4	0.0262	Altered group
PTPN12	7q11.23	4 (9.30%)	18 (0.90%)	3.38	9.319e-4	0.0262	Altered group
STAG3L4	7q11.21	4 (9.30%)	18 (0.90%)	3.38	9.319e-4	0.0262	Altered group
CD22	19q13.12	5 (11.63%)	33 (1.64%)	2.82	9.599e-4	0.0269	Altered group
FFAR1	19q13.12	5 (11.63%)	33 (1.64%)	2.82	9.599e-4	0.0269	Altered group
GPRC5A	12p13.1	5 (11.63%)	33 (1.64%)	2.82	9.599e-4	0.0269	Altered group
SEM1	7q21.3	5 (11.63%)	33 (1.64%)	2.82	9.599e-4	0.0269	Altered group
DEPTOR	8q24.12	21 (48.84%)	493 (24.55%)	0.99	9.997e-4	0.0279	Altered group
COL14A1	8q24.12	21 (48.84%)	495 (24.65%)	0.99	1.013e-3	0.0283	Altered group
MRPL13	8q24.12	21 (48.84%)	496 (24.70%)	0.98	1.021e-3	0.0285	Altered group
CCN3	8q24.12	21 (48.84%)	500 (24.90%)	0.97	1.058e-3	0.0294	Altered group
EXT1	8q24.11	21 (48.84%)	500 (24.90%)	0.97	1.058e-3	0.0294	Altered group
MTBP	8q24.12	21 (48.84%)	500 (24.90%)	0.97	1.058e-3	0.0294	Altered group
CACNA2D1	7q21.11	5 (11.63%)	34 (1.69%)	2.78	1.084e-3	0.0300	Altered group
FFAR3	19q13.12	5 (11.63%)	34 (1.69%)	2.78	1.084e-3	0.0300	Altered group
SLC25A13	7q21.3	5 (11.63%)	34 (1.69%)	2.78	1.084e-3	0.0300	Altered group
WNT5B	12p13.33	7 (16.28%)	73 (3.64%)	2.16	1.091e-3	0.0301	Altered group
MED30	8q24.11	21 (48.84%)	503 (25.05%)	0.96	1.093e-3	0.0301	Altered group
COLEC10	8q24.12	21 (48.84%)	504 (25.10%)	0.96	1.106e-3	0.0305	Altered group
PHTF2	7q11.23-q21.11	4 (9.30%)	19 (0.95%)	3.30	1.111e-3	0.0305	Altered group
RSBN1L	7q11.23	4 (9.30%)	19 (0.95%)	3.30	1.111e-3	0.0305	Altered group
TNFRSF11B	8q24.12	21 (48.84%)	505 (25.15%)	0.96	1.119e-3	0.0307	Altered group
ETV6	12p13.2	6 (13.95%)	53 (2.64%)	2.40	1.167e-3	0.0320	Altered group
MAL2	8q24.12	21 (48.84%)	509 (25.35%)	0.95	1.181e-3	0.0323	Altered group
MAG	19q13.1	5 (11.63%)	35 (1.74%)	2.74	1.220e-3	0.0333	Altered group
CD27	12p13.31	6 (13.95%)	54 (2.69%)	2.38	1.277e-3	0.0346	Altered group
CD27-AS1	12p13.31	6 (13.95%)	54 (2.69%)	2.38	1.277e-3	0.0346	Altered group
CD9	12p13.31	6 (13.95%)	54 (2.69%)	2.38	1.277e-3	0.0346	Altered group
PRB1	12p13.2	6 (13.95%)	54 (2.69%)	2.38	1.277e-3	0.0346	Altered group
TAPBPL	12p13.31	6 (13.95%)	54 (2.69%)	2.38	1.277e-3	0.0346	Altered group
VAMP1	12p13.31	6 (13.95%)	54 (2.69%)	2.38	1.277e-3	0.0346	Altered group
GSAP	7q11.23	4 (9.30%)	20 (1.00%)	3.22	1.313e-3	0.0355	Altered group
TMEM60	7q11.23	4 (9.30%)	20 (1.00%)	3.22	1.313e-3	0.0355	Altered group
HAMP	19q13.12	5 (11.63%)	36 (1.79%)	2.70	1.368e-3	0.0370	Altered group
PLEKHG6	12p13.31	6 (13.95%)	55 (2.74%)	2.35	1.394e-3	0.0376	Altered group
TNFRSF1A	12p13.31	6 (13.95%)	55 (2.74%)	2.35	1.394e-3	0.0376	Altered group
DYNC1I1	7q21.3	5 (11.63%)	37 (1.84%)	2.66	1.529e-3	0.0410	Altered group
FAM187B	19q13.12	5 (11.63%)	37 (1.84%)	2.66	1.529e-3	0.0410	Altered group
USF2	19q13.12	5 (11.63%)	37 (1.84%)	2.66	1.529e-3	0.0410	Altered group
CCDC146	7q11.23	4 (9.30%)	21 (1.05%)	3.15	1.539e-3	0.0412	Altered group
SRRT	7q22.1	4 (9.30%)	21 (1.05%)	3.15	1.539e-3	0.0412	Altered group
TRIP6	7q22.1	4 (9.30%)	21 (1.05%)	3.15	1.539e-3	0.0412	Altered group
TRMT12	8q24.13	20 (46.51%)	477 (23.75%)	0.97	1.698e-3	0.0452	Altered group
FXYD1	19q13.12	5 (11.63%)	38 (1.89%)	2.62	1.703e-3	0.0452	Altered group
FXYD5	19q13.12	5 (11.63%)	38 (1.89%)	2.62	1.703e-3	0.0452	Altered group
FXYD7	19q13.12	5 (11.63%)	38 (1.89%)	2.62	1.703e-3	0.0452	Altered group
LSR	19q13.12	5 (11.63%)	38 (1.89%)	2.62	1.703e-3	0.0452	Altered group
PERP	6q23.3	5 (11.63%)	38 (1.89%)	2.62	1.703e-3	0.0452	Altered group
PON2	7q21.3	5 (11.63%)	38 (1.89%)	2.62	1.703e-3	0.0452	Altered group
RNF139-DT	8q24.13	20 (46.51%)	478 (23.80%)	0.97	1.712e-3	0.0453	Altered group
TMEM65	8q24.13	20 (46.51%)	479 (23.85%)	0.96	1.728e-3	0.0457	Altered group
LINC00964	8q24.13	20 (46.51%)	480 (23.90%)	0.96	1.745e-3	0.0459	Altered group
RNF139	8q24.13	20 (46.51%)	480 (23.90%)	0.96	1.745e-3	0.0459	Altered group
SQLE	8q24.13	20 (46.51%)	480 (23.90%)	0.96	1.745e-3	0.0459	Altered group
WASHC5	8q24.13	20 (46.51%)	480 (23.90%)	0.96	1.745e-3	0.0459	Altered group
ZNF572	8q24.13	20 (46.51%)	480 (23.90%)	0.96	1.745e-3	0.0459	Altered group
LY96	8q21.11	16 (37.21%)	344 (17.13%)	1.12	1.772e-3	0.0465	Altered group
NDUFB9	8q24.13	20 (46.51%)	482 (24.00%)	0.95	1.781e-3	0.0465	Altered group
TATDN1	8q24.13	20 (46.51%)	482 (24.00%)	0.95	1.781e-3	0.0465	Altered group
EPHB4	7q22.1	4 (9.30%)	22 (1.10%)	3.09	1.792e-3	0.0465	Altered group
EPO	7q22.1	4 (9.30%)	22 (1.10%)	3.09	1.792e-3	0.0465	Altered group
GIGYF1	7q22.1	4 (9.30%)	22 (1.10%)	3.09	1.792e-3	0.0465	Altered group
GNB2	7q22.1	4 (9.30%)	22 (1.10%)	3.09	1.792e-3	0.0465	Altered group
POP7	7q22.1	4 (9.30%)	22 (1.10%)	3.09	1.792e-3	0.0465	Altered group
SLC12A9	7q22.1	4 (9.30%)	22 (1.10%)	3.09	1.792e-3	0.0465	Altered group
ZAN	7q22.1	4 (9.30%)	22 (1.10%)	3.09	1.792e-3	0.0465	Altered group
KCNA5	12p13.32	6 (13.95%)	58 (2.89%)	2.27	1.796e-3	0.0465	Altered group
VWF	12p13.31	6 (13.95%)	58 (2.89%)	2.27	1.796e-3	0.0465	Altered group
GDAP1	8q21.11	16 (37.21%)	345 (17.18%)	1.11	1.815e-3	0.0469	Altered group
JPH1	8q21.11	16 (37.21%)	345 (17.18%)	1.11	1.815e-3	0.0469	Altered group
NSMCE2	8q24.13	20 (46.51%)	484 (24.10%)	0.95	1.822e-3	0.0470	Altered group
DSCC1	8q24.12	20 (46.51%)	486 (24.20%)	0.94	1.867e-3	0.0481	Altered group
TAF2	8q24.12	20 (46.51%)	486 (24.20%)	0.94	1.867e-3	0.0481	Altered group
LGI4	19q13.12	5 (11.63%)	39 (1.94%)	2.58	1.892e-3	0.0483	Altered group
PDK4	7q21.3	5 (11.63%)	39 (1.94%)	2.58	1.892e-3	0.0483	Altered group
PON1	7q21.3	5 (11.63%)	39 (1.94%)	2.58	1.892e-3	0.0483	Altered group
PON3	7q21.3	5 (11.63%)	39 (1.94%)	2.58	1.892e-3	0.0483	Altered group
TNFAIP3	6q23.3	5 (11.63%)	39 (1.94%)	2.58	1.892e-3	0.0483	Altered group
ZNF792	19q13.11	5 (11.63%)	39 (1.94%)	2.58	1.892e-3	0.0483	Altered group
ANO2	12p13.31	6 (13.95%)	59 (2.94%)	2.25	1.947e-3	0.0496	Altered group
KCNA1	12p13.32	6 (13.95%)	59 (2.94%)	2.25	1.947e-3	0.0496	Altered group
MTSS1	8q24.13	20 (46.51%)	492 (24.50%)	0.92	2.030e-3	0.0517	Altered group
ACTL6B	7q22.1	4 (9.30%)	23 (1.15%)	3.02	2.071e-3	0.0525	Altered group
MOSPD3	7q22.1	4 (9.30%)	23 (1.15%)	3.02	2.071e-3	0.0525	Altered group
PCOLCE	7q22.1	4 (9.30%)	23 (1.15%)	3.02	2.071e-3	0.0525	Altered group
TFR2	7q22.1	4 (9.30%)	23 (1.15%)	3.02	2.071e-3	0.0525	Altered group
BCL2L14	12p13.2	5 (11.63%)	40 (1.99%)	2.55	2.095e-3	0.0525	Altered group
BCLAF1	6q23.3	5 (11.63%)	40 (1.99%)	2.55	2.095e-3	0.0525	Altered group
ELMO1-AS1	7p14.2	5 (11.63%)	40 (1.99%)	2.55	2.095e-3	0.0525	Altered group
FXYD3	19q13.12	5 (11.63%)	40 (1.99%)	2.55	2.095e-3	0.0525	Altered group
GRAMD1A	19q13.11	5 (11.63%)	40 (1.99%)	2.55	2.095e-3	0.0525	Altered group
LINC00904	19q13.11	5 (11.63%)	40 (1.99%)	2.55	2.095e-3	0.0525	Altered group
MTFR2	6q23.3	5 (11.63%)	40 (1.99%)	2.55	2.095e-3	0.0525	Altered group
PPP1R9A	7q21.3	5 (11.63%)	40 (1.99%)	2.55	2.095e-3	0.0525	Altered group
SCN1B	19q13.11	5 (11.63%)	40 (1.99%)	2.55	2.095e-3	0.0525	Altered group
ZNF30	19q13.13	5 (11.63%)	40 (1.99%)	2.55	2.095e-3	0.0525	Altered group
AGFG2	7q22.1	4 (9.30%)	24 (1.20%)	2.96	2.380e-3	0.0589	Altered group
FBXO24	7q22.1	4 (9.30%)	24 (1.20%)	2.96	2.380e-3	0.0589	Altered group
GSTA7P	6p12.2	4 (9.30%)	24 (1.20%)	2.96	2.380e-3	0.0589	Altered group
LRCH4	7q22.1	4 (9.30%)	24 (1.20%)	2.96	2.380e-3	0.0589	Altered group
NYAP1	7q22.1	4 (9.30%)	24 (1.20%)	2.96	2.380e-3	0.0589	Altered group
PCOLCE-AS1	7q22.1	4 (9.30%)	24 (1.20%)	2.96	2.380e-3	0.0589	Altered group
SAP25	7q22.1	4 (9.30%)	24 (1.20%)	2.96	2.380e-3	0.0589	Altered group
SPACDR	7q22.1	4 (9.30%)	24 (1.20%)	2.96	2.380e-3	0.0589	Altered group
TMEM14A	6p12.2	4 (9.30%)	24 (1.20%)	2.96	2.380e-3	0.0589	Altered group
TSC22D4	7q22.1	4 (9.30%)	24 (1.20%)	2.96	2.380e-3	0.0589	Altered group
PCAT1	8q24.21	20 (46.51%)	503 (25.05%)	0.89	2.440e-3	0.0603	Altered group
HCN1	5p12	5 (11.63%)	42 (2.09%)	2.47	2.550e-3	0.0630	Altered group
GSTA1	6p12.2	4 (9.30%)	25 (1.25%)	2.90	2.719e-3	0.0665	Altered group
GSTA2	6p12.2	4 (9.30%)	25 (1.25%)	2.90	2.719e-3	0.0665	Altered group
MAGI2-AS2	7q21.11	4 (9.30%)	25 (1.25%)	2.90	2.719e-3	0.0665	Altered group
MEPCE	7q22.1	4 (9.30%)	25 (1.25%)	2.90	2.719e-3	0.0665	Altered group
PPP1R35	7q22.1	4 (9.30%)	25 (1.25%)	2.90	2.719e-3	0.0665	Altered group
RPL13AP17	7q21.11	4 (9.30%)	25 (1.25%)	2.90	2.719e-3	0.0665	Altered group
SAMD5	6q24.3	4 (9.30%)	25 (1.25%)	2.90	2.719e-3	0.0665	Altered group
ZCWPW1	7q22.1	4 (9.30%)	25 (1.25%)	2.90	2.719e-3	0.0665	Altered group
AOAH	7p14.2	5 (11.63%)	43 (2.14%)	2.44	2.803e-3	0.0684	Altered group
HPN	19q13.11	5 (11.63%)	43 (2.14%)	2.44	2.803e-3	0.0684	Altered group
HERPUD2	7p14.2	5 (11.63%)	44 (2.19%)	2.41	3.073e-3	0.0746	Altered group
HPN-AS1	19q13.11-q13.12	5 (11.63%)	44 (2.19%)	2.41	3.073e-3	0.0746	Altered group
OLR1	12p13.2	5 (11.63%)	44 (2.19%)	2.41	3.073e-3	0.0746	Altered group
PRB2	12p13.2	6 (13.95%)	65 (3.24%)	2.11	3.073e-3	0.0746	Altered group
STAM	10p12.33	6 (13.95%)	65 (3.24%)	2.11	3.073e-3	0.0746	Altered group
ASCC3	6q16.3	4 (9.30%)	26 (1.29%)	2.84	3.090e-3	0.0747	Altered group
GSTA5	6p12.2	4 (9.30%)	26 (1.29%)	2.84	3.090e-3	0.0747	Altered group
PMS2	7p22.1	4 (9.30%)	26 (1.29%)	2.84	3.090e-3	0.0747	Altered group
MRC1	10p12.33	6 (13.95%)	66 (3.29%)	2.09	3.301e-3	0.0795	Altered group
ST8SIA6	10p12.33	6 (13.95%)	66 (3.29%)	2.09	3.301e-3	0.0795	Altered group
ST8SIA6-AS1	10p12.33	6 (13.95%)	66 (3.29%)	2.09	3.301e-3	0.0795	Altered group
TMEM236	10p12.33	6 (13.95%)	66 (3.29%)	2.09	3.301e-3	0.0795	Altered group
KLRD1	12p13.2	5 (11.63%)	45 (2.24%)	2.38	3.362e-3	0.0804	Altered group
PRH1	12p13.2	5 (11.63%)	45 (2.24%)	2.38	3.362e-3	0.0804	Altered group
PRH2	12p13.2	5 (11.63%)	45 (2.24%)	2.38	3.362e-3	0.0804	Altered group
TAS2R13	12p13	5 (11.63%)	45 (2.24%)	2.38	3.362e-3	0.0804	Altered group
TAS2R20	12p13.2	5 (11.63%)	45 (2.24%)	2.38	3.362e-3	0.0804	Altered group
TAS2R50	12p13.2	5 (11.63%)	45 (2.24%)	2.38	3.362e-3	0.0804	Altered group
DAGLB	7p22.1	4 (9.30%)	27 (1.34%)	2.79	3.494e-3	0.0824	Altered group
GRID2IP	7p22.1	4 (9.30%)	27 (1.34%)	2.79	3.494e-3	0.0824	Altered group
INTS15	7p22.1	4 (9.30%)	27 (1.34%)	2.79	3.494e-3	0.0824	Altered group
KDELR2	7p22.1	4 (9.30%)	27 (1.34%)	2.79	3.494e-3	0.0824	Altered group
MCHR2	6q16.2	4 (9.30%)	27 (1.34%)	2.79	3.494e-3	0.0824	Altered group
MCHR2-AS1	6q16.2-q16.3	4 (9.30%)	27 (1.34%)	2.79	3.494e-3	0.0824	Altered group
PPP1R14C	6q25.1	4 (9.30%)	27 (1.34%)	2.79	3.494e-3	0.0824	Altered group
STXBP5	6q24.3	4 (9.30%)	27 (1.34%)	2.79	3.494e-3	0.0824	Altered group
USP42	7p22.1	4 (9.30%)	27 (1.34%)	2.79	3.494e-3	0.0824	Altered group
ZDHHC4	7p22.1	4 (9.30%)	27 (1.34%)	2.79	3.494e-3	0.0824	Altered group
ZNF316	7p22.1	4 (9.30%)	27 (1.34%)	2.79	3.494e-3	0.0824	Altered group
ZNF853	7p22.1	4 (9.30%)	27 (1.34%)	2.79	3.494e-3	0.0824	Altered group
GABARAPL1	12p13.2	5 (11.63%)	46 (2.29%)	2.34	3.670e-3	0.0863	Altered group
KLRA1P	12p13.2	5 (11.63%)	46 (2.29%)	2.34	3.670e-3	0.0863	Altered group
TMEM52B	12p13.2	5 (11.63%)	46 (2.29%)	2.34	3.670e-3	0.0863	Altered group
C1QL3	10p13	6 (13.95%)	68 (3.39%)	2.04	3.793e-3	0.0887	Altered group
PTER	10p13	6 (13.95%)	68 (3.39%)	2.04	3.793e-3	0.0887	Altered group
TRDMT1	10p13	6 (13.95%)	68 (3.39%)	2.04	3.793e-3	0.0887	Altered group
VIM	10p13	6 (13.95%)	68 (3.39%)	2.04	3.793e-3	0.0887	Altered group
VIM-AS1	10p13	6 (13.95%)	68 (3.39%)	2.04	3.793e-3	0.0887	Altered group
TRIB1	8q24.13	19 (44.19%)	482 (24.00%)	0.88	3.844e-3	0.0898	Altered group
AUTS2	7q11.22	4 (9.30%)	28 (1.39%)	2.74	3.933e-3	0.0907	Altered group
CILK1	6p12.1	4 (9.30%)	28 (1.39%)	2.74	3.933e-3	0.0907	Altered group
CYTH3	7p22.1	4 (9.30%)	28 (1.39%)	2.74	3.933e-3	0.0907	Altered group
FAM220A	7p22.1	4 (9.30%)	28 (1.39%)	2.74	3.933e-3	0.0907	Altered group
GSTA3	6p12.2	4 (9.30%)	28 (1.39%)	2.74	3.933e-3	0.0907	Altered group
HEBP1	12p13.1	4 (9.30%)	28 (1.39%)	2.74	3.933e-3	0.0907	Altered group
HTR7P1	12p13.1	4 (9.30%)	28 (1.39%)	2.74	3.933e-3	0.0907	Altered group
RAC1	7p22.1	4 (9.30%)	28 (1.39%)	2.74	3.933e-3	0.0907	Altered group
STXBP5-AS1	6q24.3	4 (9.30%)	28 (1.39%)	2.74	3.933e-3	0.0907	Altered group
SPINK13	5q32	3 (6.98%)	13 (0.65%)	3.43	3.976e-3	0.0907	Altered group
SPINK14	5q32	3 (6.98%)	13 (0.65%)	3.43	3.976e-3	0.0907	Altered group
SPINK6	5q32	3 (6.98%)	13 (0.65%)	3.43	3.976e-3	0.0907	Altered group
SPINK7	5q32	3 (6.98%)	13 (0.65%)	3.43	3.976e-3	0.0907	Altered group
SPINK9	5q32	3 (6.98%)	13 (0.65%)	3.43	3.976e-3	0.0907	Altered group
CD163	12p13.31	5 (11.63%)	47 (2.34%)	2.31	3.998e-3	0.0907	Altered group
MAGOHB	12p13.2	5 (11.63%)	47 (2.34%)	2.31	3.998e-3	0.0907	Altered group
TAS2R10	12p13.2	5 (11.63%)	47 (2.34%)	2.31	3.998e-3	0.0907	Altered group
TAS2R14	12p13.2	5 (11.63%)	47 (2.34%)	2.31	3.998e-3	0.0907	Altered group
TAS2R19	12p13.2	5 (11.63%)	47 (2.34%)	2.31	3.998e-3	0.0907	Altered group
TAS2R30	12p13.2	5 (11.63%)	47 (2.34%)	2.31	3.998e-3	0.0907	Altered group
TAS2R31	12p13.2	5 (11.63%)	47 (2.34%)	2.31	3.998e-3	0.0907	Altered group
TAS2R42	12p13.2	5 (11.63%)	47 (2.34%)	2.31	3.998e-3	0.0907	Altered group
TAS2R43	12p13.2	5 (11.63%)	47 (2.34%)	2.31	3.998e-3	0.0907	Altered group
TAS2R46	12p13.2	5 (11.63%)	47 (2.34%)	2.31	3.998e-3	0.0907	Altered group
TAS2R7	12p13.2	5 (11.63%)	47 (2.34%)	2.31	3.998e-3	0.0907	Altered group
TAS2R8	12p13.2	5 (11.63%)	47 (2.34%)	2.31	3.998e-3	0.0907	Altered group
YBX3	12p13.2	5 (11.63%)	47 (2.34%)	2.31	3.998e-3	0.0907	Altered group
RSU1	10p13	6 (13.95%)	69 (3.44%)	2.02	4.058e-3	0.0919	Altered group
CUBN	10p13	6 (13.95%)	70 (3.49%)	2.00	4.338e-3	0.0962	Altered group
ATN1	12p13.31	5 (11.63%)	48 (2.39%)	2.28	4.346e-3	0.0962	Altered group
C12ORF57	12p13.31	5 (11.63%)	48 (2.39%)	2.28	4.346e-3	0.0962	Altered group
CDCA3	12p13.31	5 (11.63%)	48 (2.39%)	2.28	4.346e-3	0.0962	Altered group
DSTNP2	12p13.31	5 (11.63%)	48 (2.39%)	2.28	4.346e-3	0.0962	Altered group
ENO2	12p13.31	5 (11.63%)	48 (2.39%)	2.28	4.346e-3	0.0962	Altered group
GNB3	12p13.31	5 (11.63%)	48 (2.39%)	2.28	4.346e-3	0.0962	Altered group
GPR162	12p13	5 (11.63%)	48 (2.39%)	2.28	4.346e-3	0.0962	Altered group
KLRC1	12p13	5 (11.63%)	48 (2.39%)	2.28	4.346e-3	0.0962	Altered group
KLRC2	12p13.2	5 (11.63%)	48 (2.39%)	2.28	4.346e-3	0.0962	Altered group
KLRC3	12p13.2	5 (11.63%)	48 (2.39%)	2.28	4.346e-3	0.0962	Altered group
LRRC23	12p13.31	5 (11.63%)	48 (2.39%)	2.28	4.346e-3	0.0962	Altered group
PHB2	12p13.31	5 (11.63%)	48 (2.39%)	2.28	4.346e-3	0.0962	Altered group
PRB3	12p13.2	5 (11.63%)	48 (2.39%)	2.28	4.346e-3	0.0962	Altered group
PRR4	12p13.2	5 (11.63%)	48 (2.39%)	2.28	4.346e-3	0.0962	Altered group
PTPN6	12p13.31	5 (11.63%)	48 (2.39%)	2.28	4.346e-3	0.0962	Altered group
RPL13P5	12p13.31	5 (11.63%)	48 (2.39%)	2.28	4.346e-3	0.0962	Altered group
SCARNA12	12p13.31	5 (11.63%)	48 (2.39%)	2.28	4.346e-3	0.0962	Altered group
SPSB2	12p13.31	5 (11.63%)	48 (2.39%)	2.28	4.346e-3	0.0962	Altered group
TAS2R9	12p13.2	5 (11.63%)	48 (2.39%)	2.28	4.346e-3	0.0962	Altered group
TPI1	12p13.31	5 (11.63%)	48 (2.39%)	2.28	4.346e-3	0.0962	Altered group
USP5	12p13	5 (11.63%)	48 (2.39%)	2.28	4.346e-3	0.0962	Altered group
AIMP2	7p22.1	4 (9.30%)	29 (1.44%)	2.69	4.408e-3	0.0967	Altered group
ANKRD61	7p22.1	4 (9.30%)	29 (1.44%)	2.69	4.408e-3	0.0967	Altered group
EIF2AK1	7p22.1	4 (9.30%)	29 (1.44%)	2.69	4.408e-3	0.0967	Altered group
FBXO9	6p12.1	4 (9.30%)	29 (1.44%)	2.69	4.408e-3	0.0967	Altered group
GCM1	6p12.1	4 (9.30%)	29 (1.44%)	2.69	4.408e-3	0.0967	Altered group
GSTA4	6p12.2	4 (9.30%)	29 (1.44%)	2.69	4.408e-3	0.0967	Altered group
IYD	6q25.1	4 (9.30%)	29 (1.44%)	2.69	4.408e-3	0.0967	Altered group
SIM1	6q16.3	4 (9.30%)	29 (1.44%)	2.69	4.408e-3	0.0967	Altered group
CASC8	8q24.21	20 (46.51%)	521 (25.95%)	0.84	4.470e-3	0.0980	Altered group
POU5F1B	8q24.21	20 (46.51%)	522 (26.00%)	0.84	4.521e-3	0.0990	Altered group
ENPP7	17q25.3	8 (18.60%)	122 (6.08%)	1.61	4.612e-3	0.101	Altered group
CACNA1C-AS4	12p13.33	6 (13.95%)	71 (3.54%)	1.98	4.631e-3	0.101	Altered group
CACNA1C-IT3	12p13.33	6 (13.95%)	71 (3.54%)	1.98	4.631e-3	0.101	Altered group
C1RL-AS1	12p13.31	5 (11.63%)	49 (2.44%)	2.25	4.716e-3	0.102	Altered group
CD163L1	12p13.31	5 (11.63%)	49 (2.44%)	2.25	4.716e-3	0.102	Altered group
CD4	12p13.31	5 (11.63%)	49 (2.44%)	2.25	4.716e-3	0.102	Altered group
CLSTN3	12p13.31	5 (11.63%)	49 (2.44%)	2.25	4.716e-3	0.102	Altered group
KLRC4	12p13.2	5 (11.63%)	49 (2.44%)	2.25	4.716e-3	0.102	Altered group
KLRC4-KLRK1	12p13.2	5 (11.63%)	49 (2.44%)	2.25	4.716e-3	0.102	Altered group
KLRK1	12p13.2	5 (11.63%)	49 (2.44%)	2.25	4.716e-3	0.102	Altered group
MRPS30	5p12	5 (11.63%)	49 (2.44%)	2.25	4.716e-3	0.102	Altered group
PEX5	12p13.31	5 (11.63%)	49 (2.44%)	2.25	4.716e-3	0.102	Altered group
RBP5	12p13.31	5 (11.63%)	49 (2.44%)	2.25	4.716e-3	0.102	Altered group
C5ORF46	5q32	3 (6.98%)	14 (0.70%)	3.32	4.758e-3	0.102	Altered group
JAKMIP2	5q32	3 (6.98%)	14 (0.70%)	3.32	4.758e-3	0.102	Altered group
SCGB3A2	5q32	3 (6.98%)	14 (0.70%)	3.32	4.758e-3	0.102	Altered group
SPINK1	5q32	3 (6.98%)	14 (0.70%)	3.32	4.758e-3	0.102	Altered group
EMP1	12p13.1	4 (9.30%)	30 (1.49%)	2.64	4.920e-3	0.105	Altered group
FBXO5	6q25.2	4 (9.30%)	30 (1.49%)	2.64	4.920e-3	0.105	Altered group
GRIK2	6q16.3	4 (9.30%)	30 (1.49%)	2.64	4.920e-3	0.105	Altered group
GSG1	12p13.1	4 (9.30%)	30 (1.49%)	2.64	4.920e-3	0.105	Altered group
MAGI2-AS3	7q21.11	4 (9.30%)	30 (1.49%)	2.64	4.920e-3	0.105	Altered group
CRYBG1	6q21	6 (13.95%)	72 (3.59%)	1.96	4.939e-3	0.106	Altered group
ACSM4	12p13.31	5 (11.63%)	50 (2.49%)	2.22	5.107e-3	0.108	Altered group
C1R	12p13.31	5 (11.63%)	50 (2.49%)	2.22	5.107e-3	0.108	Altered group
C1RL	12p13.31	5 (11.63%)	50 (2.49%)	2.22	5.107e-3	0.108	Altered group
C1S	12p13.31	5 (11.63%)	50 (2.49%)	2.22	5.107e-3	0.108	Altered group
EMG1	12p13.31	5 (11.63%)	50 (2.49%)	2.22	5.107e-3	0.108	Altered group
LPCAT3	12p13.31	5 (11.63%)	50 (2.49%)	2.22	5.107e-3	0.108	Altered group
PRB4	12p13.2	5 (11.63%)	50 (2.49%)	2.22	5.107e-3	0.108	Altered group
STYK1	12p13.2	5 (11.63%)	50 (2.49%)	2.22	5.107e-3	0.108	Altered group
CBX2	17q25.3	8 (18.60%)	125 (6.23%)	1.58	5.307e-3	0.112	Altered group
COX6B1	19q13.12	4 (9.30%)	31 (1.54%)	2.59	5.471e-3	0.115	Altered group
GNAT3	7q21.11	4 (9.30%)	31 (1.54%)	2.59	5.471e-3	0.115	Altered group
RPL13AP20	12p13.1	4 (9.30%)	31 (1.54%)	2.59	5.471e-3	0.115	Altered group
UPK1A	19q13.12	4 (9.30%)	31 (1.54%)	2.59	5.471e-3	0.115	Altered group
UPK1A-AS1	19q13.12	4 (9.30%)	31 (1.54%)	2.59	5.471e-3	0.115	Altered group
BMPER	7p14.3	5 (11.63%)	51 (2.54%)	2.19	5.521e-3	0.116	Altered group
LAG3	12p13.31	5 (11.63%)	51 (2.54%)	2.19	5.521e-3	0.116	Altered group
PTMS	12p13.31	5 (11.63%)	51 (2.54%)	2.19	5.521e-3	0.116	Altered group
FBXL14	12p13.33	6 (13.95%)	74 (3.69%)	1.92	5.600e-3	0.118	Altered group
RTN4IP1	6q21	6 (13.95%)	74 (3.69%)	1.92	5.600e-3	0.118	Altered group
LINC00901	3q13.31	3 (6.98%)	15 (0.75%)	3.22	5.626e-3	0.118	Altered group
SPINK5	5q32	3 (6.98%)	15 (0.75%)	3.22	5.626e-3	0.118	Altered group
MLF2	12p13.31	5 (11.63%)	52 (2.59%)	2.17	5.959e-3	0.124	Altered group
ARHGAP33	19q13.12	4 (9.30%)	32 (1.59%)	2.55	6.061e-3	0.124	Altered group
DDX47	12p13.1	4 (9.30%)	32 (1.59%)	2.55	6.061e-3	0.124	Altered group
ETV2	19q13.12	4 (9.30%)	32 (1.59%)	2.55	6.061e-3	0.124	Altered group
FFAR2	19q13.12	4 (9.30%)	32 (1.59%)	2.55	6.061e-3	0.124	Altered group
HAUS5	19q13.12	4 (9.30%)	32 (1.59%)	2.55	6.061e-3	0.124	Altered group
HSPB6	19q13.12	4 (9.30%)	32 (1.59%)	2.55	6.061e-3	0.124	Altered group
IGFLR1	19q13.12	4 (9.30%)	32 (1.59%)	2.55	6.061e-3	0.124	Altered group
IGSF22	11p15.1	4 (9.30%)	32 (1.59%)	2.55	6.061e-3	0.124	Altered group
KMT2B	19q13.12	4 (9.30%)	32 (1.59%)	2.55	6.061e-3	0.124	Altered group
LIN37	19q13.12	4 (9.30%)	32 (1.59%)	2.55	6.061e-3	0.124	Altered group
LRFN3	19q13.12	4 (9.30%)	32 (1.59%)	2.55	6.061e-3	0.124	Altered group
OGDH	7p13	4 (9.30%)	32 (1.59%)	2.55	6.061e-3	0.124	Altered group
PRODH2	19q13.12	4 (9.30%)	32 (1.59%)	2.55	6.061e-3	0.124	Altered group
PSENEN	19q13.12	4 (9.30%)	32 (1.59%)	2.55	6.061e-3	0.124	Altered group
RBM42	19q13.12	4 (9.30%)	32 (1.59%)	2.55	6.061e-3	0.124	Altered group
SYT13	11p11.2	4 (9.30%)	32 (1.59%)	2.55	6.061e-3	0.124	Altered group
TMEM86A	11p15.1	4 (9.30%)	32 (1.59%)	2.55	6.061e-3	0.124	Altered group
U2AF1L4	19q13.12	4 (9.30%)	32 (1.59%)	2.55	6.061e-3	0.124	Altered group
ZBTB32	19q13.12	4 (9.30%)	32 (1.59%)	2.55	6.061e-3	0.124	Altered group
LINC00942	12p13.33	6 (13.95%)	76 (3.78%)	1.88	6.324e-3	0.130	Altered group
QRSL1	6q21	6 (13.95%)	76 (3.78%)	1.88	6.324e-3	0.130	Altered group
CACNA1G	17q21.33	8 (18.60%)	129 (6.42%)	1.53	6.356e-3	0.130	Altered group
ACRBP	12p13.31	5 (11.63%)	53 (2.64%)	2.14	6.421e-3	0.130	Altered group
CHD4	12p13.31	5 (11.63%)	53 (2.64%)	2.14	6.421e-3	0.130	Altered group
COPS7A	12p13.31	5 (11.63%)	53 (2.64%)	2.14	6.421e-3	0.130	Altered group
GAPDH	12p13.31	5 (11.63%)	53 (2.64%)	2.14	6.421e-3	0.130	Altered group
IFFO1	12p13.31	5 (11.63%)	53 (2.64%)	2.14	6.421e-3	0.130	Altered group
ING4	12p13.31	5 (11.63%)	53 (2.64%)	2.14	6.421e-3	0.130	Altered group
LPAR5	12p13.31	5 (11.63%)	53 (2.64%)	2.14	6.421e-3	0.130	Altered group
NOP2	12p13.31	5 (11.63%)	53 (2.64%)	2.14	6.421e-3	0.130	Altered group
PIANP	12p13.31	5 (11.63%)	53 (2.64%)	2.14	6.421e-3	0.130	Altered group
SCARNA11	12p13.31	5 (11.63%)	53 (2.64%)	2.14	6.421e-3	0.130	Altered group
ZNF384	12p13.31	5 (11.63%)	53 (2.64%)	2.14	6.421e-3	0.130	Altered group
MYCBPAP	17q21.33	8 (18.60%)	130 (6.47%)	1.52	6.642e-3	0.132	Altered group
APLP1	19q13.12	4 (9.30%)	33 (1.64%)	2.50	6.694e-3	0.132	Altered group
APOLD1	12p13.1	4 (9.30%)	33 (1.64%)	2.50	6.694e-3	0.132	Altered group
ATP4A	19q13.12	4 (9.30%)	33 (1.64%)	2.50	6.694e-3	0.132	Altered group
CHST1	11p11.2	4 (9.30%)	33 (1.64%)	2.50	6.694e-3	0.132	Altered group
DDX56	7p13	4 (9.30%)	33 (1.64%)	2.50	6.694e-3	0.132	Altered group
GLCCI1	7p21.3	4 (9.30%)	33 (1.64%)	2.50	6.694e-3	0.132	Altered group
H2AZ2	7p13	4 (9.30%)	33 (1.64%)	2.50	6.694e-3	0.132	Altered group
HCST	19q13.12	4 (9.30%)	33 (1.64%)	2.50	6.694e-3	0.132	Altered group
HGF	7q21.11	4 (9.30%)	33 (1.64%)	2.50	6.694e-3	0.132	Altered group
ICA1	7p21.3	4 (9.30%)	33 (1.64%)	2.50	6.694e-3	0.132	Altered group
IFNGR1	6q23.3	4 (9.30%)	33 (1.64%)	2.50	6.694e-3	0.132	Altered group
KIRREL2	19q13.12	4 (9.30%)	33 (1.64%)	2.50	6.694e-3	0.132	Altered group
KRTDAP	19q13.12	4 (9.30%)	33 (1.64%)	2.50	6.694e-3	0.132	Altered group
MAGI2	7q21.11	4 (9.30%)	33 (1.64%)	2.50	6.694e-3	0.132	Altered group
MMD2	7p22.1	4 (9.30%)	33 (1.64%)	2.50	6.694e-3	0.132	Altered group
NFKBID	19q13.12	4 (9.30%)	33 (1.64%)	2.50	6.694e-3	0.132	Altered group
NPC1L1	7p13	4 (9.30%)	33 (1.64%)	2.50	6.694e-3	0.132	Altered group
NPHS1	19q13.12	4 (9.30%)	33 (1.64%)	2.50	6.694e-3	0.132	Altered group
PPIA	7p13	4 (9.30%)	33 (1.64%)	2.50	6.694e-3	0.132	Altered group
STK17A	7p13	4 (9.30%)	33 (1.64%)	2.50	6.694e-3	0.132	Altered group
TMED4	7p13	4 (9.30%)	33 (1.64%)	2.50	6.694e-3	0.132	Altered group
TYROBP	19q13.12	4 (9.30%)	33 (1.64%)	2.50	6.694e-3	0.132	Altered group
ZMIZ2	7p13	4 (9.30%)	33 (1.64%)	2.50	6.694e-3	0.132	Altered group
CSMD3	8q23.3	19 (44.19%)	496 (24.70%)	0.84	6.696e-3	0.132	Altered group
ELOC	8q21.11	15 (34.88%)	344 (17.13%)	1.03	6.745e-3	0.133	Altered group
TMEM70	8q21.11	15 (34.88%)	344 (17.13%)	1.03	6.745e-3	0.133	Altered group
LTBR	12p13.31	5 (11.63%)	54 (2.69%)	2.11	6.907e-3	0.136	Altered group
MRPL51	12p13.31	5 (11.63%)	54 (2.69%)	2.11	6.907e-3	0.136	Altered group
NCAPD2	12p13.31	5 (11.63%)	54 (2.69%)	2.11	6.907e-3	0.136	Altered group
SCARNA10	12p13.31	5 (11.63%)	54 (2.69%)	2.11	6.907e-3	0.136	Altered group
CDH17	8q22.1	17 (39.53%)	422 (21.02%)	0.91	7.238e-3	0.142	Altered group
GEM	8q22.1	17 (39.53%)	422 (21.02%)	0.91	7.238e-3	0.142	Altered group
PDP1	8q22.1	17 (39.53%)	422 (21.02%)	0.91	7.238e-3	0.142	Altered group
PCAT2	8q24.21	19 (44.19%)	504 (25.10%)	0.82	7.281e-3	0.142	Altered group
BLVRA	7p13	4 (9.30%)	34 (1.69%)	2.46	7.368e-3	0.142	Altered group
CAPNS1	19q13.12	4 (9.30%)	34 (1.69%)	2.46	7.368e-3	0.142	Altered group
CD36	7q21.11	4 (9.30%)	34 (1.69%)	2.46	7.368e-3	0.142	Altered group
CLIP3	19q13.12	4 (9.30%)	34 (1.69%)	2.46	7.368e-3	0.142	Altered group
COX7A1	19q13.12	4 (9.30%)	34 (1.69%)	2.46	7.368e-3	0.142	Altered group
DMKN	19q13.12	4 (9.30%)	34 (1.69%)	2.46	7.368e-3	0.142	Altered group
GNAI1	7q21.11	4 (9.30%)	34 (1.69%)	2.46	7.368e-3	0.142	Altered group
IGFBP1	7p12.3	4 (9.30%)	34 (1.69%)	2.46	7.368e-3	0.142	Altered group
IGFBP3	7p12.3	4 (9.30%)	34 (1.69%)	2.46	7.368e-3	0.142	Altered group
MRPS24	7p13	4 (9.30%)	34 (1.69%)	2.46	7.368e-3	0.142	Altered group
OVOL3	19q13.12	4 (9.30%)	34 (1.69%)	2.46	7.368e-3	0.142	Altered group
PAPOLB	7p22.1	4 (9.30%)	34 (1.69%)	2.46	7.368e-3	0.142	Altered group
PLEKHG1	6q25.1	4 (9.30%)	34 (1.69%)	2.46	7.368e-3	0.142	Altered group
POLR2I	19q13.12	4 (9.30%)	34 (1.69%)	2.46	7.368e-3	0.142	Altered group
SBSN	19q13.12	4 (9.30%)	34 (1.69%)	2.46	7.368e-3	0.142	Altered group
SEMA3C	7q21.11	4 (9.30%)	34 (1.69%)	2.46	7.368e-3	0.142	Altered group
TBCB	19q13.12	4 (9.30%)	34 (1.69%)	2.46	7.368e-3	0.142	Altered group
THAP8	19q13.12	4 (9.30%)	34 (1.69%)	2.46	7.368e-3	0.142	Altered group
SCNN1A	12p13	5 (11.63%)	55 (2.74%)	2.09	7.419e-3	0.143	Altered group
CACNA1C	12p13.33	6 (13.95%)	79 (3.93%)	1.83	7.536e-3	0.145	Altered group
COMMD10	5q23.1	3 (6.98%)	17 (0.85%)	3.04	7.634e-3	0.146	Altered group
EIF4H	7q11.23	3 (6.98%)	17 (0.85%)	3.04	7.634e-3	0.146	Altered group
GCH1	14q22.2	3 (6.98%)	17 (0.85%)	3.04	7.634e-3	0.146	Altered group
LAT2	7q11.23	3 (6.98%)	17 (0.85%)	3.04	7.634e-3	0.146	Altered group
RFC2	7q11.23	3 (6.98%)	17 (0.85%)	3.04	7.634e-3	0.146	Altered group
CASC19	8q24.21	19 (44.19%)	510 (25.40%)	0.80	7.851e-3	0.147	Altered group
GALNT8	12p13.32	5 (11.63%)	56 (2.79%)	2.06	7.957e-3	0.147	Altered group
HIBADH	7p15.2	5 (11.63%)	56 (2.79%)	2.06	7.957e-3	0.147	Altered group
HOTTIP	7p15.2	5 (11.63%)	56 (2.79%)	2.06	7.957e-3	0.147	Altered group
HOXA-AS2	7p15.2	5 (11.63%)	56 (2.79%)	2.06	7.957e-3	0.147	Altered group
HOXA10	7p15.2	5 (11.63%)	56 (2.79%)	2.06	7.957e-3	0.147	Altered group
HOXA10-AS	7p15.2	5 (11.63%)	56 (2.79%)	2.06	7.957e-3	0.147	Altered group
HOXA11	7p15.2	5 (11.63%)	56 (2.79%)	2.06	7.957e-3	0.147	Altered group
HOXA11-AS	7p15.2	5 (11.63%)	56 (2.79%)	2.06	7.957e-3	0.147	Altered group
HOXA13	7p15.2	5 (11.63%)	56 (2.79%)	2.06	7.957e-3	0.147	Altered group
HOXA2	7p15.2	5 (11.63%)	56 (2.79%)	2.06	7.957e-3	0.147	Altered group
HOXA4	7p15.2	5 (11.63%)	56 (2.79%)	2.06	7.957e-3	0.147	Altered group
HOXA5	7p15.2	5 (11.63%)	56 (2.79%)	2.06	7.957e-3	0.147	Altered group
HOXA7	7p15.2	5 (11.63%)	56 (2.79%)	2.06	7.957e-3	0.147	Altered group
HOXA9	7p15.2	5 (11.63%)	56 (2.79%)	2.06	7.957e-3	0.147	Altered group
KCNA6	12p13.32	5 (11.63%)	56 (2.79%)	2.06	7.957e-3	0.147	Altered group
TAX1BP1	7p15.2	5 (11.63%)	56 (2.79%)	2.06	7.957e-3	0.147	Altered group
CCAT1	8q24.21	19 (44.19%)	511 (25.45%)	0.80	7.958e-3	0.147	Altered group
ADCY1	7p12.3	4 (9.30%)	35 (1.74%)	2.42	8.086e-3	0.147	Altered group
AEBP1	7p13	4 (9.30%)	35 (1.74%)	2.42	8.086e-3	0.147	Altered group
ALKBH6	19q13.12	4 (9.30%)	35 (1.74%)	2.42	8.086e-3	0.147	Altered group
CCM2	7p13	4 (9.30%)	35 (1.74%)	2.42	8.086e-3	0.147	Altered group
COA1	7p13	4 (9.30%)	35 (1.74%)	2.42	8.086e-3	0.147	Altered group
DBNL	7p13	4 (9.30%)	35 (1.74%)	2.42	8.086e-3	0.147	Altered group
GCK	7p13	4 (9.30%)	35 (1.74%)	2.42	8.086e-3	0.147	Altered group
LINC00957	7p13	4 (9.30%)	35 (1.74%)	2.42	8.086e-3	0.147	Altered group
MTHFD1L	6q25.1	4 (9.30%)	35 (1.74%)	2.42	8.086e-3	0.147	Altered group
MYL7	7p13	4 (9.30%)	35 (1.74%)	2.42	8.086e-3	0.147	Altered group
MYO1G	7p13	4 (9.30%)	35 (1.74%)	2.42	8.086e-3	0.147	Altered group
NACAD	7p13	4 (9.30%)	35 (1.74%)	2.42	8.086e-3	0.147	Altered group
OLIG3	6q23.3	4 (9.30%)	35 (1.74%)	2.42	8.086e-3	0.147	Altered group
PEX7	6q23.3	4 (9.30%)	35 (1.74%)	2.42	8.086e-3	0.147	Altered group
PGAM2	7p13	4 (9.30%)	35 (1.74%)	2.42	8.086e-3	0.147	Altered group
POLD2	7p13	4 (9.30%)	35 (1.74%)	2.42	8.086e-3	0.147	Altered group
POLM	7p13	4 (9.30%)	35 (1.74%)	2.42	8.086e-3	0.147	Altered group
POLR2J4	7p13	4 (9.30%)	35 (1.74%)	2.42	8.086e-3	0.147	Altered group
PURB	7p13	4 (9.30%)	35 (1.74%)	2.42	8.086e-3	0.147	Altered group
RASA4CP	7p13	4 (9.30%)	35 (1.74%)	2.42	8.086e-3	0.147	Altered group
SDHAF1	19q13.12	4 (9.30%)	35 (1.74%)	2.42	8.086e-3	0.147	Altered group
SEPTIN7P2	7p12.3	4 (9.30%)	35 (1.74%)	2.42	8.086e-3	0.147	Altered group
SLC35D3	6q23.3	4 (9.30%)	35 (1.74%)	2.42	8.086e-3	0.147	Altered group
SNHG15	7p13	4 (9.30%)	35 (1.74%)	2.42	8.086e-3	0.147	Altered group
SNORA5A	7p13	4 (9.30%)	35 (1.74%)	2.42	8.086e-3	0.147	Altered group
SNORA5B	7p13	4 (9.30%)	35 (1.74%)	2.42	8.086e-3	0.147	Altered group
SNORA5C	7p13	4 (9.30%)	35 (1.74%)	2.42	8.086e-3	0.147	Altered group
SPDYE1	7p13	4 (9.30%)	35 (1.74%)	2.42	8.086e-3	0.147	Altered group
SYNE4	19q13.12	4 (9.30%)	35 (1.74%)	2.42	8.086e-3	0.147	Altered group
TBRG4	7p13	4 (9.30%)	35 (1.74%)	2.42	8.086e-3	0.147	Altered group
TMEM147	19q13.12	4 (9.30%)	35 (1.74%)	2.42	8.086e-3	0.147	Altered group
UBE2D4	7p13	4 (9.30%)	35 (1.74%)	2.42	8.086e-3	0.147	Altered group
URGCP	7p13	4 (9.30%)	35 (1.74%)	2.42	8.086e-3	0.147	Altered group
URGCP-MRPS24	7p13	4 (9.30%)	35 (1.74%)	2.42	8.086e-3	0.147	Altered group
WDR62	19q13.12	4 (9.30%)	35 (1.74%)	2.42	8.086e-3	0.147	Altered group
ZNF146	19q13.1	4 (9.30%)	35 (1.74%)	2.42	8.086e-3	0.147	Altered group
ZNF565	19q13.12	4 (9.30%)	35 (1.74%)	2.42	8.086e-3	0.147	Altered group
ZNF599	19q13.11	4 (9.30%)	35 (1.74%)	2.42	8.086e-3	0.147	Altered group
LCE3E	1q21.3	17 (39.53%)	433 (21.56%)	0.87	8.235e-3	0.150	Altered group
CPS1	2q34	2 (4.65%)	5 (0.25%)	4.22	8.436e-3	0.154	Altered group
HOTAIRM1	7p15.2	5 (11.63%)	57 (2.84%)	2.03	8.522e-3	0.154	Altered group
HOXA-AS3	7p15.2	5 (11.63%)	57 (2.84%)	2.03	8.522e-3	0.154	Altered group
HOXA1	7p15.2	5 (11.63%)	57 (2.84%)	2.03	8.522e-3	0.154	Altered group
HOXA3	7p15.2	5 (11.63%)	57 (2.84%)	2.03	8.522e-3	0.154	Altered group
HOXA6	7p15.2	5 (11.63%)	57 (2.84%)	2.03	8.522e-3	0.154	Altered group
NDUFA9	12p13.3	5 (11.63%)	57 (2.84%)	2.03	8.522e-3	0.154	Altered group
CCT6P1	7q11.21	3 (6.98%)	18 (0.90%)	2.96	8.777e-3	0.158	Altered group
ERV3-1	7q11.21	3 (6.98%)	18 (0.90%)	2.96	8.777e-3	0.158	Altered group
FAH	15q25.1	3 (6.98%)	18 (0.90%)	2.96	8.777e-3	0.158	Altered group
LIMK1	7q11.23	3 (6.98%)	18 (0.90%)	2.96	8.777e-3	0.158	Altered group
SNORA22	7q11.21	3 (6.98%)	18 (0.90%)	2.96	8.777e-3	0.158	Altered group
WDHD1	14q22.2-q22.3	3 (6.98%)	18 (0.90%)	2.96	8.777e-3	0.158	Altered group
ZNF117	7q11.21	3 (6.98%)	18 (0.90%)	2.96	8.777e-3	0.158	Altered group
AKAP12	6q25.1	4 (9.30%)	36 (1.79%)	2.38	8.849e-3	0.158	Altered group
CAMK2B	7p13	4 (9.30%)	36 (1.79%)	2.38	8.849e-3	0.158	Altered group
CARD11	7p22.2	4 (9.30%)	36 (1.79%)	2.38	8.849e-3	0.158	Altered group
DUSP16	12p13.2	4 (9.30%)	36 (1.79%)	2.38	8.849e-3	0.158	Altered group
GAPDHS	19q13.12	4 (9.30%)	36 (1.79%)	2.38	8.849e-3	0.158	Altered group
LINC00665	19q13.12	4 (9.30%)	36 (1.79%)	2.38	8.849e-3	0.158	Altered group
MRGPRX2	11p15.1	4 (9.30%)	36 (1.79%)	2.38	8.849e-3	0.158	Altered group
NUDCD3	7p13	4 (9.30%)	36 (1.79%)	2.38	8.849e-3	0.158	Altered group
RAMP3	7p13	4 (9.30%)	36 (1.79%)	2.38	8.849e-3	0.158	Altered group
YKT6	7p13	4 (9.30%)	36 (1.79%)	2.38	8.849e-3	0.158	Altered group
ZBTB2	6q25.1	4 (9.30%)	36 (1.79%)	2.38	8.849e-3	0.158	Altered group
ZFP82	19q13.12	4 (9.30%)	36 (1.79%)	2.38	8.849e-3	0.158	Altered group
ZNF181	19q13.11	4 (9.30%)	36 (1.79%)	2.38	8.849e-3	0.158	Altered group
AKAP3	12p13.32	5 (11.63%)	58 (2.89%)	2.01	9.114e-3	0.162	Altered group
ST18	8q11.23	12 (27.91%)	256 (12.75%)	1.13	9.185e-3	0.163	Altered group
AP5Z1	7p22.1	4 (9.30%)	37 (1.84%)	2.34	9.658e-3	0.170	Altered group
CREBL2	12p13.1	4 (9.30%)	37 (1.84%)	2.34	9.658e-3	0.170	Altered group
FOXK1	7p22.1	4 (9.30%)	37 (1.84%)	2.34	9.658e-3	0.170	Altered group
GPR19	12p13.1	4 (9.30%)	37 (1.84%)	2.34	9.658e-3	0.170	Altered group
HEBP2	6q24.1	4 (9.30%)	37 (1.84%)	2.34	9.658e-3	0.170	Altered group
LOH12CR2	12p13.2	4 (9.30%)	37 (1.84%)	2.34	9.658e-3	0.170	Altered group
LRP6	12p13.2	4 (9.30%)	37 (1.84%)	2.34	9.658e-3	0.170	Altered group
MANSC1	12p13.2	4 (9.30%)	37 (1.84%)	2.34	9.658e-3	0.170	Altered group
MAP3K5	6q23.3	4 (9.30%)	37 (1.84%)	2.34	9.658e-3	0.170	Altered group
MAP7	6q23.3	4 (9.30%)	37 (1.84%)	2.34	9.658e-3	0.170	Altered group
RADIL	7p22.1	4 (9.30%)	37 (1.84%)	2.34	9.658e-3	0.170	Altered group
ZDHHC13	11p15.1	4 (9.30%)	37 (1.84%)	2.34	9.658e-3	0.170	Altered group
ZFP14	19q13.12	4 (9.30%)	37 (1.84%)	2.34	9.658e-3	0.170	Altered group
ZNF566	19q13.12	4 (9.30%)	37 (1.84%)	2.34	9.658e-3	0.170	Altered group
DYRK4	12p13.32	5 (11.63%)	59 (2.94%)	1.98	9.734e-3	0.171	Altered group
CCT6P3	7q11.21	3 (6.98%)	19 (0.95%)	2.88	0.0100	0.175	Altered group
GUSB	7q11.21	3 (6.98%)	19 (0.95%)	2.88	0.0100	0.175	Altered group
HNRNPKP3	11p12	3 (6.98%)	19 (0.95%)	2.88	0.0100	0.175	Altered group
TMEM270	7q11.23	3 (6.98%)	19 (0.95%)	2.88	0.0100	0.175	Altered group
YWHAEP1	7q11.21	3 (6.98%)	19 (0.95%)	2.88	0.0100	0.175	Altered group
ZNF138	7q11.21	3 (6.98%)	19 (0.95%)	2.88	0.0100	0.175	Altered group
LINC02860	7p15.2	5 (11.63%)	60 (2.99%)	1.96	0.0104	0.181	Altered group
SKAP2	7p15.2	5 (11.63%)	60 (2.99%)	1.96	0.0104	0.181	Altered group
EIF3E	8q23.1	18 (41.86%)	477 (23.75%)	0.82	0.0105	0.181	Altered group
DEK	6p22.3	4 (9.30%)	38 (1.89%)	2.30	0.0105	0.181	Altered group
E2F8	11p15.1	4 (9.30%)	38 (1.89%)	2.30	0.0105	0.181	Altered group
GPR141	7p14.1	4 (9.30%)	38 (1.89%)	2.30	0.0105	0.181	Altered group
NME8	7p14.1	4 (9.30%)	38 (1.89%)	2.30	0.0105	0.181	Altered group
PBOV1	6q23.3	4 (9.30%)	38 (1.89%)	2.30	0.0105	0.181	Altered group
RYR1	19q13.2	4 (9.30%)	38 (1.89%)	2.30	0.0105	0.181	Altered group
SYNE1-AS1	6q25.2	4 (9.30%)	38 (1.89%)	2.30	0.0105	0.181	Altered group
ZNF260	19q13.12	4 (9.30%)	38 (1.89%)	2.30	0.0105	0.181	Altered group
ZNF382	19q13.12	4 (9.30%)	38 (1.89%)	2.30	0.0105	0.181	Altered group
ZNF461	19q13.13	4 (9.30%)	38 (1.89%)	2.30	0.0105	0.181	Altered group
ZNF529	19q13.12	4 (9.30%)	38 (1.89%)	2.30	0.0105	0.181	Altered group
ZNF567	19q13.12	4 (9.30%)	38 (1.89%)	2.30	0.0105	0.181	Altered group
ZNF675	19p12	4 (9.30%)	38 (1.89%)	2.30	0.0105	0.181	Altered group
ZNF790	19q13.12	4 (9.30%)	38 (1.89%)	2.30	0.0105	0.181	Altered group
ZNF850	19q13.12	4 (9.30%)	38 (1.89%)	2.30	0.0105	0.181	Altered group
EBLN2	3p13	2 (4.65%)	6 (0.30%)	3.96	0.0111	0.190	Altered group
LARP1B	4q28.2	2 (4.65%)	6 (0.30%)	3.96	0.0111	0.190	Altered group
PGRMC2	4q28.2	2 (4.65%)	6 (0.30%)	3.96	0.0111	0.190	Altered group
PPP4R2	3p13	2 (4.65%)	6 (0.30%)	3.96	0.0111	0.190	Altered group
TERF1	8q21.11	14 (32.56%)	330 (16.43%)	0.99	0.0112	0.190	Altered group
CNGB3	8q21.3	16 (37.21%)	403 (20.07%)	0.89	0.0113	0.190	Altered group
ACHE	7q22.1	3 (6.98%)	20 (1.00%)	2.81	0.0114	0.190	Altered group
AP1S1	7q22.1	3 (6.98%)	20 (1.00%)	2.81	0.0114	0.190	Altered group
ASL	7q11.21	3 (6.98%)	20 (1.00%)	2.81	0.0114	0.190	Altered group
BCL2A1	15q25.1	3 (6.98%)	20 (1.00%)	2.81	0.0114	0.190	Altered group
COASY	17q21.2	3 (6.98%)	20 (1.00%)	2.81	0.0114	0.190	Altered group
ELN	7q11.23	3 (6.98%)	20 (1.00%)	2.81	0.0114	0.190	Altered group
HSD17B1	17q21.2	3 (6.98%)	20 (1.00%)	2.81	0.0114	0.190	Altered group
LINC00174	7q11.21	3 (6.98%)	20 (1.00%)	2.81	0.0114	0.190	Altered group
MLX	17q21.2	3 (6.98%)	20 (1.00%)	2.81	0.0114	0.190	Altered group
MOGAT3	7q22.1	3 (6.98%)	20 (1.00%)	2.81	0.0114	0.190	Altered group
MUC17	7q22.1	3 (6.98%)	20 (1.00%)	2.81	0.0114	0.190	Altered group
NAT16	7q22.1	3 (6.98%)	20 (1.00%)	2.81	0.0114	0.190	Altered group
PRUNE2	9q21.2	3 (6.98%)	20 (1.00%)	2.81	0.0114	0.190	Altered group
SCGB1D2	11q12.3	3 (6.98%)	20 (1.00%)	2.81	0.0114	0.190	Altered group
SERPINE1	7q22.1	3 (6.98%)	20 (1.00%)	2.81	0.0114	0.190	Altered group
ST20	15q25.1	3 (6.98%)	20 (1.00%)	2.81	0.0114	0.190	Altered group
TPST1	7q11.21	3 (6.98%)	20 (1.00%)	2.81	0.0114	0.190	Altered group
TRIM56	7q22.1	3 (6.98%)	20 (1.00%)	2.81	0.0114	0.190	Altered group
UFSP1	7q22.1	3 (6.98%)	20 (1.00%)	2.81	0.0114	0.190	Altered group
VGF	7q22.1	3 (6.98%)	20 (1.00%)	2.81	0.0114	0.190	Altered group
VKORC1L1	7q11.21	3 (6.98%)	20 (1.00%)	2.81	0.0114	0.190	Altered group
ZFAND6	15q25.1	3 (6.98%)	20 (1.00%)	2.81	0.0114	0.190	Altered group
ZNF273	7q11.21	3 (6.98%)	20 (1.00%)	2.81	0.0114	0.190	Altered group
ZNF727	7q11.21	3 (6.98%)	20 (1.00%)	2.81	0.0114	0.190	Altered group
CAP2	6p22.3	4 (9.30%)	39 (1.94%)	2.26	0.0114	0.190	Altered group
CHST12	7p22.3	4 (9.30%)	39 (1.94%)	2.26	0.0114	0.190	Altered group
CSRP3	11p15.1	4 (9.30%)	39 (1.94%)	2.26	0.0114	0.190	Altered group
DDX12P	12p13.31	4 (9.30%)	39 (1.94%)	2.26	0.0114	0.190	Altered group
FAM8A1	6p22.3	4 (9.30%)	39 (1.94%)	2.26	0.0114	0.190	Altered group
KDM1B	6p22.3	4 (9.30%)	39 (1.94%)	2.26	0.0114	0.190	Altered group
LY86-AS1	6p25.1	4 (9.30%)	39 (1.94%)	2.26	0.0114	0.190	Altered group
NHSL1	6q24.1	4 (9.30%)	39 (1.94%)	2.26	0.0114	0.190	Altered group
NXPH1	7p21.3	4 (9.30%)	39 (1.94%)	2.26	0.0114	0.190	Altered group
RASGRP4	19q13.2	4 (9.30%)	39 (1.94%)	2.26	0.0114	0.190	Altered group
SNX8	7p22.3	4 (9.30%)	39 (1.94%)	2.26	0.0114	0.190	Altered group
TPMT	6p22.3	4 (9.30%)	39 (1.94%)	2.26	0.0114	0.190	Altered group
PSKH2	8q21.3	16 (37.21%)	404 (20.12%)	0.89	0.0114	0.190	Altered group
VIRMA	8q22.1	16 (37.21%)	404 (20.12%)	0.89	0.0114	0.190	Altered group
CPNE3	8q21.3	16 (37.21%)	405 (20.17%)	0.88	0.0115	0.191	Altered group
WWP1	8q21.3	16 (37.21%)	405 (20.17%)	0.88	0.0115	0.191	Altered group
RMDN1	8q21.3	16 (37.21%)	406 (20.22%)	0.88	0.0117	0.193	Altered group
SLC7A13	8q21.3	16 (37.21%)	407 (20.27%)	0.88	0.0118	0.195	Altered group
DPY19L4	8q22.1	16 (37.21%)	408 (20.32%)	0.87	0.0119	0.197	Altered group
LINC00861	8q24.13	18 (41.86%)	489 (24.35%)	0.78	0.0119	0.197	Altered group
ATP6V0D2	8q21.3	16 (37.21%)	410 (20.42%)	0.87	0.0122	0.199	Altered group
CFAP418	8q22.1	16 (37.21%)	410 (20.42%)	0.87	0.0122	0.199	Altered group
NDUFAF6	8q22.1	16 (37.21%)	410 (20.42%)	0.87	0.0122	0.199	Altered group
TP53INP1	8q22.1	16 (37.21%)	410 (20.42%)	0.87	0.0122	0.199	Altered group
CCNE2	8q22.1	16 (37.21%)	411 (20.47%)	0.86	0.0124	0.199	Altered group
INTS8	8q22.1	16 (37.21%)	411 (20.47%)	0.86	0.0124	0.199	Altered group
SDC2	8q22.1	16 (37.21%)	411 (20.47%)	0.86	0.0124	0.199	Altered group
A2M-AS1	12p13.31	4 (9.30%)	40 (1.99%)	2.22	0.0124	0.199	Altered group
A2ML1	12p13.31	4 (9.30%)	40 (1.99%)	2.22	0.0124	0.199	Altered group
A2MP1	12p13.31	4 (9.30%)	40 (1.99%)	2.22	0.0124	0.199	Altered group
AMZ1	7p22.3	4 (9.30%)	40 (1.99%)	2.22	0.0124	0.199	Altered group
ANLN	7p14.2	4 (9.30%)	40 (1.99%)	2.22	0.0124	0.199	Altered group
BRAT1	7p22.3	4 (9.30%)	40 (1.99%)	2.22	0.0124	0.199	Altered group
CASP8	2q33.1	4 (9.30%)	40 (1.99%)	2.22	0.0124	0.199	Altered group
CATSPERG	19q13.2	4 (9.30%)	40 (1.99%)	2.22	0.0124	0.199	Altered group
CLEC12B	12p13.2	4 (9.30%)	40 (1.99%)	2.22	0.0124	0.199	Altered group
CLEC2A	12p13.31	4 (9.30%)	40 (1.99%)	2.22	0.0124	0.199	Altered group
CLEC2B	12p13.31	4 (9.30%)	40 (1.99%)	2.22	0.0124	0.199	Altered group
CLEC2D	12p13.31	4 (9.30%)	40 (1.99%)	2.22	0.0124	0.199	Altered group
CLECL1P		4 (9.30%)	40 (1.99%)	2.22	0.0124	0.199	Altered group
EPDR1	7p14.1	4 (9.30%)	40 (1.99%)	2.22	0.0124	0.199	Altered group
FAM98C	19q13.2	4 (9.30%)	40 (1.99%)	2.22	0.0124	0.199	Altered group
GGN	19q13.2	4 (9.30%)	40 (1.99%)	2.22	0.0124	0.199	Altered group
GNA12	7p22.3-p22.2	4 (9.30%)	40 (1.99%)	2.22	0.0124	0.199	Altered group
GRIFIN	7p22.3	4 (9.30%)	40 (1.99%)	2.22	0.0124	0.199	Altered group
KLRF1	12p13.31	4 (9.30%)	40 (1.99%)	2.22	0.0124	0.199	Altered group
KLRF2	12p13.31	4 (9.30%)	40 (1.99%)	2.22	0.0124	0.199	Altered group
LFNG	7p22.3	4 (9.30%)	40 (1.99%)	2.22	0.0124	0.199	Altered group
LINC00612	12p13.31	4 (9.30%)	40 (1.99%)	2.22	0.0124	0.199	Altered group
LINC00987	12p13.31	4 (9.30%)	40 (1.99%)	2.22	0.0124	0.199	Altered group
LY86	6p25.1	4 (9.30%)	40 (1.99%)	2.22	0.0124	0.199	Altered group
M6PR	12p13.31	4 (9.30%)	40 (1.99%)	2.22	0.0124	0.199	Altered group
MATCAP2		4 (9.30%)	40 (1.99%)	2.22	0.0124	0.199	Altered group
NHLRC1	6p22.3	4 (9.30%)	40 (1.99%)	2.22	0.0124	0.199	Altered group
NUP153	6p22.3	4 (9.30%)	40 (1.99%)	2.22	0.0124	0.199	Altered group
PHC1	12p13.31	4 (9.30%)	40 (1.99%)	2.22	0.0124	0.199	Altered group
PSMD8	19q13.2	4 (9.30%)	40 (1.99%)	2.22	0.0124	0.199	Altered group
RMND1	6q25.1	4 (9.30%)	40 (1.99%)	2.22	0.0124	0.199	Altered group
SPRED3	19q13	4 (9.30%)	40 (1.99%)	2.22	0.0124	0.199	Altered group
SNX10	7p15.2	5 (11.63%)	63 (3.14%)	1.89	0.0125	0.201	Altered group
RUNX1T1	8q21.3	16 (37.21%)	413 (20.57%)	0.86	0.0127	0.203	Altered group
TSPYL5	8q22.1	16 (37.21%)	413 (20.57%)	0.86	0.0127	0.203	Altered group
CLDN15	7q22.1	3 (6.98%)	21 (1.05%)	2.74	0.0128	0.203	Altered group
DTX2P1-UPK3BP1-PMS2P11	7q11.23	3 (6.98%)	21 (1.05%)	2.74	0.0128	0.203	Altered group
FIS1	7q22.1	3 (6.98%)	21 (1.05%)	2.74	0.0128	0.203	Altered group
MUC12	7q22.1	3 (6.98%)	21 (1.05%)	2.74	0.0128	0.203	Altered group
MUC3A	7q22.1	3 (6.98%)	21 (1.05%)	2.74	0.0128	0.203	Altered group
NAGLU	17q21.2	3 (6.98%)	21 (1.05%)	2.74	0.0128	0.203	Altered group
PLOD3	7q22.1	3 (6.98%)	21 (1.05%)	2.74	0.0128	0.203	Altered group
PMS2P9	7q11.23	3 (6.98%)	21 (1.05%)	2.74	0.0128	0.203	Altered group
ST20-MTHFS	15q25.1	3 (6.98%)	21 (1.05%)	2.74	0.0128	0.203	Altered group
ZNF107	7q11.21	3 (6.98%)	21 (1.05%)	2.74	0.0128	0.203	Altered group
ZNF680	7q11.21	3 (6.98%)	21 (1.05%)	2.74	0.0128	0.203	Altered group
ZNHIT1	7q22.1	3 (6.98%)	21 (1.05%)	2.74	0.0128	0.203	Altered group
CPQ	8q22.1	16 (37.21%)	414 (20.62%)	0.85	0.0128	0.203	Altered group
CRISPLD1	8q21.13	14 (32.56%)	342 (17.03%)	0.93	0.0132	0.209	Altered group
RAD54B	8q22.1	16 (37.21%)	417 (20.77%)	0.84	0.0134	0.210	Altered group
AOAH-IT1	7p14.2	4 (9.30%)	41 (2.04%)	2.19	0.0134	0.210	Altered group
CD69	12p13.31	4 (9.30%)	41 (2.04%)	2.19	0.0134	0.210	Altered group
E2F3	6p22.3	4 (9.30%)	41 (2.04%)	2.19	0.0134	0.210	Altered group
NDUFA4	7p21.3	4 (9.30%)	41 (2.04%)	2.19	0.0134	0.210	Altered group
PKD1L1-AS1	7p12.3	4 (9.30%)	41 (2.04%)	2.19	0.0134	0.210	Altered group
PZP	12p13.31	4 (9.30%)	41 (2.04%)	2.19	0.0134	0.210	Altered group
TTYH3	7p22.3	4 (9.30%)	41 (2.04%)	2.19	0.0134	0.210	Altered group
ZNF527	19q13.12	4 (9.30%)	41 (2.04%)	2.19	0.0134	0.210	Altered group
ZNF569	19q13.12	4 (9.30%)	41 (2.04%)	2.19	0.0134	0.210	Altered group
ZNF570	19q13.12	4 (9.30%)	41 (2.04%)	2.19	0.0134	0.210	Altered group
ZNF793	19q13.12	4 (9.30%)	41 (2.04%)	2.19	0.0134	0.210	Altered group
ZNF875	19q13.12	4 (9.30%)	41 (2.04%)	2.19	0.0134	0.210	Altered group
STAU2	8q21.11	14 (32.56%)	343 (17.08%)	0.93	0.0134	0.210	Altered group
PI15	8q21.13	14 (32.56%)	344 (17.13%)	0.93	0.0136	0.213	Altered group
UBE2W	8q21.11	14 (32.56%)	344 (17.13%)	0.93	0.0136	0.213	Altered group
RBM12B-AS1	8q22.1	16 (37.21%)	419 (20.87%)	0.83	0.0137	0.215	Altered group
FSBP	8q22.1	16 (37.21%)	420 (20.92%)	0.83	0.0139	0.217	Altered group
RBM12B	8q22.1	16 (37.21%)	420 (20.92%)	0.83	0.0139	0.217	Altered group
TMEM67	8q22.1	16 (37.21%)	420 (20.92%)	0.83	0.0139	0.217	Altered group
ATG5	6q21	5 (11.63%)	65 (3.24%)	1.84	0.0141	0.217	Altered group
CBX3	7p15.2	5 (11.63%)	65 (3.24%)	1.84	0.0141	0.217	Altered group
SLC39A12-AS1	10p12.33	5 (11.63%)	65 (3.24%)	1.84	0.0141	0.217	Altered group
ANKRA2	5q13.2	2 (4.65%)	7 (0.35%)	3.74	0.0141	0.217	Altered group
ANKRD50	4q28.1	2 (4.65%)	7 (0.35%)	3.74	0.0141	0.217	Altered group
AQP9	15q21.3	2 (4.65%)	7 (0.35%)	3.74	0.0141	0.217	Altered group
BTF3	5q13.2	2 (4.65%)	7 (0.35%)	3.74	0.0141	0.217	Altered group
C2ORF15	2q11.2	2 (4.65%)	7 (0.35%)	3.74	0.0141	0.217	Altered group
FOXD1	5q13.2	2 (4.65%)	7 (0.35%)	3.74	0.0141	0.217	Altered group
GCFC2	2p12	2 (4.65%)	7 (0.35%)	3.74	0.0141	0.217	Altered group
LYG1	2q11.2	2 (4.65%)	7 (0.35%)	3.74	0.0141	0.217	Altered group
LYG2	2q11.2	2 (4.65%)	7 (0.35%)	3.74	0.0141	0.217	Altered group
MRPL19	2p12	2 (4.65%)	7 (0.35%)	3.74	0.0141	0.217	Altered group
NHLRC2	10q25.3	2 (4.65%)	7 (0.35%)	3.74	0.0141	0.217	Altered group
TMEM171	5q13.2	2 (4.65%)	7 (0.35%)	3.74	0.0141	0.217	Altered group
TMEM174	5q13.2	2 (4.65%)	7 (0.35%)	3.74	0.0141	0.217	Altered group
CIBAR1-DT	8q22.1	16 (37.21%)	421 (20.97%)	0.83	0.0141	0.218	Altered group
ATP6V0A1	17q21.2	3 (6.98%)	22 (1.10%)	2.67	0.0143	0.219	Altered group
CRCP	7q11.21	3 (6.98%)	22 (1.10%)	2.67	0.0143	0.219	Altered group
INCENP	11q12.3	3 (6.98%)	22 (1.10%)	2.67	0.0143	0.219	Altered group
SCGB2A1	11q12.3	3 (6.98%)	22 (1.10%)	2.67	0.0143	0.219	Altered group
A2M	12p13.31	4 (9.30%)	42 (2.09%)	2.15	0.0144	0.219	Altered group
C19ORF33	19q13.2	4 (9.30%)	42 (2.09%)	2.15	0.0144	0.219	Altered group
CLEC9A	12p13.2	4 (9.30%)	42 (2.09%)	2.15	0.0144	0.219	Altered group
EIF3B	7p22.3	4 (9.30%)	42 (2.09%)	2.15	0.0144	0.219	Altered group
IQCE	7p22.3	4 (9.30%)	42 (2.09%)	2.15	0.0144	0.219	Altered group
KCNK6	19q13.2	4 (9.30%)	42 (2.09%)	2.15	0.0144	0.219	Altered group
KIF13A	6p22.3	4 (9.30%)	42 (2.09%)	2.15	0.0144	0.219	Altered group
KLRB1	12p13.31	4 (9.30%)	42 (2.09%)	2.15	0.0144	0.219	Altered group
LINC00525	7p12.3	4 (9.30%)	42 (2.09%)	2.15	0.0144	0.219	Altered group
MAK	6p24.2	4 (9.30%)	42 (2.09%)	2.15	0.0144	0.219	Altered group
TMEM14B	6p24.2	4 (9.30%)	42 (2.09%)	2.15	0.0144	0.219	Altered group
TMEM244	6q22.33	4 (9.30%)	42 (2.09%)	2.15	0.0144	0.219	Altered group
YIF1B	19q13.2	4 (9.30%)	42 (2.09%)	2.15	0.0144	0.219	Altered group
ZFP30	19q13.12	4 (9.30%)	42 (2.09%)	2.15	0.0144	0.219	Altered group
ZNF571-AS1	19q13.12	4 (9.30%)	42 (2.09%)	2.15	0.0144	0.219	Altered group
ZNF607	19q13.1	4 (9.30%)	42 (2.09%)	2.15	0.0144	0.219	Altered group
ZNF781	19q13.12	4 (9.30%)	42 (2.09%)	2.15	0.0144	0.219	Altered group
UCP3	11q13.4	6 (13.95%)	92 (4.58%)	1.61	0.0148	0.224	Altered group
HNRNPA2B1	7p15.2	5 (11.63%)	66 (3.29%)	1.82	0.0149	0.226	Altered group
PLPBP	8p11.23	12 (27.91%)	281 (13.99%)	1.00	0.0152	0.231	Altered group
AICDA	12p13.31	4 (9.30%)	43 (2.14%)	2.12	0.0155	0.232	Altered group
CLEC1A	12p13.2	4 (9.30%)	43 (2.14%)	2.12	0.0155	0.232	Altered group
CLEC1B	12p13.31-p13.2	4 (9.30%)	43 (2.14%)	2.12	0.0155	0.232	Altered group
CLEC4A	12p13.31	4 (9.30%)	43 (2.14%)	2.12	0.0155	0.232	Altered group
CLEC4D	12p13.31	4 (9.30%)	43 (2.14%)	2.12	0.0155	0.232	Altered group
CLEC7A	12p13.2	4 (9.30%)	43 (2.14%)	2.12	0.0155	0.232	Altered group
DPF1	19q13.2	4 (9.30%)	43 (2.14%)	2.12	0.0155	0.232	Altered group
EEPD1	7p14.2	4 (9.30%)	43 (2.14%)	2.12	0.0155	0.232	Altered group
ELMO1	7p14.2-p14.1	4 (9.30%)	43 (2.14%)	2.12	0.0155	0.232	Altered group
HACE1	6q16.3	4 (9.30%)	43 (2.14%)	2.12	0.0155	0.232	Altered group
LINC02902	7p12.3	4 (9.30%)	43 (2.14%)	2.12	0.0155	0.232	Altered group
MFAP5	12p13.31	4 (9.30%)	43 (2.14%)	2.12	0.0155	0.232	Altered group
PPP1R14A	19q13.1	4 (9.30%)	43 (2.14%)	2.12	0.0155	0.232	Altered group
RIMKLB	12p13.31	4 (9.30%)	43 (2.14%)	2.12	0.0155	0.232	Altered group
SFRP4	7p14.1	4 (9.30%)	43 (2.14%)	2.12	0.0155	0.232	Altered group
SIPA1L3	19q13.13-q13.2	4 (9.30%)	43 (2.14%)	2.12	0.0155	0.232	Altered group
SPINT2	19q13.2	4 (9.30%)	43 (2.14%)	2.12	0.0155	0.232	Altered group
TMEM14C	6p24.2	4 (9.30%)	43 (2.14%)	2.12	0.0155	0.232	Altered group
ZNF540	19q13.13	4 (9.30%)	43 (2.14%)	2.12	0.0155	0.232	Altered group
ZNF571	19q13.12	4 (9.30%)	43 (2.14%)	2.12	0.0155	0.232	Altered group
ZNF705A	12p13.31	4 (9.30%)	43 (2.14%)	2.12	0.0155	0.232	Altered group
AHNAK2	14q32.33	14 (32.56%)	352 (17.53%)	0.89	0.0156	0.232	Altered group
FKBP4	12p13.33	5 (11.63%)	67 (3.34%)	1.80	0.0158	0.234	Altered group
FOXM1	12p13.33	5 (11.63%)	67 (3.34%)	1.80	0.0158	0.234	Altered group
ITFG2	12p13.33	5 (11.63%)	67 (3.34%)	1.80	0.0158	0.234	Altered group
NRIP2	12p13.33	5 (11.63%)	67 (3.34%)	1.80	0.0158	0.234	Altered group
PRMT8	12p13.32	5 (11.63%)	67 (3.34%)	1.80	0.0158	0.234	Altered group
RHNO1	12p13.33	5 (11.63%)	67 (3.34%)	1.80	0.0158	0.234	Altered group
TEAD4	12p13.33	5 (11.63%)	67 (3.34%)	1.80	0.0158	0.234	Altered group
EPM2A	6q24.3	3 (6.98%)	23 (1.15%)	2.61	0.0160	0.236	Altered group
FBXO30	6q24.3	3 (6.98%)	23 (1.15%)	2.61	0.0160	0.236	Altered group
GRM1	6q24.3	3 (6.98%)	23 (1.15%)	2.61	0.0160	0.236	Altered group
KATNBL1P6	6q24.3	3 (6.98%)	23 (1.15%)	2.61	0.0160	0.236	Altered group
SCGB1D1	11q12.3	3 (6.98%)	23 (1.15%)	2.61	0.0160	0.236	Altered group
SLC35C1	11p11.2	3 (6.98%)	23 (1.15%)	2.61	0.0160	0.236	Altered group
ZNF733P	7q11.21	3 (6.98%)	23 (1.15%)	2.61	0.0160	0.236	Altered group
SLC39A12	10p12.33	5 (11.63%)	68 (3.39%)	1.78	0.0167	0.244	Altered group
APOBEC1	12p13.31	4 (9.30%)	44 (2.19%)	2.09	0.0167	0.244	Altered group
C6ORF52	6p24.2	4 (9.30%)	44 (2.19%)	2.09	0.0167	0.244	Altered group
CLEC12A	12p13.31	4 (9.30%)	44 (2.19%)	2.09	0.0167	0.244	Altered group
CLEC4E	12p13.31	4 (9.30%)	44 (2.19%)	2.09	0.0167	0.244	Altered group
CLEC6A	12p13.31	4 (9.30%)	44 (2.19%)	2.09	0.0167	0.244	Altered group
FAM66C	12p13.31	4 (9.30%)	44 (2.19%)	2.09	0.0167	0.244	Altered group
FAM86FP	12p13.31	4 (9.30%)	44 (2.19%)	2.09	0.0167	0.244	Altered group
ID4	6p22.3	4 (9.30%)	44 (2.19%)	2.09	0.0167	0.244	Altered group
LIN28B-AS1	6q16.3	4 (9.30%)	44 (2.19%)	2.09	0.0167	0.244	Altered group
MBOAT1	6p22.3	4 (9.30%)	44 (2.19%)	2.09	0.0167	0.244	Altered group
PAK1IP1	6p24.2	4 (9.30%)	44 (2.19%)	2.09	0.0167	0.244	Altered group
PHF14	7p21.3	4 (9.30%)	44 (2.19%)	2.09	0.0167	0.244	Altered group
POU5F1P3	12p13.31	4 (9.30%)	44 (2.19%)	2.09	0.0167	0.244	Altered group
TNS3	7p12.3	4 (9.30%)	44 (2.19%)	2.09	0.0167	0.244	Altered group
WDR87	19q13.13	4 (9.30%)	44 (2.19%)	2.09	0.0167	0.244	Altered group
ZNF573	19q13.12	4 (9.30%)	44 (2.19%)	2.09	0.0167	0.244	Altered group
ACTBL2	5q11.2	2 (4.65%)	8 (0.40%)	3.55	0.0174	0.250	Altered group
ADRB1	10q25.3	2 (4.65%)	8 (0.40%)	3.55	0.0174	0.250	Altered group
AFG2A		2 (4.65%)	8 (0.40%)	3.55	0.0174	0.250	Altered group
APOL1	22q12.3	2 (4.65%)	8 (0.40%)	3.55	0.0174	0.250	Altered group
APOL2	22q12.3	2 (4.65%)	8 (0.40%)	3.55	0.0174	0.250	Altered group
CARTPT	5q13.2	2 (4.65%)	8 (0.40%)	3.55	0.0174	0.250	Altered group
CNTN3	3p12.3	2 (4.65%)	8 (0.40%)	3.55	0.0174	0.250	Altered group
DCLRE1A	10q25.3	2 (4.65%)	8 (0.40%)	3.55	0.0174	0.250	Altered group
EVA1A	2p12	2 (4.65%)	8 (0.40%)	3.55	0.0174	0.250	Altered group
FAT4	4q28.1	2 (4.65%)	8 (0.40%)	3.55	0.0174	0.250	Altered group
GAPT	5q11.2	2 (4.65%)	8 (0.40%)	3.55	0.0174	0.250	Altered group
GXYLT2	3p13	2 (4.65%)	8 (0.40%)	3.55	0.0174	0.250	Altered group
MAP1B	5q13.2	2 (4.65%)	8 (0.40%)	3.55	0.0174	0.250	Altered group
MIER3	5q11.2	2 (4.65%)	8 (0.40%)	3.55	0.0174	0.250	Altered group
MRPS27	5q13.2	2 (4.65%)	8 (0.40%)	3.55	0.0174	0.250	Altered group
MYZAP	15q21.3	2 (4.65%)	8 (0.40%)	3.55	0.0174	0.250	Altered group
PLEKHS1	10q25.3	2 (4.65%)	8 (0.40%)	3.55	0.0174	0.250	Altered group
PTCD2	5q13.2	2 (4.65%)	8 (0.40%)	3.55	0.0174	0.250	Altered group
SETD9	5q11.2	2 (4.65%)	8 (0.40%)	3.55	0.0174	0.250	Altered group
SHQ1	3p13	2 (4.65%)	8 (0.40%)	3.55	0.0174	0.250	Altered group
TNPO1	5q13.2	2 (4.65%)	8 (0.40%)	3.55	0.0174	0.250	Altered group
UBE2E1-AS1	3p24.3	2 (4.65%)	8 (0.40%)	3.55	0.0174	0.250	Altered group
CACNA1C-AS1	12p13.33	5 (11.63%)	69 (3.44%)	1.76	0.0176	0.252	Altered group
CACNA1C-AS2	12p13.33	5 (11.63%)	69 (3.44%)	1.76	0.0176	0.252	Altered group
NFE2L3	7p15.2	5 (11.63%)	69 (3.44%)	1.76	0.0176	0.252	Altered group
TULP3	12p13.33	5 (11.63%)	69 (3.44%)	1.76	0.0176	0.252	Altered group
CAVIN1	17q21.2	3 (6.98%)	24 (1.20%)	2.55	0.0177	0.252	Altered group
CCDC174	3p25.1	3 (6.98%)	24 (1.20%)	2.55	0.0177	0.252	Altered group
FADS1	11q12.2	3 (6.98%)	24 (1.20%)	2.55	0.0177	0.252	Altered group
LRRC1	6p12.1	3 (6.98%)	24 (1.20%)	2.55	0.0177	0.252	Altered group
PPP1R32	11q12.2	3 (6.98%)	24 (1.20%)	2.55	0.0177	0.252	Altered group
RAB32	6q24.3	3 (6.98%)	24 (1.20%)	2.55	0.0177	0.252	Altered group
SASH1	6q24.3-q25.1	3 (6.98%)	24 (1.20%)	2.55	0.0177	0.252	Altered group
SHPRH	6q24.3	3 (6.98%)	24 (1.20%)	2.55	0.0177	0.252	Altered group
SLC9A4	2q12.1	3 (6.98%)	24 (1.20%)	2.55	0.0177	0.252	Altered group
ZC3H12D	6q25.1	3 (6.98%)	24 (1.20%)	2.55	0.0177	0.252	Altered group
ZNF726	19p12	3 (6.98%)	24 (1.20%)	2.55	0.0177	0.252	Altered group
P4HA3	11q13.4	6 (13.95%)	96 (4.78%)	1.55	0.0178	0.253	Altered group
PPDPFL	8q11.21	11 (25.58%)	249 (12.40%)	1.04	0.0179	0.253	Altered group
FAM90A1	12p13.31	4 (9.30%)	45 (2.24%)	2.05	0.0179	0.253	Altered group
GDF3	12p13.31	4 (9.30%)	45 (2.24%)	2.05	0.0179	0.253	Altered group
KLRG1	12p13.31	4 (9.30%)	45 (2.24%)	2.05	0.0179	0.253	Altered group
MPLKIP	7p14.1	4 (9.30%)	45 (2.24%)	2.05	0.0179	0.253	Altered group
NECAP1	12p13.31	4 (9.30%)	45 (2.24%)	2.05	0.0179	0.253	Altered group
PKD1L1	7p12.3	4 (9.30%)	45 (2.24%)	2.05	0.0179	0.253	Altered group
KCNV1	8q23.2	17 (39.53%)	470 (23.41%)	0.76	0.0183	0.259	Altered group
SYBU	8q23.2	17 (39.53%)	471 (23.46%)	0.75	0.0185	0.262	Altered group
CBX8	17q25.3	7 (16.28%)	126 (6.27%)	1.38	0.0186	0.262	Altered group
DUXAP10	14q11.2	6 (13.95%)	97 (4.83%)	1.53	0.0186	0.262	Altered group
OR11H12	14q11.2	6 (13.95%)	97 (4.83%)	1.53	0.0186	0.262	Altered group
POTEG	14q11.2	6 (13.95%)	97 (4.83%)	1.53	0.0186	0.262	Altered group
ENY2	8q23.1	17 (39.53%)	472 (23.51%)	0.75	0.0188	0.264	Altered group
NUDCD1	8q23.1	17 (39.53%)	472 (23.51%)	0.75	0.0188	0.264	Altered group
ALKAL1	8q11.23	11 (25.58%)	252 (12.55%)	1.03	0.0190	0.267	Altered group
EBAG9	8q23.2	17 (39.53%)	473 (23.56%)	0.75	0.0190	0.267	Altered group
C3AR1	12p13.31	4 (9.30%)	46 (2.29%)	2.02	0.0192	0.269	Altered group
DPPA3	12p13.31	4 (9.30%)	46 (2.29%)	2.02	0.0192	0.269	Altered group
FOXJ2	12p13.31	4 (9.30%)	46 (2.29%)	2.02	0.0192	0.269	Altered group
PDE7B	6q23.3	4 (9.30%)	46 (2.29%)	2.02	0.0192	0.269	Altered group
RALYL	8q21.2	15 (34.88%)	393 (19.57%)	0.83	0.0192	0.269	Altered group
OR11H2	14q11.2	6 (13.95%)	98 (4.88%)	1.52	0.0194	0.270	Altered group
POTEM	14q11.2	6 (13.95%)	98 (4.88%)	1.52	0.0194	0.270	Altered group
ADGB	6q24.3	3 (6.98%)	25 (1.25%)	2.49	0.0195	0.270	Altered group
EFHC1	6p12.2	3 (6.98%)	25 (1.25%)	2.49	0.0195	0.270	Altered group
FADS3	11q12.2	3 (6.98%)	25 (1.25%)	2.49	0.0195	0.270	Altered group
FEN1	11q12.2	3 (6.98%)	25 (1.25%)	2.49	0.0195	0.270	Altered group
LRRC10B	11q12.2	3 (6.98%)	25 (1.25%)	2.49	0.0195	0.270	Altered group
LTV1	6q24.2	3 (6.98%)	25 (1.25%)	2.49	0.0195	0.270	Altered group
MCM3	6p12.2	3 (6.98%)	25 (1.25%)	2.49	0.0195	0.270	Altered group
MTHFS	15q25.1	3 (6.98%)	25 (1.25%)	2.49	0.0195	0.270	Altered group
MYRF	11q12.2	3 (6.98%)	25 (1.25%)	2.49	0.0195	0.270	Altered group
PAQR8	6p12.2	3 (6.98%)	25 (1.25%)	2.49	0.0195	0.270	Altered group
RAB3IL1	11q12.2-q12.3	3 (6.98%)	25 (1.25%)	2.49	0.0195	0.270	Altered group
RPSA2		3 (6.98%)	25 (1.25%)	2.49	0.0195	0.270	Altered group
STAT3	17q21.2	3 (6.98%)	25 (1.25%)	2.49	0.0195	0.270	Altered group
TMEM258	11q12.2	3 (6.98%)	25 (1.25%)	2.49	0.0195	0.270	Altered group
TRAM2	6p12.2	3 (6.98%)	25 (1.25%)	2.49	0.0195	0.270	Altered group
TRAM2-AS1	6p12.2	3 (6.98%)	25 (1.25%)	2.49	0.0195	0.270	Altered group
UPK3B	7q11.23	3 (6.98%)	25 (1.25%)	2.49	0.0195	0.270	Altered group
ZNF681	19p12	3 (6.98%)	25 (1.25%)	2.49	0.0195	0.270	Altered group
ITGA8	10p13	5 (11.63%)	71 (3.54%)	1.72	0.0196	0.270	Altered group
MINDY3	10p13	5 (11.63%)	71 (3.54%)	1.72	0.0196	0.270	Altered group
SLC2A3	12p13.31	5 (11.63%)	71 (3.54%)	1.72	0.0196	0.270	Altered group
LYPLA1	8q11.23	11 (25.58%)	254 (12.65%)	1.02	0.0197	0.272	Altered group
MRPL15	8q11.23	11 (25.58%)	254 (12.65%)	1.02	0.0197	0.272	Altered group
RGS20	8q11.23	11 (25.58%)	254 (12.65%)	1.02	0.0197	0.272	Altered group
TCEA1	8q11.23	11 (25.58%)	254 (12.65%)	1.02	0.0197	0.272	Altered group
PRNCR1	8q24.21	18 (41.86%)	504 (25.10%)	0.74	0.0199	0.274	Altered group
CACNA1G-AS1	17q21.33	7 (16.28%)	128 (6.37%)	1.35	0.0200	0.275	Altered group
CHAD	17q21.33	7 (16.28%)	128 (6.37%)	1.35	0.0200	0.275	Altered group
SPATA20	17q21.33	7 (16.28%)	128 (6.37%)	1.35	0.0200	0.275	Altered group
ATP6V1H	8q11.23	11 (25.58%)	255 (12.70%)	1.01	0.0202	0.276	Altered group
MTDH	8q22.1	15 (34.88%)	397 (19.77%)	0.82	0.0202	0.276	Altered group
OR4N2	14q11.2	6 (13.95%)	99 (4.93%)	1.50	0.0203	0.276	Altered group
PRDM14	8q13.3	13 (30.23%)	323 (16.09%)	0.91	0.0203	0.276	Altered group
BVES-AS1	6q21	4 (9.30%)	47 (2.34%)	1.99	0.0205	0.276	Altered group
CDK13	7p14.1	4 (9.30%)	47 (2.34%)	1.99	0.0205	0.276	Altered group
CDKAL1	6p22.3	4 (9.30%)	47 (2.34%)	1.99	0.0205	0.276	Altered group
CLEC4C	12p13.31	4 (9.30%)	47 (2.34%)	1.99	0.0205	0.276	Altered group
EPB41L2	6q23.1-q23.2	4 (9.30%)	47 (2.34%)	1.99	0.0205	0.276	Altered group
ESR1	6q25.1-q25.2	4 (9.30%)	47 (2.34%)	1.99	0.0205	0.276	Altered group
LIN28B	6q16.3-q21	4 (9.30%)	47 (2.34%)	1.99	0.0205	0.276	Altered group
LINC00937	12p13.31	4 (9.30%)	47 (2.34%)	1.99	0.0205	0.276	Altered group
OR4F13P	15q26.3	4 (9.30%)	47 (2.34%)	1.99	0.0205	0.276	Altered group
OR4F15	15q26.3	4 (9.30%)	47 (2.34%)	1.99	0.0205	0.276	Altered group
OR4F4	15q26.3	4 (9.30%)	47 (2.34%)	1.99	0.0205	0.276	Altered group
OR4F6	15q26.3	4 (9.30%)	47 (2.34%)	1.99	0.0205	0.276	Altered group
TARS3	15q26.3	4 (9.30%)	47 (2.34%)	1.99	0.0205	0.276	Altered group
PXDNL	8q11.22-q11.23	11 (25.58%)	256 (12.75%)	1.00	0.0206	0.276	Altered group
SNTG1	8q11.21	11 (25.58%)	256 (12.75%)	1.00	0.0206	0.276	Altered group
XKR9	8q13.3	13 (30.23%)	324 (16.14%)	0.91	0.0206	0.276	Altered group
TSPAN9	12p13.33-p13.32	5 (11.63%)	72 (3.59%)	1.70	0.0206	0.276	Altered group
EPN3	17q21.33	7 (16.28%)	129 (6.42%)	1.34	0.0208	0.276	Altered group
RSAD1	17q21.33	7 (16.28%)	129 (6.42%)	1.34	0.0208	0.276	Altered group
APOL3	22q12.3	2 (4.65%)	9 (0.45%)	3.38	0.0209	0.276	Altered group
ARPP21	3p22.3	2 (4.65%)	9 (0.45%)	3.38	0.0209	0.276	Altered group
BBS12	4q27	2 (4.65%)	9 (0.45%)	3.38	0.0209	0.276	Altered group
CD180	5q12.3	2 (4.65%)	9 (0.45%)	3.38	0.0209	0.276	Altered group
CETN4P	4q27	2 (4.65%)	9 (0.45%)	3.38	0.0209	0.276	Altered group
DEPDC1B	5q12.1	2 (4.65%)	9 (0.45%)	3.38	0.0209	0.276	Altered group
EFHB	3p24.3	2 (4.65%)	9 (0.45%)	3.38	0.0209	0.276	Altered group
ELOVL7	5q12.1	2 (4.65%)	9 (0.45%)	3.38	0.0209	0.276	Altered group
EOMES	3p24.1	2 (4.65%)	9 (0.45%)	3.38	0.0209	0.276	Altered group
FCHO2	5q13.2	2 (4.65%)	9 (0.45%)	3.38	0.0209	0.276	Altered group
FGF2	4q28.1	2 (4.65%)	9 (0.45%)	3.38	0.0209	0.276	Altered group
GCOM1	15q21.3	2 (4.65%)	9 (0.45%)	3.38	0.0209	0.276	Altered group
GPBP1	5q11.2	2 (4.65%)	9 (0.45%)	3.38	0.0209	0.276	Altered group
HABP2	10q25.3	2 (4.65%)	9 (0.45%)	3.38	0.0209	0.276	Altered group
HTR1A	5q12.3	2 (4.65%)	9 (0.45%)	3.38	0.0209	0.276	Altered group
LINC00692	3p24.2	2 (4.65%)	9 (0.45%)	3.38	0.0209	0.276	Altered group
LINC01091	4q28.1	2 (4.65%)	9 (0.45%)	3.38	0.0209	0.276	Altered group
MAST4	5q12.3	2 (4.65%)	9 (0.45%)	3.38	0.0209	0.276	Altered group
NGLY1	3p24.2	2 (4.65%)	9 (0.45%)	3.38	0.0209	0.276	Altered group
NUDT6	4q28.1	2 (4.65%)	9 (0.45%)	3.38	0.0209	0.276	Altered group
OXSM	3p24.2	2 (4.65%)	9 (0.45%)	3.38	0.0209	0.276	Altered group
PDCD6IP	3p22.3	2 (4.65%)	9 (0.45%)	3.38	0.0209	0.276	Altered group
PLK2	5q11.2	2 (4.65%)	9 (0.45%)	3.38	0.0209	0.276	Altered group
PP2D1	3p24.3	2 (4.65%)	9 (0.45%)	3.38	0.0209	0.276	Altered group
RAB5A	3p24.3	2 (4.65%)	9 (0.45%)	3.38	0.0209	0.276	Altered group
RPL15	3p24.2	2 (4.65%)	9 (0.45%)	3.38	0.0209	0.276	Altered group
SEMA6A	5q23.1	2 (4.65%)	9 (0.45%)	3.38	0.0209	0.276	Altered group
SGO1	3p24.3	2 (4.65%)	9 (0.45%)	3.38	0.0209	0.276	Altered group
SGO1-AS1	3p24.3	2 (4.65%)	9 (0.45%)	3.38	0.0209	0.276	Altered group
TOP2B	3p24.2	2 (4.65%)	9 (0.45%)	3.38	0.0209	0.276	Altered group
UBE2E1	3p24.2	2 (4.65%)	9 (0.45%)	3.38	0.0209	0.276	Altered group
UBE2E2	3p24.3	2 (4.65%)	9 (0.45%)	3.38	0.0209	0.276	Altered group
ZNF385D-AS1	3p24.3	2 (4.65%)	9 (0.45%)	3.38	0.0209	0.276	Altered group
CDA	1p36.12	1 (2.33%)	0 (0.00%)	>10	0.0210	0.276	Altered group
CDC42	1p36.12	1 (2.33%)	0 (0.00%)	>10	0.0210	0.276	Altered group
DDOST	1p36.12	1 (2.33%)	0 (0.00%)	>10	0.0210	0.276	Altered group
EIF4G3	1p36.12	1 (2.33%)	0 (0.00%)	>10	0.0210	0.276	Altered group
HP1BP3	1p36.12	1 (2.33%)	0 (0.00%)	>10	0.0210	0.276	Altered group
HSPG2	1p36.12	1 (2.33%)	0 (0.00%)	>10	0.0210	0.276	Altered group
KIF17	1p36.12	1 (2.33%)	0 (0.00%)	>10	0.0210	0.276	Altered group
PINK1	1p36.12	1 (2.33%)	0 (0.00%)	>10	0.0210	0.276	Altered group
PINK1-AS	1p36.12	1 (2.33%)	0 (0.00%)	>10	0.0210	0.276	Altered group
SH2D5	1p36.12	1 (2.33%)	0 (0.00%)	>10	0.0210	0.276	Altered group
WNT4	1p36.12	1 (2.33%)	0 (0.00%)	>10	0.0210	0.276	Altered group
PCMTD1	8q11.23	11 (25.58%)	257 (12.80%)	1.00	0.0210	0.276	Altered group
TRAM1	8q13.3	13 (30.23%)	326 (16.24%)	0.90	0.0212	0.279	Altered group
BEST1	11q12.3	3 (6.98%)	26 (1.29%)	2.43	0.0215	0.279	Altered group
CCZ1	7p22.1	3 (6.98%)	26 (1.29%)	2.43	0.0215	0.279	Altered group
CLC	19q13.2	3 (6.98%)	26 (1.29%)	2.43	0.0215	0.279	Altered group
FADS2	11q12.2	3 (6.98%)	26 (1.29%)	2.43	0.0215	0.279	Altered group
FTH1	11q12.3	3 (6.98%)	26 (1.29%)	2.43	0.0215	0.279	Altered group
GCLC	6p12.1	3 (6.98%)	26 (1.29%)	2.43	0.0215	0.279	Altered group
GINM1	6q25.1	3 (6.98%)	26 (1.29%)	2.43	0.0215	0.279	Altered group
OCM	7p22.1	3 (6.98%)	26 (1.29%)	2.43	0.0215	0.279	Altered group
PPIL4	6q25.1	3 (6.98%)	26 (1.29%)	2.43	0.0215	0.279	Altered group
RPLP0P2	11q12.2	3 (6.98%)	26 (1.29%)	2.43	0.0215	0.279	Altered group
RPS18P9	6q25.1	3 (6.98%)	26 (1.29%)	2.43	0.0215	0.279	Altered group
RSPH10B	7p22.1	3 (6.98%)	26 (1.29%)	2.43	0.0215	0.279	Altered group
STAT5A	17q21.2	3 (6.98%)	26 (1.29%)	2.43	0.0215	0.279	Altered group
SUMO4	6q25.1	3 (6.98%)	26 (1.29%)	2.43	0.0215	0.279	Altered group
TAB2	6q25.1	3 (6.98%)	26 (1.29%)	2.43	0.0215	0.279	Altered group
ULBP1	6q25.1	3 (6.98%)	26 (1.29%)	2.43	0.0215	0.279	Altered group
ULBP2	6q25.1	3 (6.98%)	26 (1.29%)	2.43	0.0215	0.279	Altered group
ULBP3	6q25.1	3 (6.98%)	26 (1.29%)	2.43	0.0215	0.279	Altered group
ABCC3	17q21.33	7 (16.28%)	130 (6.47%)	1.33	0.0215	0.280	Altered group
ACSF2	17q21.33	7 (16.28%)	130 (6.47%)	1.33	0.0215	0.280	Altered group
LACTB2	8q13.3	13 (30.23%)	327 (16.28%)	0.89	0.0216	0.280	Altered group
ACBD7	10p13	5 (11.63%)	73 (3.64%)	1.68	0.0217	0.280	Altered group
DCP1B	12p13.33	5 (11.63%)	73 (3.64%)	1.68	0.0217	0.280	Altered group
FAM171A1	10p13	5 (11.63%)	73 (3.64%)	1.68	0.0217	0.280	Altered group
NMT2	10p13	5 (11.63%)	73 (3.64%)	1.68	0.0217	0.280	Altered group
OLAH	10p13	5 (11.63%)	73 (3.64%)	1.68	0.0217	0.280	Altered group
PPIAP30	10p13	5 (11.63%)	73 (3.64%)	1.68	0.0217	0.280	Altered group
RPP38	10p13	5 (11.63%)	73 (3.64%)	1.68	0.0217	0.280	Altered group
RPP38-DT	10p13	5 (11.63%)	73 (3.64%)	1.68	0.0217	0.280	Altered group
SLC2A14	12p13.31	5 (11.63%)	73 (3.64%)	1.68	0.0217	0.280	Altered group
ANXA2R	5p12	4 (9.30%)	48 (2.39%)	1.96	0.0219	0.280	Altered group
BVES	6q21	4 (9.30%)	48 (2.39%)	1.96	0.0219	0.280	Altered group
CCDC170	6q25.1	4 (9.30%)	48 (2.39%)	1.96	0.0219	0.280	Altered group
HUS1	7p12.3	4 (9.30%)	48 (2.39%)	1.96	0.0219	0.280	Altered group
ITGB8	7p21.1	4 (9.30%)	48 (2.39%)	1.96	0.0219	0.280	Altered group
NANOG	12p13.31	4 (9.30%)	48 (2.39%)	1.96	0.0219	0.280	Altered group
NANOGNB	12p13.31	4 (9.30%)	48 (2.39%)	1.96	0.0219	0.280	Altered group
POPDC3	6q21	4 (9.30%)	48 (2.39%)	1.96	0.0219	0.280	Altered group
RNF144B	6p22.3	4 (9.30%)	48 (2.39%)	1.96	0.0219	0.280	Altered group
RPL23P8	7p15.3	4 (9.30%)	48 (2.39%)	1.96	0.0219	0.280	Altered group
SOSTDC1	7p21.2	4 (9.30%)	48 (2.39%)	1.96	0.0219	0.280	Altered group
TFAP2A-AS1	6p24.3	4 (9.30%)	48 (2.39%)	1.96	0.0219	0.280	Altered group
ZNF131	5p12	4 (9.30%)	48 (2.39%)	1.96	0.0219	0.280	Altered group
MMP16	8q21.3	15 (34.88%)	403 (20.07%)	0.80	0.0219	0.280	Altered group
NCOA2	8q13.3	13 (30.23%)	328 (16.33%)	0.89	0.0219	0.280	Altered group
LIPT2	11q13.4	6 (13.95%)	101 (5.03%)	1.47	0.0221	0.282	Altered group
KCNU1	8p11.23	10 (23.26%)	219 (10.91%)	1.09	0.0228	0.291	Altered group
ADIPOR2	12p13.33	5 (11.63%)	74 (3.69%)	1.66	0.0228	0.291	Altered group
CACNA2D4	12p13.33	5 (11.63%)	74 (3.69%)	1.66	0.0228	0.291	Altered group
LINC00940	12p13.33	5 (11.63%)	74 (3.69%)	1.66	0.0228	0.291	Altered group
OPRK1	8q11.23	11 (25.58%)	261 (13.00%)	0.98	0.0228	0.291	Altered group
KCNE3	11q13.4	6 (13.95%)	102 (5.08%)	1.46	0.0230	0.292	Altered group
PGM2L1	11q13.4	6 (13.95%)	102 (5.08%)	1.46	0.0230	0.292	Altered group
ABCB5	7p21.1	4 (9.30%)	49 (2.44%)	1.93	0.0233	0.292	Altered group
ANKMY2	7p21.1	4 (9.30%)	49 (2.44%)	1.93	0.0233	0.292	Altered group
C5ORF34	5p12	4 (9.30%)	49 (2.44%)	1.93	0.0233	0.292	Altered group
CCL28	5p12	4 (9.30%)	49 (2.44%)	1.93	0.0233	0.292	Altered group
DPY19L1	7p14.2	4 (9.30%)	49 (2.44%)	1.93	0.0233	0.292	Altered group
DPY19L2P1	7p14.2	4 (9.30%)	49 (2.44%)	1.93	0.0233	0.292	Altered group
HMGCS1	5p12	4 (9.30%)	49 (2.44%)	1.93	0.0233	0.292	Altered group
LINC01162	7p15.3	4 (9.30%)	49 (2.44%)	1.93	0.0233	0.292	Altered group
LRRC72	7p21.1	4 (9.30%)	49 (2.44%)	1.93	0.0233	0.292	Altered group
NIM1K	5p12	4 (9.30%)	49 (2.44%)	1.93	0.0233	0.292	Altered group
NNT	5p12	4 (9.30%)	49 (2.44%)	1.93	0.0233	0.292	Altered group
NNT-AS1	5p12	4 (9.30%)	49 (2.44%)	1.93	0.0233	0.292	Altered group
NPSR1	7p14.3	4 (9.30%)	49 (2.44%)	1.93	0.0233	0.292	Altered group
OXCT1	5p13.1	4 (9.30%)	49 (2.44%)	1.93	0.0233	0.292	Altered group
OXCT1-AS1	5p13.1	4 (9.30%)	49 (2.44%)	1.93	0.0233	0.292	Altered group
PAIP1	5p12	4 (9.30%)	49 (2.44%)	1.93	0.0233	0.292	Altered group
PREP	6q21	4 (9.30%)	49 (2.44%)	1.93	0.0233	0.292	Altered group
SELENOP	5p12	4 (9.30%)	49 (2.44%)	1.93	0.0233	0.292	Altered group
SP8	7p21.1	4 (9.30%)	49 (2.44%)	1.93	0.0233	0.292	Altered group
TBX20	7p14.2	4 (9.30%)	49 (2.44%)	1.93	0.0233	0.292	Altered group
TMEM267	5p12	4 (9.30%)	49 (2.44%)	1.93	0.0233	0.292	Altered group
CD82	11p11.2	3 (6.98%)	27 (1.34%)	2.38	0.0235	0.292	Altered group
DAGLA	11q12.2	3 (6.98%)	27 (1.34%)	2.38	0.0235	0.292	Altered group
GHDC	17q21.2	3 (6.98%)	27 (1.34%)	2.38	0.0235	0.292	Altered group
HCRT	17q21.2	3 (6.98%)	27 (1.34%)	2.38	0.0235	0.292	Altered group
HSPB9	17q21.2	3 (6.98%)	27 (1.34%)	2.38	0.0235	0.292	Altered group
KATNA1	6q25.1	3 (6.98%)	27 (1.34%)	2.38	0.0235	0.292	Altered group
KCNH4	17q21.2	3 (6.98%)	27 (1.34%)	2.38	0.0235	0.292	Altered group
LATS1	6q25.1	3 (6.98%)	27 (1.34%)	2.38	0.0235	0.292	Altered group
LGALS14	19q13.2	3 (6.98%)	27 (1.34%)	2.38	0.0235	0.292	Altered group
PHACTR2	6q24.2	3 (6.98%)	27 (1.34%)	2.38	0.0235	0.292	Altered group
RAB5C	17q21.2	3 (6.98%)	27 (1.34%)	2.38	0.0235	0.292	Altered group
RAET1E-AS1	6q25.1	3 (6.98%)	27 (1.34%)	2.38	0.0235	0.292	Altered group
RAET1G	6q25.1	3 (6.98%)	27 (1.34%)	2.38	0.0235	0.292	Altered group
RAET1K	6q25.1	3 (6.98%)	27 (1.34%)	2.38	0.0235	0.292	Altered group
RAET1L	6q25.1	3 (6.98%)	27 (1.34%)	2.38	0.0235	0.292	Altered group
RNF216	7p22.1	3 (6.98%)	27 (1.34%)	2.38	0.0235	0.292	Altered group
STAT5B	17q21.2	3 (6.98%)	27 (1.34%)	2.38	0.0235	0.292	Altered group
SYT7	11q12.2	3 (6.98%)	27 (1.34%)	2.38	0.0235	0.292	Altered group
UST	6q25.1	3 (6.98%)	27 (1.34%)	2.38	0.0235	0.292	Altered group
ZC2HC1B	6q24.2	3 (6.98%)	27 (1.34%)	2.38	0.0235	0.292	Altered group
ZNF815P	7p22.1	3 (6.98%)	27 (1.34%)	2.38	0.0235	0.292	Altered group
PABPC1	8q22.3	16 (37.21%)	435 (21.66%)	0.78	0.0236	0.293	Altered group
POLR2K	8q22.2	16 (37.21%)	436 (21.71%)	0.78	0.0238	0.295	Altered group
B4GALNT3	12p13.33	5 (11.63%)	75 (3.74%)	1.64	0.0240	0.295	Altered group
LRTM2	12p13.33	5 (11.63%)	75 (3.74%)	1.64	0.0240	0.295	Altered group
FBXO43	8q22.2	16 (37.21%)	437 (21.76%)	0.77	0.0240	0.295	Altered group
RGS22	8q22.2	16 (37.21%)	437 (21.76%)	0.77	0.0240	0.295	Altered group
SNX31	8q22.3	16 (37.21%)	438 (21.81%)	0.77	0.0242	0.295	Altered group
ERLIN2	8p11.23	12 (27.91%)	283 (14.09%)	0.99	0.0245	0.295	Altered group
ANKRD46	8q22.3	16 (37.21%)	440 (21.91%)	0.76	0.0246	0.295	Altered group
RNF19A	8q22.2	16 (37.21%)	440 (21.91%)	0.76	0.0246	0.295	Altered group
SPAG1	8q22.2	16 (37.21%)	440 (21.91%)	0.76	0.0246	0.295	Altered group
YWHAZ	8q22.3	16 (37.21%)	440 (21.91%)	0.76	0.0246	0.295	Altered group
FBXO4	5p13.1	4 (9.30%)	50 (2.49%)	1.90	0.0248	0.295	Altered group
HYCC1		4 (9.30%)	50 (2.49%)	1.90	0.0248	0.295	Altered group
KLHL7-DT	7p15.3	4 (9.30%)	50 (2.49%)	1.90	0.0248	0.295	Altered group
LINC00326	6q23.2	4 (9.30%)	50 (2.49%)	1.90	0.0248	0.295	Altered group
LINC00518	6p24.3	4 (9.30%)	50 (2.49%)	1.90	0.0248	0.295	Altered group
NPSR1-AS1	7p14.3	4 (9.30%)	50 (2.49%)	1.90	0.0248	0.295	Altered group
RIMOC1	5p13.1	4 (9.30%)	50 (2.49%)	1.90	0.0248	0.295	Altered group
SNORD93	7p15.3	4 (9.30%)	50 (2.49%)	1.90	0.0248	0.295	Altered group
TFAP2A	6p24.3	4 (9.30%)	50 (2.49%)	1.90	0.0248	0.295	Altered group
TOMM7	7p15.3	4 (9.30%)	50 (2.49%)	1.90	0.0248	0.295	Altered group
ALDH1A2	15q21.3	2 (4.65%)	10 (0.50%)	3.22	0.0248	0.295	Altered group
AMER1	Xq11.2	2 (4.65%)	10 (0.50%)	3.22	0.0248	0.295	Altered group
ARHGEF9	Xq11.1	2 (4.65%)	10 (0.50%)	3.22	0.0248	0.295	Altered group
ARSB	5q14.1	2 (4.65%)	10 (0.50%)	3.22	0.0248	0.295	Altered group
ASB12	Xq11.2	2 (4.65%)	10 (0.50%)	3.22	0.0248	0.295	Altered group
BHMT	5q14.1	2 (4.65%)	10 (0.50%)	3.22	0.0248	0.295	Altered group
BHMT2	5q14.1	2 (4.65%)	10 (0.50%)	3.22	0.0248	0.295	Altered group
C2ORF68	2p11.2	2 (4.65%)	10 (0.50%)	3.22	0.0248	0.295	Altered group
CAPG	2p11.2	2 (4.65%)	10 (0.50%)	3.22	0.0248	0.295	Altered group
CASP7	10q25.3	2 (4.65%)	10 (0.50%)	3.22	0.0248	0.295	Altered group
DMGDH	5q14.1	2 (4.65%)	10 (0.50%)	3.22	0.0248	0.295	Altered group
ELMOD3	2p11.2	2 (4.65%)	10 (0.50%)	3.22	0.0248	0.295	Altered group
FAM98A	2p22.3	2 (4.65%)	10 (0.50%)	3.22	0.0248	0.295	Altered group
GGCX	2p11.2	2 (4.65%)	10 (0.50%)	3.22	0.0248	0.295	Altered group
GNLY	2p11.2	2 (4.65%)	10 (0.50%)	3.22	0.0248	0.295	Altered group
GPD1L	3p22.3	2 (4.65%)	10 (0.50%)	3.22	0.0248	0.295	Altered group
HOMER1	5q14.1	2 (4.65%)	10 (0.50%)	3.22	0.0248	0.295	Altered group
IL2	4q27	2 (4.65%)	10 (0.50%)	3.22	0.0248	0.295	Altered group
IL21	4q27	2 (4.65%)	10 (0.50%)	3.22	0.0248	0.295	Altered group
IL21-AS1	4q27	2 (4.65%)	10 (0.50%)	3.22	0.0248	0.295	Altered group
JMY	5q14.1	2 (4.65%)	10 (0.50%)	3.22	0.0248	0.295	Altered group
KAT2B	3p24.3	2 (4.65%)	10 (0.50%)	3.22	0.0248	0.295	Altered group
LINC00691	3p24.2	2 (4.65%)	10 (0.50%)	3.22	0.0248	0.295	Altered group
LRRTM2	5q31.2	2 (4.65%)	10 (0.50%)	3.22	0.0248	0.295	Altered group
MAT2A	2p11.2	2 (4.65%)	10 (0.50%)	3.22	0.0248	0.295	Altered group
MYADML	2p22.3	2 (4.65%)	10 (0.50%)	3.22	0.0248	0.295	Altered group
NEK10	3p24.1	2 (4.65%)	10 (0.50%)	3.22	0.0248	0.295	Altered group
NKIRAS1	3p24.2	2 (4.65%)	10 (0.50%)	3.22	0.0248	0.295	Altered group
NR1D2	3p24.2	2 (4.65%)	10 (0.50%)	3.22	0.0248	0.295	Altered group
OSBPL10-AS1	3p23	2 (4.65%)	10 (0.50%)	3.22	0.0248	0.295	Altered group
POLR2M	15q21.3	2 (4.65%)	10 (0.50%)	3.22	0.0248	0.295	Altered group
POMT1	9q34.13	2 (4.65%)	10 (0.50%)	3.22	0.0248	0.295	Altered group
PRRC2B	9q34.13	2 (4.65%)	10 (0.50%)	3.22	0.0248	0.295	Altered group
RAB3C	5q11.2	2 (4.65%)	10 (0.50%)	3.22	0.0248	0.295	Altered group
RBMS3-AS1	3p24.1	2 (4.65%)	10 (0.50%)	3.22	0.0248	0.295	Altered group
RBMS3-AS3	3p24.1	2 (4.65%)	10 (0.50%)	3.22	0.0248	0.295	Altered group
RETSAT	2p11.2	2 (4.65%)	10 (0.50%)	3.22	0.0248	0.295	Altered group
RNF181	2p11.2	2 (4.65%)	10 (0.50%)	3.22	0.0248	0.295	Altered group
SFTPB	2p11.2	2 (4.65%)	10 (0.50%)	3.22	0.0248	0.295	Altered group
SH2D6	2p11.2	2 (4.65%)	10 (0.50%)	3.22	0.0248	0.295	Altered group
SLC4A7	3p24.1	2 (4.65%)	10 (0.50%)	3.22	0.0248	0.295	Altered group
SNORD62A	9q34.13	2 (4.65%)	10 (0.50%)	3.22	0.0248	0.295	Altered group
SNORD62B	9q34.13	2 (4.65%)	10 (0.50%)	3.22	0.0248	0.295	Altered group
STT3B	3p23	2 (4.65%)	10 (0.50%)	3.22	0.0248	0.295	Altered group
TCERG1L	10q26.3	2 (4.65%)	10 (0.50%)	3.22	0.0248	0.295	Altered group
TENT2	5q14.1	2 (4.65%)	10 (0.50%)	3.22	0.0248	0.295	Altered group
TGFBR2	3p24.1	2 (4.65%)	10 (0.50%)	3.22	0.0248	0.295	Altered group
THRB-AS1	3p24.2	2 (4.65%)	10 (0.50%)	3.22	0.0248	0.295	Altered group
TMEM150A	2p11.2	2 (4.65%)	10 (0.50%)	3.22	0.0248	0.295	Altered group
UCK1	9q34.13	2 (4.65%)	10 (0.50%)	3.22	0.0248	0.295	Altered group
USP39	2p11.2	2 (4.65%)	10 (0.50%)	3.22	0.0248	0.295	Altered group
VAMP5	2p11.2	2 (4.65%)	10 (0.50%)	3.22	0.0248	0.295	Altered group
VAMP8	2p11.2	2 (4.65%)	10 (0.50%)	3.22	0.0248	0.295	Altered group
VENTXP7	3p24.3	2 (4.65%)	10 (0.50%)	3.22	0.0248	0.295	Altered group
ZNF366	5q13.1	2 (4.65%)	10 (0.50%)	3.22	0.0248	0.295	Altered group
NINJ2	12p13.33	5 (11.63%)	76 (3.78%)	1.62	0.0251	0.298	Altered group
ZNF703	8p11.23	12 (27.91%)	287 (14.29%)	0.97	0.0253	0.300	Altered group
ADAT2	6q24.2	3 (6.98%)	28 (1.39%)	2.32	0.0257	0.302	Altered group
BRD1	22q13.33	3 (6.98%)	28 (1.39%)	2.32	0.0257	0.302	Altered group
FUCA2	6q24.2	3 (6.98%)	28 (1.39%)	2.32	0.0257	0.302	Altered group
KAT2A	17q21.2	3 (6.98%)	28 (1.39%)	2.32	0.0257	0.302	Altered group
LRP11	6q25.1	3 (6.98%)	28 (1.39%)	2.32	0.0257	0.302	Altered group
PEX3	6q24.2	3 (6.98%)	28 (1.39%)	2.32	0.0257	0.302	Altered group
PLAGL1	6q24.2	3 (6.98%)	28 (1.39%)	2.32	0.0257	0.302	Altered group
PMS2CL	7p22.1	3 (6.98%)	28 (1.39%)	2.32	0.0257	0.302	Altered group
RAET1E	6q25.1	3 (6.98%)	28 (1.39%)	2.32	0.0257	0.302	Altered group
RPS16P5	6p12.1	3 (6.98%)	28 (1.39%)	2.32	0.0257	0.302	Altered group
SF3B5	6q24.2	3 (6.98%)	28 (1.39%)	2.32	0.0257	0.302	Altered group
ZBED4	22q13.33	3 (6.98%)	28 (1.39%)	2.32	0.0257	0.302	Altered group
ZNF12	7p22.1	3 (6.98%)	28 (1.39%)	2.32	0.0257	0.302	Altered group
GRHL2	8q22.3	16 (37.21%)	446 (22.21%)	0.74	0.0261	0.307	Altered group
NCALD	8q22.3	16 (37.21%)	446 (22.21%)	0.74	0.0261	0.307	Altered group
CCDC152	5p12	4 (9.30%)	51 (2.54%)	1.87	0.0263	0.309	Altered group
GHR	5p13.1-p12	4 (9.30%)	51 (2.54%)	1.87	0.0263	0.309	Altered group
TRAPPC10	21q22.3	4 (9.30%)	51 (2.54%)	1.87	0.0263	0.309	Altered group
NACA4P	8q22.3	16 (37.21%)	447 (22.26%)	0.74	0.0264	0.310	Altered group
PKIA	8q21.13	14 (32.56%)	367 (18.28%)	0.83	0.0270	0.316	Altered group
LCE1F	1q21.3	16 (37.21%)	449 (22.36%)	0.73	0.0270	0.316	Altered group
CHRDL2	11q13.4	6 (13.95%)	106 (5.28%)	1.40	0.0270	0.316	Altered group
SLC26A11	17q25.3	6 (13.95%)	106 (5.28%)	1.40	0.0270	0.316	Altered group
TG	8q24.22	19 (44.19%)	569 (28.34%)	0.64	0.0270	0.316	Altered group
MEIG1	10p13	5 (11.63%)	78 (3.88%)	1.58	0.0276	0.323	Altered group
ALG12	22q13.33	3 (6.98%)	29 (1.44%)	2.27	0.0279	0.324	Altered group
FBXO17	19q13.2	3 (6.98%)	29 (1.44%)	2.27	0.0279	0.324	Altered group
KCNC3	19q13.33	3 (6.98%)	29 (1.44%)	2.27	0.0279	0.324	Altered group
MED29	19q13.2	3 (6.98%)	29 (1.44%)	2.27	0.0279	0.324	Altered group
MIR3667HG	22q13.33	3 (6.98%)	29 (1.44%)	2.27	0.0279	0.324	Altered group
MRPS12	19q13.2	3 (6.98%)	29 (1.44%)	2.27	0.0279	0.324	Altered group
MTRF1L	6q25.2	3 (6.98%)	29 (1.44%)	2.27	0.0279	0.324	Altered group
MYH14	19q13.33	3 (6.98%)	29 (1.44%)	2.27	0.0279	0.324	Altered group
PAF1	19q13.2	3 (6.98%)	29 (1.44%)	2.27	0.0279	0.324	Altered group
PLEKHG2	19q13.2	3 (6.98%)	29 (1.44%)	2.27	0.0279	0.324	Altered group
RNF216-IT1	7p22.1	3 (6.98%)	29 (1.44%)	2.27	0.0279	0.324	Altered group
SAMD4B	19q13.2	3 (6.98%)	29 (1.44%)	2.27	0.0279	0.324	Altered group
STX11	6q24.2	3 (6.98%)	29 (1.44%)	2.27	0.0279	0.324	Altered group
ZFP36	19q13.2	3 (6.98%)	29 (1.44%)	2.27	0.0279	0.324	Altered group
GCNT2	6p24.3-p24.2	4 (9.30%)	52 (2.59%)	1.84	0.0279	0.324	Altered group
STARD3NL	7p14-p13	4 (9.30%)	52 (2.59%)	1.84	0.0279	0.324	Altered group
POLD3	11q13.4	6 (13.95%)	107 (5.33%)	1.39	0.0281	0.325	Altered group
PKHD1L1	8q23.1-q23.2	17 (39.53%)	475 (23.66%)	0.74	0.0283	0.328	Altered group
EMC2	8q23.1	17 (39.53%)	476 (23.71%)	0.74	0.0284	0.329	Altered group
TMEM74	8q23.1	17 (39.53%)	476 (23.71%)	0.74	0.0284	0.329	Altered group
RSPO2	8q23.1	17 (39.53%)	477 (23.75%)	0.73	0.0285	0.329	Altered group
TRHR	8q23.1	17 (39.53%)	477 (23.75%)	0.73	0.0285	0.329	Altered group
CCDC77	12p13.33	5 (11.63%)	79 (3.93%)	1.56	0.0289	0.329	Altered group
RAD52	12p13.33	5 (11.63%)	79 (3.93%)	1.56	0.0289	0.329	Altered group
ACAA2	18q21.1	2 (4.65%)	11 (0.55%)	3.09	0.0289	0.329	Altered group
ADAD1	4q27	2 (4.65%)	11 (0.55%)	3.09	0.0289	0.329	Altered group
ARHGEF9-IT1	Xq11.1	2 (4.65%)	11 (0.55%)	3.09	0.0289	0.329	Altered group
ATOH8	2p11.2	2 (4.65%)	11 (0.55%)	3.09	0.0289	0.329	Altered group
BLTP1		2 (4.65%)	11 (0.55%)	3.09	0.0289	0.329	Altered group
CMTM8	3p22.3	2 (4.65%)	11 (0.55%)	3.09	0.0289	0.329	Altered group
DIMT1	5q12.1	2 (4.65%)	11 (0.55%)	3.09	0.0289	0.329	Altered group
ERCC8	5q12.1	2 (4.65%)	11 (0.55%)	3.09	0.0289	0.329	Altered group
IPO11	5q12.1	2 (4.65%)	11 (0.55%)	3.09	0.0289	0.329	Altered group
KCMF1	2p11.2	2 (4.65%)	11 (0.55%)	3.09	0.0289	0.329	Altered group
KCNH8	3p24.3	2 (4.65%)	11 (0.55%)	3.09	0.0289	0.329	Altered group
KIF2A	5q12.1	2 (4.65%)	11 (0.55%)	3.09	0.0289	0.329	Altered group
KLHL3	5q31.2	2 (4.65%)	11 (0.55%)	3.09	0.0289	0.329	Altered group
LINC00693	3p24.1	2 (4.65%)	11 (0.55%)	3.09	0.0289	0.329	Altered group
LRRC3B	3p24.1	2 (4.65%)	11 (0.55%)	3.09	0.0289	0.329	Altered group
LRRC70	5q12.1	2 (4.65%)	11 (0.55%)	3.09	0.0289	0.329	Altered group
LTBP1	2p22.3	2 (4.65%)	11 (0.55%)	3.09	0.0289	0.329	Altered group
NDUFAF2	5q12.1	2 (4.65%)	11 (0.55%)	3.09	0.0289	0.329	Altered group
NR2C1	12q22	2 (4.65%)	11 (0.55%)	3.09	0.0289	0.329	Altered group
RAPGEF1	9q34.13	2 (4.65%)	11 (0.55%)	3.09	0.0289	0.329	Altered group
RARB	3p24.2	2 (4.65%)	11 (0.55%)	3.09	0.0289	0.329	Altered group
RASGRP3	2p22.3	2 (4.65%)	11 (0.55%)	3.09	0.0289	0.329	Altered group
SCARNA17	18q21.1	2 (4.65%)	11 (0.55%)	3.09	0.0289	0.329	Altered group
SMIM15	5q12.1	2 (4.65%)	11 (0.55%)	3.09	0.0289	0.329	Altered group
SPIN4	Xq11.1	2 (4.65%)	11 (0.55%)	3.09	0.0289	0.329	Altered group
TGOLN2	2p11.2	2 (4.65%)	11 (0.55%)	3.09	0.0289	0.329	Altered group
THRB	3p24.2	2 (4.65%)	11 (0.55%)	3.09	0.0289	0.329	Altered group
ZCWPW2	3p24.1	2 (4.65%)	11 (0.55%)	3.09	0.0289	0.329	Altered group
ZNF860	3p24.1	2 (4.65%)	11 (0.55%)	3.09	0.0289	0.329	Altered group
HEY1	8q21.13	14 (32.56%)	374 (18.63%)	0.81	0.0290	0.330	Altered group
CCDC73	11p13	4 (9.30%)	53 (2.64%)	1.82	0.0296	0.335	Altered group
CSTF3	11p13	4 (9.30%)	53 (2.64%)	1.82	0.0296	0.335	Altered group
FGF10	5p12	4 (9.30%)	53 (2.64%)	1.82	0.0296	0.335	Altered group
RNF13	3q25.1	4 (9.30%)	53 (2.64%)	1.82	0.0296	0.335	Altered group
TM4SF4	3q25.1	4 (9.30%)	53 (2.64%)	1.82	0.0296	0.335	Altered group
WWTR1-AS1	3q25.1	4 (9.30%)	53 (2.64%)	1.82	0.0296	0.335	Altered group
MRPS28	8q21.13	14 (32.56%)	377 (18.77%)	0.79	0.0301	0.339	Altered group
CCER2	19q13.2	3 (6.98%)	30 (1.49%)	2.22	0.0302	0.339	Altered group
DHX58	17q21.2	3 (6.98%)	30 (1.49%)	2.22	0.0302	0.339	Altered group
FBXO27	19q13.2	3 (6.98%)	30 (1.49%)	2.22	0.0302	0.339	Altered group
FSCN1	7p22.1	3 (6.98%)	30 (1.49%)	2.22	0.0302	0.339	Altered group
GMFG	19q13.2	3 (6.98%)	30 (1.49%)	2.22	0.0302	0.339	Altered group
IFNL1	19q13.2	3 (6.98%)	30 (1.49%)	2.22	0.0302	0.339	Altered group
IFNL2	19q13.2	3 (6.98%)	30 (1.49%)	2.22	0.0302	0.339	Altered group
IFNL3	19q13.2	3 (6.98%)	30 (1.49%)	2.22	0.0302	0.339	Altered group
IFNL4	19q13.2	3 (6.98%)	30 (1.49%)	2.22	0.0302	0.339	Altered group
LRFN1	19q13.2	3 (6.98%)	30 (1.49%)	2.22	0.0302	0.339	Altered group
NFKBIB	19q13.2	3 (6.98%)	30 (1.49%)	2.22	0.0302	0.339	Altered group
PRDM11	11p11.2	3 (6.98%)	30 (1.49%)	2.22	0.0302	0.339	Altered group
RSPH10B2	7p22.1	3 (6.98%)	30 (1.49%)	2.22	0.0302	0.339	Altered group
SARS2	19q13.2	3 (6.98%)	30 (1.49%)	2.22	0.0302	0.339	Altered group
SIRT2	19q13.2	3 (6.98%)	30 (1.49%)	2.22	0.0302	0.339	Altered group
CDNF	10p13	5 (11.63%)	80 (3.98%)	1.55	0.0303	0.339	Altered group
DCLRE1C	10p13	5 (11.63%)	80 (3.98%)	1.55	0.0303	0.339	Altered group
HSPA14	10p13	5 (11.63%)	80 (3.98%)	1.55	0.0303	0.339	Altered group
SUV39H2	10p13	5 (11.63%)	80 (3.98%)	1.55	0.0303	0.339	Altered group
WNK1	12p13.33	5 (11.63%)	80 (3.98%)	1.55	0.0303	0.339	Altered group
SGSH	17q25.3	6 (13.95%)	109 (5.43%)	1.36	0.0303	0.339	Altered group
FABP5	8q21.13	14 (32.56%)	378 (18.82%)	0.79	0.0304	0.340	Altered group
MCM4	8q11.21	10 (23.26%)	236 (11.75%)	0.98	0.0308	0.344	Altered group
FABP9	8q21.13	14 (32.56%)	379 (18.87%)	0.79	0.0308	0.344	Altered group
PMP2	8q21.13	14 (32.56%)	379 (18.87%)	0.79	0.0308	0.344	Altered group
FABP4	8q21.13	14 (32.56%)	380 (18.92%)	0.78	0.0312	0.347	Altered group
TPD52	8q21.13	14 (32.56%)	380 (18.92%)	0.78	0.0312	0.347	Altered group
ANKUB1	3q25.1	4 (9.30%)	54 (2.69%)	1.79	0.0313	0.347	Altered group
CSTF3-DT	11p13	4 (9.30%)	54 (2.69%)	1.79	0.0313	0.347	Altered group
FGF10-AS1	5p12	4 (9.30%)	54 (2.69%)	1.79	0.0313	0.347	Altered group
HIPK3	11p13	4 (9.30%)	54 (2.69%)	1.79	0.0313	0.347	Altered group
IL6	7p15.3	4 (9.30%)	54 (2.69%)	1.79	0.0313	0.347	Altered group
KIAA1549L	11p13	4 (9.30%)	54 (2.69%)	1.79	0.0313	0.347	Altered group
PFN2	3q25.1	4 (9.30%)	54 (2.69%)	1.79	0.0313	0.347	Altered group
PIK3R1	5q13.1	4 (9.30%)	54 (2.69%)	1.79	0.0313	0.347	Altered group
PRRG4	11p13	4 (9.30%)	54 (2.69%)	1.79	0.0313	0.347	Altered group
QSER1	11p13	4 (9.30%)	54 (2.69%)	1.79	0.0313	0.347	Altered group
TM4SF18	3q25.1	4 (9.30%)	54 (2.69%)	1.79	0.0313	0.347	Altered group
UBE2V2	8q11.21	10 (23.26%)	237 (11.80%)	0.98	0.0314	0.348	Altered group
LRATD2	8q24.21	17 (39.53%)	493 (24.55%)	0.69	0.0316	0.350	Altered group
PAG1	8q21.13	14 (32.56%)	382 (19.02%)	0.78	0.0320	0.350	Altered group
SLC10A5	8q21.13	14 (32.56%)	382 (19.02%)	0.78	0.0320	0.350	Altered group
SNX16	8q21.13	14 (32.56%)	382 (19.02%)	0.78	0.0320	0.350	Altered group
ZFAND1	8q21.13	14 (32.56%)	382 (19.02%)	0.78	0.0320	0.350	Altered group
ZNF704	8q21.13	14 (32.56%)	382 (19.02%)	0.78	0.0320	0.350	Altered group
PRKDC	8q11.21	10 (23.26%)	238 (11.85%)	0.97	0.0320	0.350	Altered group
VCPIP1	8q13.1	12 (27.91%)	307 (15.29%)	0.87	0.0322	0.350	Altered group
FABP12	8q21.13	14 (32.56%)	383 (19.07%)	0.77	0.0324	0.350	Altered group
IMPA1	8q21.13	14 (32.56%)	383 (19.07%)	0.77	0.0324	0.350	Altered group
CARD14	17q25.3	6 (13.95%)	111 (5.53%)	1.34	0.0326	0.350	Altered group
RNF169	11q13.4	6 (13.95%)	111 (5.53%)	1.34	0.0326	0.350	Altered group
ADHFE1	8q13.1	12 (27.91%)	308 (15.34%)	0.86	0.0327	0.350	Altered group
MYBL1	8q13.1	12 (27.91%)	308 (15.34%)	0.86	0.0327	0.350	Altered group
VXN	8q13.1	12 (27.91%)	308 (15.34%)	0.86	0.0327	0.350	Altered group
ATF7IP	12p13.1	3 (6.98%)	31 (1.54%)	2.18	0.0327	0.350	Altered group
CCZ1B	7p22.1	3 (6.98%)	31 (1.54%)	2.18	0.0327	0.350	Altered group
ECH1	19q13.2	3 (6.98%)	31 (1.54%)	2.18	0.0327	0.350	Altered group
FBXL18	7p22.1	3 (6.98%)	31 (1.54%)	2.18	0.0327	0.350	Altered group
FPR2	19q13.41	3 (6.98%)	31 (1.54%)	2.18	0.0327	0.350	Altered group
HNRNPL	19q13.2	3 (6.98%)	31 (1.54%)	2.18	0.0327	0.350	Altered group
LARGE1	22q12.3	3 (6.98%)	31 (1.54%)	2.18	0.0327	0.350	Altered group
LGALS4	19q13.2	3 (6.98%)	31 (1.54%)	2.18	0.0327	0.350	Altered group
NCCRP1	19q13.2	3 (6.98%)	31 (1.54%)	2.18	0.0327	0.350	Altered group
NUP43	6q25.1	3 (6.98%)	31 (1.54%)	2.18	0.0327	0.350	Altered group
PAK4	19q13.2	3 (6.98%)	31 (1.54%)	2.18	0.0327	0.350	Altered group
PLBD1	12p13.1	3 (6.98%)	31 (1.54%)	2.18	0.0327	0.350	Altered group
PRRT4	7q32.1	3 (6.98%)	31 (1.54%)	2.18	0.0327	0.350	Altered group
RBAK	7p22.1	3 (6.98%)	31 (1.54%)	2.18	0.0327	0.350	Altered group
RBAK-RBAKDN	7p22.1	3 (6.98%)	31 (1.54%)	2.18	0.0327	0.350	Altered group
RBAKDN	7p22.1	3 (6.98%)	31 (1.54%)	2.18	0.0327	0.350	Altered group
RBM28	7q32.1	3 (6.98%)	31 (1.54%)	2.18	0.0327	0.350	Altered group
RINL	19q13.2	3 (6.98%)	31 (1.54%)	2.18	0.0327	0.350	Altered group
RNF216P1	7p22.1	3 (6.98%)	31 (1.54%)	2.18	0.0327	0.350	Altered group
SLC29A4	7p22.1	3 (6.98%)	31 (1.54%)	2.18	0.0327	0.350	Altered group
SYCN	19q13.2	3 (6.98%)	31 (1.54%)	2.18	0.0327	0.350	Altered group
TNRC18	7p22.1	3 (6.98%)	31 (1.54%)	2.18	0.0327	0.350	Altered group
WIPI2	7p22.1	3 (6.98%)	31 (1.54%)	2.18	0.0327	0.350	Altered group
ZNF890P	7p22.1	3 (6.98%)	31 (1.54%)	2.18	0.0327	0.350	Altered group
ZNF92	7q11.21	3 (6.98%)	31 (1.54%)	2.18	0.0327	0.350	Altered group
BEND3	6q21	5 (11.63%)	82 (4.08%)	1.51	0.0330	0.350	Altered group
FAM107B	10p13	5 (11.63%)	82 (4.08%)	1.51	0.0330	0.350	Altered group
EIF3M	11p13	4 (9.30%)	55 (2.74%)	1.76	0.0331	0.350	Altered group
EVX1	7p15.2	4 (9.30%)	55 (2.74%)	1.76	0.0331	0.350	Altered group
EVX1-AS	7p15.2	4 (9.30%)	55 (2.74%)	1.76	0.0331	0.350	Altered group
STEAP1B	7p15.3	4 (9.30%)	55 (2.74%)	1.76	0.0331	0.350	Altered group
ACR	22q13.33	2 (4.65%)	12 (0.60%)	2.96	0.0333	0.350	Altered group
APBB3	5q31.3	2 (4.65%)	12 (0.60%)	2.96	0.0333	0.350	Altered group
APOL4	22q12.3	2 (4.65%)	12 (0.60%)	2.96	0.0333	0.350	Altered group
ARHGAP32	11q24.3	2 (4.65%)	12 (0.60%)	2.96	0.0333	0.350	Altered group
AZI2	3p24.1	2 (4.65%)	12 (0.60%)	2.96	0.0333	0.350	Altered group
C18ORF32	18q21.1	2 (4.65%)	12 (0.60%)	2.96	0.0333	0.350	Altered group
CCNB2	15q22.2	2 (4.65%)	12 (0.60%)	2.96	0.0333	0.350	Altered group
CD14	5q31.3	2 (4.65%)	12 (0.60%)	2.96	0.0333	0.350	Altered group
CLASP2	3p22.3	2 (4.65%)	12 (0.60%)	2.96	0.0333	0.350	Altered group
CMC1	3p24.1	2 (4.65%)	12 (0.60%)	2.96	0.0333	0.350	Altered group
CRTAP	3p22.3	2 (4.65%)	12 (0.60%)	2.96	0.0333	0.350	Altered group
DELE1	5q31.3	2 (4.65%)	12 (0.60%)	2.96	0.0333	0.350	Altered group
DND1	5q31.3	2 (4.65%)	12 (0.60%)	2.96	0.0333	0.350	Altered group
EIF4EBP3	5q31.3	2 (4.65%)	12 (0.60%)	2.96	0.0333	0.350	Altered group
FCHSD1	5q31.3	2 (4.65%)	12 (0.60%)	2.96	0.0333	0.350	Altered group
FGD6	12q22	2 (4.65%)	12 (0.60%)	2.96	0.0333	0.350	Altered group
GLB1	3p22.3	2 (4.65%)	12 (0.60%)	2.96	0.0333	0.350	Altered group
GPR151	5q32	2 (4.65%)	12 (0.60%)	2.96	0.0333	0.350	Altered group
HARS1	5q31.3	2 (4.65%)	12 (0.60%)	2.96	0.0333	0.350	Altered group
HARS2	5q31.3	2 (4.65%)	12 (0.60%)	2.96	0.0333	0.350	Altered group
HDAC3	5q31.3	2 (4.65%)	12 (0.60%)	2.96	0.0333	0.350	Altered group
IK	5q31.3	2 (4.65%)	12 (0.60%)	2.96	0.0333	0.350	Altered group
KRT19P2	12q22	2 (4.65%)	12 (0.60%)	2.96	0.0333	0.350	Altered group
LIPG	18q21.1	2 (4.65%)	12 (0.60%)	2.96	0.0333	0.350	Altered group
MAPK8IP2	22q13.33	2 (4.65%)	12 (0.60%)	2.96	0.0333	0.350	Altered group
MCCC2	5q13.2	2 (4.65%)	12 (0.60%)	2.96	0.0333	0.350	Altered group
NDUFA12	12q22	2 (4.65%)	12 (0.60%)	2.96	0.0333	0.350	Altered group
NDUFA2	5q31.3	2 (4.65%)	12 (0.60%)	2.96	0.0333	0.350	Altered group
PART1	5q12.1	2 (4.65%)	12 (0.60%)	2.96	0.0333	0.350	Altered group
PCDH1	5q31.3	2 (4.65%)	12 (0.60%)	2.96	0.0333	0.350	Altered group
PCDH12	5q31.3	2 (4.65%)	12 (0.60%)	2.96	0.0333	0.350	Altered group
POU4F3	5q32	2 (4.65%)	12 (0.60%)	2.96	0.0333	0.350	Altered group
RABL2B	22q13.33	2 (4.65%)	12 (0.60%)	2.96	0.0333	0.350	Altered group
RBMS3	3p24.1	2 (4.65%)	12 (0.60%)	2.96	0.0333	0.350	Altered group
RELL2	5q31.3	2 (4.65%)	12 (0.60%)	2.96	0.0333	0.350	Altered group
RPL17	18q21.1	2 (4.65%)	12 (0.60%)	2.96	0.0333	0.350	Altered group
RPL17-C18ORF32	18q21.1	2 (4.65%)	12 (0.60%)	2.96	0.0333	0.350	Altered group
RPL23AP82	22q13.33	2 (4.65%)	12 (0.60%)	2.96	0.0333	0.350	Altered group
SHANK3	22q13.33	2 (4.65%)	12 (0.60%)	2.96	0.0333	0.350	Altered group
SLC35A4	5q31.3	2 (4.65%)	12 (0.60%)	2.96	0.0333	0.350	Altered group
SLTM	15q22.1	2 (4.65%)	12 (0.60%)	2.96	0.0333	0.350	Altered group
SNORD58A	18q21.1	2 (4.65%)	12 (0.60%)	2.96	0.0333	0.350	Altered group
SNORD58B	18q21.1	2 (4.65%)	12 (0.60%)	2.96	0.0333	0.350	Altered group
SNORD58C	18q21.1	2 (4.65%)	12 (0.60%)	2.96	0.0333	0.350	Altered group
SUSD5	3p22.3	2 (4.65%)	12 (0.60%)	2.96	0.0333	0.350	Altered group
TCERG1	5q32	2 (4.65%)	12 (0.60%)	2.96	0.0333	0.350	Altered group
[truncated: 19,136 more rows]
