# Supplementary material for: BMP2 alterations in mucinous cystadenocarcinoma of the breast: insights from whole-exome sequencing
Source: PeerJ. 2025 Sep 3;13:e19948. doi: 10.7717/peerj.19948 (PMC12422278; doi:10.7717/peerj.19948)
Supplement: Supplemental Information 3 [file peerj-13-19948-s003.zip › BMP2/BMP2/tableTCGA DEGS.tsv]

Gene	Cytoband	Altered group	Unaltered group	Log2 Ratio	p-Value	q-Value	Enriched in
RN7SL547P	20p12.3	7 (58.33%)	1 (0.11%)	9.12	4.23e-14	9.44e-10	Altered group
ANKEF1	20p12.2	8 (66.67%)	7 (0.74%)	6.50	1.74e-13	1.30e-9	Altered group
LAMP5	20p12.2	8 (66.67%)	7 (0.74%)	6.50	1.74e-13	1.30e-9	Altered group
HAO1	20p12.3	7 (58.33%)	3 (0.32%)	7.53	6.29e-13	2.81e-9	Altered group
RNU105B	20p12.3	7 (58.33%)	3 (0.32%)	7.53	6.29e-13	2.81e-9	Altered group
SNAP25	20p12.2	8 (66.67%)	10 (1.05%)	5.99	1.17e-12	4.35e-9	Altered group
TMX4	20p12.3	7 (58.33%)	4 (0.42%)	7.12	1.72e-12	5.49e-9	Altered group
PAK5	20p12.2	8 (66.67%)	11 (1.16%)	5.85	2.02e-12	5.62e-9	Altered group
PLCB1	20p12.3	8 (66.67%)	16 (1.68%)	5.31	1.92e-11	4.77e-8	Altered group
CDS2	20p12.3	7 (58.33%)	8 (0.84%)	6.12	3.29e-11	6.68e-8	Altered group
RN7SL864P	20p12.1	7 (58.33%)	8 (0.84%)	6.12	3.29e-11	6.68e-8	Altered group
ISM1	20p12.1	7 (58.33%)	9 (0.95%)	5.95	5.83e-11	1.00e-7	Altered group
MKKS	20p12.2	7 (58.33%)	9 (0.95%)	5.95	5.83e-11	1.00e-7	Altered group
PLCB4	20p12.3-p12.2	8 (66.67%)	20 (2.10%)	4.99	8.01e-11	1.28e-7	Altered group
NDUFAF5	20p12.1	7 (58.33%)	11 (1.16%)	5.66	1.61e-10	2.04e-7	Altered group
SLC23A2	20p13	7 (58.33%)	11 (1.16%)	5.66	1.61e-10	2.04e-7	Altered group
GPCPD1	20p12.3	6 (50.00%)	4 (0.42%)	6.89	1.74e-10	2.04e-7	Altered group
LINC00654	20p12.3	6 (50.00%)	4 (0.42%)	6.89	1.74e-10	2.04e-7	Altered group
LINC00658	20p12.3	6 (50.00%)	4 (0.42%)	6.89	1.74e-10	2.04e-7	Altered group
PCNA	20p12.3	6 (50.00%)	5 (0.53%)	6.57	3.81e-10	3.46e-7	Altered group
PROKR2	20p12.3	6 (50.00%)	5 (0.53%)	6.57	3.81e-10	3.46e-7	Altered group
RNA5SP474	20p13	6 (50.00%)	5 (0.53%)	6.57	3.81e-10	3.46e-7	Altered group
BTBD3	20p12.2	7 (58.33%)	13 (1.37%)	5.42	3.88e-10	3.46e-7	Altered group
FLRT3	20p12.1	7 (58.33%)	13 (1.37%)	5.42	3.88e-10	3.46e-7	Altered group
SPTLC3	20p12.1	7 (58.33%)	13 (1.37%)	5.42	3.88e-10	3.46e-7	Altered group
JAG1	20p12.2	7 (58.33%)	14 (1.47%)	5.31	5.79e-10	4.78e-7	Altered group
TASP1	20p12.1	7 (58.33%)	14 (1.47%)	5.31	5.79e-10	4.78e-7	Altered group
PRNP	20p13	6 (50.00%)	6 (0.63%)	6.31	7.58e-10	5.45e-7	Altered group
PRNT	20p13	6 (50.00%)	6 (0.63%)	6.31	7.58e-10	5.45e-7	Altered group
SLX4IP	20p12.2	6 (50.00%)	6 (0.63%)	6.31	7.58e-10	5.45e-7	Altered group
TMEM230	20p13-p12.3	6 (50.00%)	6 (0.63%)	6.31	7.58e-10	5.45e-7	Altered group
SEL1L2	20p12.1	7 (58.33%)	15 (1.58%)	5.21	8.45e-10	5.89e-7	Altered group
PRND	20p13	6 (50.00%)	8 (0.84%)	5.89	2.44e-9	1.510e-6	Altered group
RASSF2	20p13	6 (50.00%)	8 (0.84%)	5.89	2.44e-9	1.510e-6	Altered group
RN7SKP111	20p12.2	6 (50.00%)	8 (0.84%)	5.89	2.44e-9	1.510e-6	Altered group
RNA5SP475	20p12.1	6 (50.00%)	8 (0.84%)	5.89	2.44e-9	1.510e-6	Altered group
LINC00687	20p12.2	6 (50.00%)	9 (0.95%)	5.72	4.04e-9	2.372e-6	Altered group
LINC02871	20p12.2	6 (50.00%)	9 (0.95%)	5.72	4.04e-9	2.372e-6	Altered group
RN7SL498P	20p12.3	5 (41.67%)	4 (0.42%)	6.63	1.43e-8	8.156e-6	Altered group
MCM8	20p12.3	5 (41.67%)	5 (0.53%)	6.31	2.83e-8	1.542e-5	Altered group
TRMT6	20p12.3	5 (41.67%)	5 (0.53%)	6.31	2.83e-8	1.542e-5	Altered group
MACROD2	20p12.1	7 (58.33%)	28 (2.94%)	4.31	3.14e-8	1.666e-5	Altered group
ESF1	20p12.1	6 (50.00%)	15 (1.58%)	4.99	4.24e-8	2.199e-5	Altered group
ADRA1D	20p13	5 (41.67%)	6 (0.63%)	6.05	5.16e-8	2.451e-5	Altered group
FERMT1	20p12.3	5 (41.67%)	6 (0.63%)	6.05	5.16e-8	2.451e-5	Altered group
PANK2	20p13	5 (41.67%)	6 (0.63%)	6.05	5.16e-8	2.451e-5	Altered group
SHLD1	20p12.3	5 (41.67%)	6 (0.63%)	6.05	5.16e-8	2.451e-5	Altered group
CRLS1	20p12.3	5 (41.67%)	7 (0.74%)	5.82	8.80e-8	3.926e-5	Altered group
LRRN4	20p12.3	5 (41.67%)	7 (0.74%)	5.82	8.80e-8	3.926e-5	Altered group
RNF24	20p13	5 (41.67%)	7 (0.74%)	5.82	8.80e-8	3.926e-5	Altered group
ADISSP		5 (41.67%)	8 (0.84%)	5.63	1.42e-7	5.982e-5	Altered group
SMOX	20p13	5 (41.67%)	8 (0.84%)	5.63	1.42e-7	5.982e-5	Altered group
SPEF1	20p13	5 (41.67%)	8 (0.84%)	5.63	1.42e-7	5.982e-5	Altered group
AP5S1	20p13	5 (41.67%)	9 (0.95%)	5.46	2.20e-7	8.599e-5	Altered group
CHGB	20p12.3	5 (41.67%)	9 (0.95%)	5.46	2.20e-7	8.599e-5	Altered group
RBCK1	20p13	5 (41.67%)	9 (0.95%)	5.46	2.20e-7	8.599e-5	Altered group
SOX12	20p13	5 (41.67%)	9 (0.95%)	5.46	2.20e-7	8.599e-5	Altered group
ADAM33	20p13	5 (41.67%)	10 (1.05%)	5.31	3.28e-7	1.091e-4	Altered group
C20ORF96	20p13	5 (41.67%)	10 (1.05%)	5.31	3.28e-7	1.091e-4	Altered group
CENPB	20p13	5 (41.67%)	10 (1.05%)	5.31	3.28e-7	1.091e-4	Altered group
DEFB126	20p13	5 (41.67%)	10 (1.05%)	5.31	3.28e-7	1.091e-4	Altered group
DEFB127	20p13	5 (41.67%)	10 (1.05%)	5.31	3.28e-7	1.091e-4	Altered group
DEFB128	20p13	5 (41.67%)	10 (1.05%)	5.31	3.28e-7	1.091e-4	Altered group
DEFB132	20p13	5 (41.67%)	10 (1.05%)	5.31	3.28e-7	1.091e-4	Altered group
MAVS	20p13	5 (41.67%)	10 (1.05%)	5.31	3.28e-7	1.091e-4	Altered group
TRIB3	20p13	5 (41.67%)	10 (1.05%)	5.31	3.28e-7	1.091e-4	Altered group
ZCCHC3	20p13	5 (41.67%)	10 (1.05%)	5.31	3.28e-7	1.091e-4	Altered group
CDC25B	20p13	5 (41.67%)	11 (1.16%)	5.17	4.73e-7	1.428e-4	Altered group
DEFB125	20p13	5 (41.67%)	11 (1.16%)	5.17	4.73e-7	1.428e-4	Altered group
DEFB129	20p13	5 (41.67%)	11 (1.16%)	5.17	4.73e-7	1.428e-4	Altered group
HSPA12B	20p13	5 (41.67%)	11 (1.16%)	5.17	4.73e-7	1.428e-4	Altered group
NRSN2	20p13	5 (41.67%)	11 (1.16%)	5.17	4.73e-7	1.428e-4	Altered group
SNRPB2	20p12.1	5 (41.67%)	11 (1.16%)	5.17	4.73e-7	1.428e-4	Altered group
TBC1D20	20p13	5 (41.67%)	11 (1.16%)	5.17	4.73e-7	1.428e-4	Altered group
CPXM1	20p13	5 (41.67%)	12 (1.26%)	5.05	6.67e-7	1.957e-4	Altered group
CSNK2A1	20p13	5 (41.67%)	12 (1.26%)	5.05	6.67e-7	1.957e-4	Altered group
OTOR	20p12.1	5 (41.67%)	13 (1.37%)	4.93	9.17e-7	2.658e-4	Altered group
BFSP1	20p12.1	5 (41.67%)	14 (1.47%)	4.82	1.237e-6	3.539e-4	Altered group
PCSK2	20p12.1	5 (41.67%)	15 (1.58%)	4.72	1.640e-6	4.446e-4	Altered group
AVP	20p13	4 (33.33%)	5 (0.53%)	5.99	1.694e-6	4.446e-4	Altered group
C20ORF202	20p13	4 (33.33%)	5 (0.53%)	5.99	1.694e-6	4.446e-4	Altered group
PSMF1	20p13	4 (33.33%)	5 (0.53%)	5.99	1.694e-6	4.446e-4	Altered group
RN7SL555P	20p13	4 (33.33%)	5 (0.53%)	5.99	1.694e-6	4.446e-4	Altered group
SNORD119	20p13	4 (33.33%)	5 (0.53%)	5.99	1.694e-6	4.446e-4	Altered group
TMEM239	20p13	4 (33.33%)	5 (0.53%)	5.99	1.694e-6	4.446e-4	Altered group
C20ORF141	20p13	4 (33.33%)	6 (0.63%)	5.72	2.804e-6	6.516e-4	Altered group
GNRH2	20p13	4 (33.33%)	6 (0.63%)	5.72	2.804e-6	6.516e-4	Altered group
ITPA	20p13	4 (33.33%)	6 (0.63%)	5.72	2.804e-6	6.516e-4	Altered group
RAD21L1	20p13	4 (33.33%)	6 (0.63%)	5.72	2.804e-6	6.516e-4	Altered group
RSPO4	20p13	4 (33.33%)	6 (0.63%)	5.72	2.804e-6	6.516e-4	Altered group
SNORD110	20p13	4 (33.33%)	6 (0.63%)	5.72	2.804e-6	6.516e-4	Altered group
SNORD57	20p13	4 (33.33%)	6 (0.63%)	5.72	2.804e-6	6.516e-4	Altered group
SNORD86	20p13	4 (33.33%)	6 (0.63%)	5.72	2.804e-6	6.516e-4	Altered group
SNPH	20p13	4 (33.33%)	6 (0.63%)	5.72	2.804e-6	6.516e-4	Altered group
TMEM74B	20p13	4 (33.33%)	6 (0.63%)	5.72	2.804e-6	6.516e-4	Altered group
ZNF343	20p13	4 (33.33%)	6 (0.63%)	5.72	2.804e-6	6.516e-4	Altered group
FAM110A	20p13	4 (33.33%)	7 (0.74%)	5.50	4.377e-6	9.389e-4	Altered group
LZTS3	20p13	4 (33.33%)	7 (0.74%)	5.50	4.377e-6	9.389e-4	Altered group
MRPS26	20p13	4 (33.33%)	7 (0.74%)	5.50	4.377e-6	9.389e-4	Altered group
OXT	20p13	4 (33.33%)	7 (0.74%)	5.50	4.377e-6	9.389e-4	Altered group
SLC52A3	20p13	4 (33.33%)	7 (0.74%)	5.50	4.377e-6	9.389e-4	Altered group
SNRPB	20p13	4 (33.33%)	7 (0.74%)	5.50	4.377e-6	9.389e-4	Altered group
TGM6	20p13	4 (33.33%)	7 (0.74%)	5.50	4.377e-6	9.389e-4	Altered group
UBOX5	20p13	4 (33.33%)	7 (0.74%)	5.50	4.377e-6	9.389e-4	Altered group
DDRGK1	20p13	4 (33.33%)	8 (0.84%)	5.31	6.521e-6	1.311e-3	Altered group
EBF4	20p13	4 (33.33%)	8 (0.84%)	5.31	6.521e-6	1.311e-3	Altered group
GFRA4	20p13	4 (33.33%)	8 (0.84%)	5.31	6.521e-6	1.311e-3	Altered group
IDH3B	20p13	4 (33.33%)	8 (0.84%)	5.31	6.521e-6	1.311e-3	Altered group
NOP56	20p13	4 (33.33%)	8 (0.84%)	5.31	6.521e-6	1.311e-3	Altered group
PCED1A	20p13	4 (33.33%)	8 (0.84%)	5.31	6.521e-6	1.311e-3	Altered group
TGM3	20p13	4 (33.33%)	8 (0.84%)	5.31	6.521e-6	1.311e-3	Altered group
DNAAF9	20p13	4 (33.33%)	9 (0.95%)	5.14	9.356e-6	1.815e-3	Altered group
SCRT2	20p13	4 (33.33%)	9 (0.95%)	5.14	9.356e-6	1.815e-3	Altered group
TCF15	20p13	4 (33.33%)	9 (0.95%)	5.14	9.356e-6	1.815e-3	Altered group
VPS16	20p13	4 (33.33%)	9 (0.95%)	5.14	9.356e-6	1.815e-3	Altered group
FASTKD5	20p13	4 (33.33%)	10 (1.05%)	4.99	1.301e-5	2.304e-3	Altered group
LINC00652	20p11.23	4 (33.33%)	10 (1.05%)	4.99	1.301e-5	2.304e-3	Altered group
LINC00851	20p11.23	4 (33.33%)	10 (1.05%)	4.99	1.301e-5	2.304e-3	Altered group
RN7SKP69	20p12.1	4 (33.33%)	10 (1.05%)	4.99	1.301e-5	2.304e-3	Altered group
RN7SL638P	20p11.23	4 (33.33%)	10 (1.05%)	4.99	1.301e-5	2.304e-3	Altered group
RNA5SP476	20p11.23	4 (33.33%)	10 (1.05%)	4.99	1.301e-5	2.304e-3	Altered group
RNU6ATAC34P	20p11.23	4 (33.33%)	10 (1.05%)	4.99	1.301e-5	2.304e-3	Altered group
SCP2D1-AS1	20p11.23	4 (33.33%)	10 (1.05%)	4.99	1.301e-5	2.304e-3	Altered group
SDCBP2	20p13	4 (33.33%)	10 (1.05%)	4.99	1.301e-5	2.304e-3	Altered group
SIRPB1	20p13	4 (33.33%)	10 (1.05%)	4.99	1.301e-5	2.304e-3	Altered group
SMIM26	20p11.23	4 (33.33%)	10 (1.05%)	4.99	1.301e-5	2.304e-3	Altered group
KIF16B	20p12.1	5 (41.67%)	25 (2.63%)	3.99	1.417e-5	2.489e-3	Altered group
BANF2	20p12.1	4 (33.33%)	11 (1.16%)	4.85	1.762e-5	2.870e-3	Altered group
BEST1	11q12.3	4 (33.33%)	11 (1.16%)	4.85	1.762e-5	2.870e-3	Altered group
DSTN	20p12.1	4 (33.33%)	11 (1.16%)	4.85	1.762e-5	2.870e-3	Altered group
NAA20	20p11.23	4 (33.33%)	11 (1.16%)	4.85	1.762e-5	2.870e-3	Altered group
PET117	20p11.23	4 (33.33%)	11 (1.16%)	4.85	1.762e-5	2.870e-3	Altered group
POLR3F	20p11.23	4 (33.33%)	11 (1.16%)	4.85	1.762e-5	2.870e-3	Altered group
RN7SKP74	20p11.23	4 (33.33%)	11 (1.16%)	4.85	1.762e-5	2.870e-3	Altered group
RN7SL14P	20p11.23	4 (33.33%)	11 (1.16%)	4.85	1.762e-5	2.870e-3	Altered group
RNY4P11	20p11.23	4 (33.33%)	11 (1.16%)	4.85	1.762e-5	2.870e-3	Altered group
SRXN1	20p13	4 (33.33%)	11 (1.16%)	4.85	1.762e-5	2.870e-3	Altered group
RBBP9	20p11.23	4 (33.33%)	12 (1.26%)	4.72	2.334e-5	3.719e-3	Altered group
SCP2D1	20p11.23	4 (33.33%)	12 (1.26%)	4.72	2.334e-5	3.719e-3	Altered group
TMC2	20p13	4 (33.33%)	12 (1.26%)	4.72	2.334e-5	3.719e-3	Altered group
SIGLEC1	20p13	4 (33.33%)	13 (1.37%)	4.61	3.032e-5	4.763e-3	Altered group
ZNF133	20p11.23	4 (33.33%)	13 (1.37%)	4.61	3.032e-5	4.763e-3	Altered group
MGME1	20p11.23	4 (33.33%)	14 (1.47%)	4.50	3.871e-5	5.876e-3	Altered group
PTPRA	20p13	4 (33.33%)	14 (1.47%)	4.50	3.871e-5	5.876e-3	Altered group
RIN2	20p11.23	4 (33.33%)	14 (1.47%)	4.50	3.871e-5	5.876e-3	Altered group
RRBP1	20p12.1	4 (33.33%)	14 (1.47%)	4.50	3.871e-5	5.876e-3	Altered group
SEC23B	20p11.23	4 (33.33%)	14 (1.47%)	4.50	3.871e-5	5.876e-3	Altered group
DTD1	20p11.23	4 (33.33%)	15 (1.58%)	4.40	4.871e-5	7.294e-3	Altered group
SLC4A11	20p13	4 (33.33%)	15 (1.58%)	4.40	4.871e-5	7.294e-3	Altered group
FKBP1A	20p13	3 (25.00%)	4 (0.42%)	5.89	5.045e-5	7.504e-3	Altered group
NARS2	11q14.1	6 (50.00%)	61 (6.41%)	2.96	6.037e-5	8.819e-3	Altered group
ANGPT4	20p13	4 (33.33%)	16 (1.68%)	4.31	6.048e-5	8.819e-3	Altered group
ATRN	20p13	4 (33.33%)	16 (1.68%)	4.31	6.048e-5	8.819e-3	Altered group
CHRDL2	11q13.4	5 (41.67%)	36 (3.79%)	3.46	6.955e-5	0.0100	Altered group
SNORD43	22q13.1	5 (41.67%)	36 (3.79%)	3.46	6.955e-5	0.0100	Altered group
KAT14	20p11.23	4 (33.33%)	17 (1.79%)	4.22	7.420e-5	0.0106	Altered group
CFAP61	20p11.23	4 (33.33%)	18 (1.89%)	4.14	9.008e-5	0.0128	Altered group
ALG8	11q14.1	6 (50.00%)	66 (6.94%)	2.85	9.188e-5	0.0130	Altered group
ACER3	11q13.5	6 (50.00%)	67 (7.05%)	2.83	9.954e-5	0.0139	Altered group
KCTD21	11q14.1	6 (50.00%)	67 (7.05%)	2.83	9.954e-5	0.0139	Altered group
DZANK1	20p11.23	4 (33.33%)	19 (2.00%)	4.06	1.083e-4	0.0149	Altered group
SLC24A3	20p11.23	4 (33.33%)	19 (2.00%)	4.06	1.083e-4	0.0149	Altered group
USP35	11q14.1	6 (50.00%)	69 (7.26%)	2.78	1.164e-4	0.0159	Altered group
GRHL3	1p36.11	3 (25.00%)	6 (0.63%)	5.31	1.194e-4	0.0161	Altered group
RN7SL561P	20p13	3 (25.00%)	6 (0.63%)	5.31	1.194e-4	0.0161	Altered group
GAB2	11q14.1	6 (50.00%)	70 (7.36%)	2.76	1.257e-4	0.0169	Altered group
RN7SL239P	11q13.4	5 (41.67%)	43 (4.52%)	3.20	1.521e-4	0.0203	Altered group
INSM1	20p11.23	3 (25.00%)	7 (0.74%)	5.09	1.693e-4	0.0217	Altered group
LINC00237	20p11.23	3 (25.00%)	7 (0.74%)	5.09	1.693e-4	0.0217	Altered group
RN7SL607P	20p11.23	3 (25.00%)	7 (0.74%)	5.09	1.693e-4	0.0217	Altered group
RN7SL690P	20p11.23	3 (25.00%)	7 (0.74%)	5.09	1.693e-4	0.0217	Altered group
RNA5SP477	20p11.23	3 (25.00%)	7 (0.74%)	5.09	1.693e-4	0.0217	Altered group
SIRPD	20p13	3 (25.00%)	7 (0.74%)	5.09	1.693e-4	0.0217	Altered group
STK35	20p13	3 (25.00%)	7 (0.74%)	5.09	1.693e-4	0.0217	Altered group
CRNKL1	20p11.23	4 (33.33%)	22 (2.31%)	3.85	1.792e-4	0.0227	Altered group
LIN28B-AS1	6q16.3	4 (33.33%)	22 (2.31%)	3.85	1.792e-4	0.0227	Altered group
PAK1	11q13.5-q14.1	6 (50.00%)	75 (7.89%)	2.66	1.813e-4	0.0229	Altered group
FOXA2	20p11.21	3 (25.00%)	8 (0.84%)	4.89	2.312e-4	0.0282	Altered group
FTH1	11q12.3	3 (25.00%)	8 (0.84%)	4.89	2.312e-4	0.0282	Altered group
LINC00261	20p11.21	3 (25.00%)	8 (0.84%)	4.89	2.312e-4	0.0282	Altered group
PRAMEF12	1p36.21	3 (25.00%)	8 (0.84%)	4.89	2.312e-4	0.0282	Altered group
SIRPA	20p13	3 (25.00%)	8 (0.84%)	4.89	2.312e-4	0.0282	Altered group
SIRPB2	20p13	3 (25.00%)	8 (0.84%)	4.89	2.312e-4	0.0282	Altered group
RNF169	11q13.4	5 (41.67%)	48 (5.05%)	3.05	2.470e-4	0.0299	Altered group
C11ORF98	11q12.3	3 (25.00%)	9 (0.95%)	4.72	3.061e-4	0.0343	Altered group
FADS3	11q12.2	3 (25.00%)	9 (0.95%)	4.72	3.061e-4	0.0343	Altered group
GANAB	11q12.3	3 (25.00%)	9 (0.95%)	4.72	3.061e-4	0.0343	Altered group
GNG3	11q12.3	3 (25.00%)	9 (0.95%)	4.72	3.061e-4	0.0343	Altered group
KIZ	20p11.23	3 (25.00%)	9 (0.95%)	4.72	3.061e-4	0.0343	Altered group
LRRN4CL	11q12.3	3 (25.00%)	9 (0.95%)	4.72	3.061e-4	0.0343	Altered group
NPDC1	9q34.3	3 (25.00%)	9 (0.95%)	4.72	3.061e-4	0.0343	Altered group
PDYN	20p13	3 (25.00%)	9 (0.95%)	4.72	3.061e-4	0.0343	Altered group
POLR2G	11q12.3	3 (25.00%)	9 (0.95%)	4.72	3.061e-4	0.0343	Altered group
SCGB1A1	11q12.3	3 (25.00%)	9 (0.95%)	4.72	3.061e-4	0.0343	Altered group
SCGB1D4	11q12.3	3 (25.00%)	9 (0.95%)	4.72	3.061e-4	0.0343	Altered group
TMEM179B	11q12.3	3 (25.00%)	9 (0.95%)	4.72	3.061e-4	0.0343	Altered group
TMEM223	11q12.3	3 (25.00%)	9 (0.95%)	4.72	3.061e-4	0.0343	Altered group
UBXN1	11q12.3	3 (25.00%)	9 (0.95%)	4.72	3.061e-4	0.0343	Altered group
UQCC3	11q12.3	3 (25.00%)	9 (0.95%)	4.72	3.061e-4	0.0343	Altered group
BVES	6q21	4 (33.33%)	26 (2.73%)	3.61	3.197e-4	0.0355	Altered group
LIN28B	6q16.3-q21	4 (33.33%)	26 (2.73%)	3.61	3.197e-4	0.0355	Altered group
XRRA1	11q13.4	5 (41.67%)	51 (5.36%)	2.96	3.225e-4	0.0356	Altered group
ASRGL1	11q12.3	3 (25.00%)	10 (1.05%)	4.57	3.951e-4	0.0420	Altered group
CSKMT	11q12.3	3 (25.00%)	10 (1.05%)	4.57	3.951e-4	0.0420	Altered group
EEF1G	11q12.3	3 (25.00%)	10 (1.05%)	4.57	3.951e-4	0.0420	Altered group
NSFL1C	20p13	3 (25.00%)	10 (1.05%)	4.57	3.951e-4	0.0420	Altered group
RAB3IL1	11q12.2-q12.3	3 (25.00%)	10 (1.05%)	4.57	3.951e-4	0.0420	Altered group
STX5	11q12.3	3 (25.00%)	10 (1.05%)	4.57	3.951e-4	0.0420	Altered group
TAF6L	11q12.3	3 (25.00%)	10 (1.05%)	4.57	3.951e-4	0.0420	Altered group
TTC9C	11q12.3	3 (25.00%)	10 (1.05%)	4.57	3.951e-4	0.0420	Altered group
HACE1	6q16.3	4 (33.33%)	28 (2.94%)	3.50	4.138e-4	0.0435	Altered group
RN7SKP211	6q21	4 (33.33%)	28 (2.94%)	3.50	4.138e-4	0.0435	Altered group
RN7SL47P	6q21	4 (33.33%)	29 (3.05%)	3.45	4.677e-4	0.0490	Altered group
AHNAK	11q12.3	3 (25.00%)	11 (1.16%)	4.43	4.993e-4	0.0504	Altered group
B3GAT3	11q12.3	3 (25.00%)	11 (1.16%)	4.43	4.993e-4	0.0504	Altered group
BSCL2	11q12.3	3 (25.00%)	11 (1.16%)	4.43	4.993e-4	0.0504	Altered group
FADS2	11q12.2	3 (25.00%)	11 (1.16%)	4.43	4.993e-4	0.0504	Altered group
HNRNPUL2	11q12.3	3 (25.00%)	11 (1.16%)	4.43	4.993e-4	0.0504	Altered group
PRAMEF11	1p36.21	3 (25.00%)	11 (1.16%)	4.43	4.993e-4	0.0504	Altered group
ROM1	11q12.3	3 (25.00%)	11 (1.16%)	4.43	4.993e-4	0.0504	Altered group
SIRPG	20p13	3 (25.00%)	11 (1.16%)	4.43	4.993e-4	0.0504	Altered group
RNA5SP211	6q21	4 (33.33%)	30 (3.15%)	3.40	5.264e-4	0.0529	Altered group
RTN4IP1	6q21	4 (33.33%)	31 (3.26%)	3.35	5.903e-4	0.0591	Altered group
EML3	11q12.3	3 (25.00%)	12 (1.26%)	4.31	6.197e-4	0.0612	Altered group
GPR101	Xq26.3	3 (25.00%)	12 (1.26%)	4.31	6.197e-4	0.0612	Altered group
WDR74	11q12.3	3 (25.00%)	12 (1.26%)	4.31	6.197e-4	0.0612	Altered group
ATG5	6q21	4 (33.33%)	33 (3.47%)	3.26	7.345e-4	0.0719	Altered group
QRSL1	6q21	4 (33.33%)	33 (3.47%)	3.26	7.345e-4	0.0719	Altered group
ECE1	1p36.12	3 (25.00%)	13 (1.37%)	4.19	7.574e-4	0.0722	Altered group
SNORD17	20p11.23	3 (25.00%)	13 (1.37%)	4.19	7.574e-4	0.0722	Altered group
TSGA10IP	11q13.1	3 (25.00%)	13 (1.37%)	4.19	7.574e-4	0.0722	Altered group
TUT1	11q12.3	3 (25.00%)	13 (1.37%)	4.19	7.574e-4	0.0722	Altered group
XRN2	20p11.22	3 (25.00%)	13 (1.37%)	4.19	7.574e-4	0.0722	Altered group
ZBTB3	11q12.3	3 (25.00%)	13 (1.37%)	4.19	7.574e-4	0.0722	Altered group
BEND3	6q21	4 (33.33%)	34 (3.58%)	3.22	8.153e-4	0.0761	Altered group
LIPT2	11q13.4	4 (33.33%)	34 (3.58%)	3.22	8.153e-4	0.0761	Altered group
PRDM1	6q21	4 (33.33%)	34 (3.58%)	3.22	8.153e-4	0.0761	Altered group
RN7SKP297	11q13.4	4 (33.33%)	34 (3.58%)	3.22	8.153e-4	0.0761	Altered group
B3GNT6	11q13.5	5 (41.67%)	63 (6.62%)	2.65	8.155e-4	0.0761	Altered group
OMP	11q13.5	5 (41.67%)	64 (6.73%)	2.63	8.736e-4	0.0812	Altered group
KCNE3	11q13.4	4 (33.33%)	35 (3.68%)	3.18	9.023e-4	0.0832	Altered group
INTS5	11q12.3	3 (25.00%)	14 (1.47%)	4.09	9.132e-4	0.0832	Altered group
MTA2	11q12.3	3 (25.00%)	14 (1.47%)	4.09	9.132e-4	0.0832	Altered group
NXF1	11q12.3	3 (25.00%)	14 (1.47%)	4.09	9.132e-4	0.0832	Altered group
OVOL2	20p11.23	3 (25.00%)	14 (1.47%)	4.09	9.132e-4	0.0832	Altered group
CAPN5	11q13.5	5 (41.67%)	65 (6.83%)	2.61	9.348e-4	0.0848	Altered group
PGM2L1	11q13.4	4 (33.33%)	36 (3.79%)	3.14	9.958e-4	0.0896	Altered group
RNA5SP343	11q13.4	4 (33.33%)	36 (3.79%)	3.14	9.958e-4	0.0896	Altered group
CCDC85B	11q13.1	3 (25.00%)	15 (1.58%)	3.99	1.088e-3	0.0902	Altered group
CDCA5	11q13.1	3 (25.00%)	15 (1.58%)	3.99	1.088e-3	0.0902	Altered group
CTSW	11q13.1	3 (25.00%)	15 (1.58%)	3.99	1.088e-3	0.0902	Altered group
FAM89B	11q13.1	3 (25.00%)	15 (1.58%)	3.99	1.088e-3	0.0902	Altered group
FAU	11q13.1	3 (25.00%)	15 (1.58%)	3.99	1.088e-3	0.0902	Altered group
FOSL1	11q13.1	3 (25.00%)	15 (1.58%)	3.99	1.088e-3	0.0902	Altered group
GPHA2	11q13.1	3 (25.00%)	15 (1.58%)	3.99	1.088e-3	0.0902	Altered group
KAT5	11q13.1	3 (25.00%)	15 (1.58%)	3.99	1.088e-3	0.0902	Altered group
MALAT1	11q13.1	3 (25.00%)	15 (1.58%)	3.99	1.088e-3	0.0902	Altered group
NEAT1	11q13.1	3 (25.00%)	15 (1.58%)	3.99	1.088e-3	0.0902	Altered group
OVOL1	11q13.1	3 (25.00%)	15 (1.58%)	3.99	1.088e-3	0.0902	Altered group
PCNX3	11q13.1	3 (25.00%)	15 (1.58%)	3.99	1.088e-3	0.0902	Altered group
RN7SL309P	11q13.1	3 (25.00%)	15 (1.58%)	3.99	1.088e-3	0.0902	Altered group
RNASEH2C	11q13.1	3 (25.00%)	15 (1.58%)	3.99	1.088e-3	0.0902	Altered group
SAC3D1	11q13.1	3 (25.00%)	15 (1.58%)	3.99	1.088e-3	0.0902	Altered group
SLC22A20P	11q13.1	3 (25.00%)	15 (1.58%)	3.99	1.088e-3	0.0902	Altered group
SLC25A45	11q13.1	3 (25.00%)	15 (1.58%)	3.99	1.088e-3	0.0902	Altered group
SNX5	20p11.23	3 (25.00%)	15 (1.58%)	3.99	1.088e-3	0.0902	Altered group
TM7SF2	11q13.1	3 (25.00%)	15 (1.58%)	3.99	1.088e-3	0.0902	Altered group
ZNHIT2	11q13.1	3 (25.00%)	15 (1.58%)	3.99	1.088e-3	0.0902	Altered group
ZNRD2	11q13.1	3 (25.00%)	15 (1.58%)	3.99	1.088e-3	0.0902	Altered group
RGS4	1q23.3	6 (50.00%)	107 (11.25%)	2.15	1.172e-3	0.0969	Altered group
POLD3	11q13.4	4 (33.33%)	38 (4.00%)	3.06	1.203e-3	0.0990	Altered group
UBAP2L	1q21.3	6 (50.00%)	108 (11.36%)	2.14	1.230e-3	0.101	Altered group
ARL2	11q13.1	3 (25.00%)	16 (1.68%)	3.89	1.283e-3	0.101	Altered group
BATF2	11q13.1	3 (25.00%)	16 (1.68%)	3.89	1.283e-3	0.101	Altered group
CDC42EP2	11q13.1	3 (25.00%)	16 (1.68%)	3.89	1.283e-3	0.101	Altered group
CFL1	11q13.1	3 (25.00%)	16 (1.68%)	3.89	1.283e-3	0.101	Altered group
DPF2	11q13.1	3 (25.00%)	16 (1.68%)	3.89	1.283e-3	0.101	Altered group
FRMD8	11q13.1	3 (25.00%)	16 (1.68%)	3.89	1.283e-3	0.101	Altered group
KCNK7	11q13.1	3 (25.00%)	16 (1.68%)	3.89	1.283e-3	0.101	Altered group
MAJIN	11q13.1	3 (25.00%)	16 (1.68%)	3.89	1.283e-3	0.101	Altered group
MRPL49	11q13.1	3 (25.00%)	16 (1.68%)	3.89	1.283e-3	0.101	Altered group
SPDYC	11q13.1	3 (25.00%)	16 (1.68%)	3.89	1.283e-3	0.101	Altered group
VPS51	11q13.1	3 (25.00%)	16 (1.68%)	3.89	1.283e-3	0.101	Altered group
NDUFC2	11q14.1	5 (41.67%)	70 (7.36%)	2.50	1.291e-3	0.101	Altered group
THRSP	11q14.1	5 (41.67%)	70 (7.36%)	2.50	1.291e-3	0.101	Altered group
P4HA3	11q13.4	4 (33.33%)	39 (4.10%)	3.02	1.317e-3	0.102	Altered group
PPME1	11q13.4	4 (33.33%)	39 (4.10%)	3.02	1.317e-3	0.102	Altered group
MS4A4A	11q12.2	2 (16.67%)	3 (0.32%)	5.72	1.395e-3	0.106	Altered group
MS4A4E	11q12.2	2 (16.67%)	3 (0.32%)	5.72	1.395e-3	0.106	Altered group
MS4A5	11q12.2	2 (16.67%)	3 (0.32%)	5.72	1.395e-3	0.106	Altered group
MS4A6A	11q12.2	2 (16.67%)	3 (0.32%)	5.72	1.395e-3	0.106	Altered group
MS4A6E	11q12.2	2 (16.67%)	3 (0.32%)	5.72	1.395e-3	0.106	Altered group
MS4A7	11q12.2	2 (16.67%)	3 (0.32%)	5.72	1.395e-3	0.106	Altered group
FDPS	1q22	6 (50.00%)	111 (11.67%)	2.10	1.417e-3	0.107	Altered group
HCN3	1q22	6 (50.00%)	111 (11.67%)	2.10	1.417e-3	0.107	Altered group
FIBP	11q13.1	3 (25.00%)	17 (1.79%)	3.81	1.499e-3	0.112	Altered group
LTBP3	11q13.1	3 (25.00%)	17 (1.79%)	3.81	1.499e-3	0.112	Altered group
NAALADL1	11q13.1	3 (25.00%)	17 (1.79%)	3.81	1.499e-3	0.112	Altered group
RALGAPA2	20p11.23	3 (25.00%)	17 (1.79%)	3.81	1.499e-3	0.112	Altered group
GDPD4	11q13.5	5 (41.67%)	73 (7.68%)	2.44	1.549e-3	0.115	Altered group
AQP11	11q14.1	5 (41.67%)	74 (7.78%)	2.42	1.643e-3	0.121	Altered group
TENM4	11q14.1	5 (41.67%)	74 (7.78%)	2.42	1.643e-3	0.121	Altered group
AP5B1	11q13.1	3 (25.00%)	18 (1.89%)	3.72	1.736e-3	0.123	Altered group
EFEMP2	11q13.1	3 (25.00%)	18 (1.89%)	3.72	1.736e-3	0.123	Altered group
EHD1	11q13.1	3 (25.00%)	18 (1.89%)	3.72	1.736e-3	0.123	Altered group
EPHA7	6q16.1	3 (25.00%)	18 (1.89%)	3.72	1.736e-3	0.123	Altered group
MAP3K11	11q13.1	3 (25.00%)	18 (1.89%)	3.72	1.736e-3	0.123	Altered group
NOTCH1	9q34.3	3 (25.00%)	18 (1.89%)	3.72	1.736e-3	0.123	Altered group
POLA2	11q13.1	3 (25.00%)	18 (1.89%)	3.72	1.736e-3	0.123	Altered group
PPP2R5B	11q13.1	3 (25.00%)	18 (1.89%)	3.72	1.736e-3	0.123	Altered group
RELA	11q13.1	3 (25.00%)	18 (1.89%)	3.72	1.736e-3	0.123	Altered group
SNX15	11q13.1	3 (25.00%)	18 (1.89%)	3.72	1.736e-3	0.123	Altered group
SYVN1	11q13.1	3 (25.00%)	18 (1.89%)	3.72	1.736e-3	0.123	Altered group
TIGD3	11q13.1	3 (25.00%)	18 (1.89%)	3.72	1.736e-3	0.123	Altered group
CLNS1A	11q14.1	5 (41.67%)	75 (7.89%)	2.40	1.741e-3	0.123	Altered group
KCTD14	11q14.1	5 (41.67%)	75 (7.89%)	2.40	1.741e-3	0.123	Altered group
RSF1	11q14.1	5 (41.67%)	75 (7.89%)	2.40	1.741e-3	0.123	Altered group
CRYBG1	6q21	4 (33.33%)	43 (4.52%)	2.88	1.852e-3	0.130	Altered group
AAMDC	11q14.1	5 (41.67%)	77 (8.10%)	2.36	1.951e-3	0.136	Altered group
MYO7A	11q13.5	5 (41.67%)	77 (8.10%)	2.36	1.951e-3	0.136	Altered group
ATG2A	11q13.1	3 (25.00%)	19 (2.00%)	3.65	1.996e-3	0.137	Altered group
MUS81	11q13	3 (25.00%)	19 (2.00%)	3.65	1.996e-3	0.137	Altered group
SCYL1	11q13.1	3 (25.00%)	19 (2.00%)	3.65	1.996e-3	0.137	Altered group
SNX32	11q13.1	3 (25.00%)	19 (2.00%)	3.65	1.996e-3	0.137	Altered group
ZFPL1	11q13.1	3 (25.00%)	19 (2.00%)	3.65	1.996e-3	0.137	Altered group
CCS	11q13.2	4 (33.33%)	44 (4.63%)	2.85	2.007e-3	0.137	Altered group
LRRC38	1p36.21	2 (16.67%)	4 (0.42%)	5.31	2.079e-3	0.138	Altered group
MRPL16	11q12.1	2 (16.67%)	4 (0.42%)	5.31	2.079e-3	0.138	Altered group
MS4A1	11q12.2	2 (16.67%)	4 (0.42%)	5.31	2.079e-3	0.138	Altered group
NUDT22	11q13.1	2 (16.67%)	4 (0.42%)	5.31	2.079e-3	0.138	Altered group
OOSP1	11q12.1	2 (16.67%)	4 (0.42%)	5.31	2.079e-3	0.138	Altered group
PDPN	1p36.21	2 (16.67%)	4 (0.42%)	5.31	2.079e-3	0.138	Altered group
RN7SKP192	11q12.1	2 (16.67%)	4 (0.42%)	5.31	2.079e-3	0.138	Altered group
RNA5SP41	1p36.21	2 (16.67%)	4 (0.42%)	5.31	2.079e-3	0.138	Altered group
TRPT1	11q13.1	2 (16.67%)	4 (0.42%)	5.31	2.079e-3	0.138	Altered group
CCDC87	11q13.2	4 (33.33%)	45 (4.73%)	2.82	2.170e-3	0.144	Altered group
SPCS2	11q13.4	4 (33.33%)	45 (4.73%)	2.82	2.170e-3	0.144	Altered group
CDC42BPG	11q13.1	3 (25.00%)	20 (2.10%)	3.57	2.279e-3	0.149	Altered group
EHBP1L1	11q13.1	3 (25.00%)	20 (2.10%)	3.57	2.279e-3	0.149	Altered group
SIPA1	11q13.1	3 (25.00%)	20 (2.10%)	3.57	2.279e-3	0.149	Altered group
USP45	6q16.2	3 (25.00%)	20 (2.10%)	3.57	2.279e-3	0.149	Altered group
OR2AT4	11q13.4	4 (33.33%)	46 (4.84%)	2.78	2.343e-3	0.153	Altered group
INTS4	11q14.1	5 (41.67%)	81 (8.52%)	2.29	2.427e-3	0.158	Altered group
TPBGL	11q13.4	4 (33.33%)	47 (4.94%)	2.75	2.525e-3	0.164	Altered group
CAPN1	11q13.1	3 (25.00%)	21 (2.21%)	3.50	2.586e-3	0.167	Altered group
NEU3	11q13.4	4 (33.33%)	48 (5.05%)	2.72	2.717e-3	0.174	Altered group
SNORD15A	11q13.4	4 (33.33%)	48 (5.05%)	2.72	2.717e-3	0.174	Altered group
SNORD15B	11q13.4	4 (33.33%)	48 (5.05%)	2.72	2.717e-3	0.174	Altered group
BAD	11q13.1	2 (16.67%)	5 (0.53%)	4.99	2.890e-3	0.177	Altered group
CAMK2N1	1p36.12	2 (16.67%)	5 (0.53%)	4.99	2.890e-3	0.177	Altered group
CBLIF	11q12.1	2 (16.67%)	5 (0.53%)	4.99	2.890e-3	0.177	Altered group
ELMOD2	4q31.1	2 (16.67%)	5 (0.53%)	4.99	2.890e-3	0.177	Altered group
FAM43B	1p36.12	2 (16.67%)	5 (0.53%)	4.99	2.890e-3	0.177	Altered group
FKBP2	11q13.1	2 (16.67%)	5 (0.53%)	4.99	2.890e-3	0.177	Altered group
HTR6	1p36.13	2 (16.67%)	5 (0.53%)	4.99	2.890e-3	0.177	Altered group
MICOS10	1p36.13	2 (16.67%)	5 (0.53%)	4.99	2.890e-3	0.177	Altered group
MS4A12	11q12.2	2 (16.67%)	5 (0.53%)	4.99	2.890e-3	0.177	Altered group
MS4A13	11q12.2	2 (16.67%)	5 (0.53%)	4.99	2.890e-3	0.177	Altered group
MS4A3	11q12.1	2 (16.67%)	5 (0.53%)	4.99	2.890e-3	0.177	Altered group
OOSP2	11q12.1	2 (16.67%)	5 (0.53%)	4.99	2.890e-3	0.177	Altered group
PLA2G5	1p36.13	2 (16.67%)	5 (0.53%)	4.99	2.890e-3	0.177	Altered group
RN7SL304P	1p36.13	2 (16.67%)	5 (0.53%)	4.99	2.890e-3	0.177	Altered group
SCARNA11	12p13.31	2 (16.67%)	5 (0.53%)	4.99	2.890e-3	0.177	Altered group
VEGFB	11q13.1	2 (16.67%)	5 (0.53%)	4.99	2.890e-3	0.177	Altered group
RPS3	11q13.4	4 (33.33%)	49 (5.15%)	2.69	2.918e-3	0.178	Altered group
ARRB1	11q13.4	4 (33.33%)	50 (5.26%)	2.66	3.130e-3	0.191	Altered group
CCN6	6q21	3 (25.00%)	23 (2.42%)	3.37	3.275e-3	0.199	Altered group
CNST	1q44	6 (50.00%)	131 (13.77%)	1.86	3.306e-3	0.200	Altered group
C2CD3	11q13.4	4 (33.33%)	51 (5.36%)	2.64	3.352e-3	0.202	Altered group
SLCO2B1	11q13.4	4 (33.33%)	51 (5.36%)	2.64	3.352e-3	0.202	Altered group
BNC1	15q25.2	3 (25.00%)	24 (2.52%)	3.31	3.659e-3	0.214	Altered group
AADACL3	1p36.21	2 (16.67%)	6 (0.63%)	4.72	3.826e-3	0.214	Altered group
APH1B	15q22.2	2 (16.67%)	6 (0.63%)	4.72	3.826e-3	0.214	Altered group
CAMKV	3p21.31	2 (16.67%)	6 (0.63%)	4.72	3.826e-3	0.214	Altered group
CDA	1p36.12	2 (16.67%)	6 (0.63%)	4.72	3.826e-3	0.214	Altered group
DNAJC4	11q13.1	2 (16.67%)	6 (0.63%)	4.72	3.826e-3	0.214	Altered group
ESRRA	11q13.1	2 (16.67%)	6 (0.63%)	4.72	3.826e-3	0.214	Altered group
GPR137	11q13.1	2 (16.67%)	6 (0.63%)	4.72	3.826e-3	0.214	Altered group
GTF3C5	9q34.13	2 (16.67%)	6 (0.63%)	4.72	3.826e-3	0.214	Altered group
LINC00301	11q12.2	2 (16.67%)	6 (0.63%)	4.72	3.826e-3	0.214	Altered group
MAP7D3	Xq26.3	2 (16.67%)	6 (0.63%)	4.72	3.826e-3	0.214	Altered group
MS4A15	11q12.2	2 (16.67%)	6 (0.63%)	4.72	3.826e-3	0.214	Altered group
MS4A2	11q12.1	2 (16.67%)	6 (0.63%)	4.72	3.826e-3	0.214	Altered group
MS4A8	11q12.2	2 (16.67%)	6 (0.63%)	4.72	3.826e-3	0.214	Altered group
MUL1	1p36.12	2 (16.67%)	6 (0.63%)	4.72	3.826e-3	0.214	Altered group
OR10V1	11q12.1	2 (16.67%)	6 (0.63%)	4.72	3.826e-3	0.214	Altered group
PAX7	1p36.13	2 (16.67%)	6 (0.63%)	4.72	3.826e-3	0.214	Altered group
PLA2G2A	1p36.13	2 (16.67%)	6 (0.63%)	4.72	3.826e-3	0.214	Altered group
PLA2G2C	1p36.12	2 (16.67%)	6 (0.63%)	4.72	3.826e-3	0.214	Altered group
PLA2G2F	1p36.12	2 (16.67%)	6 (0.63%)	4.72	3.826e-3	0.214	Altered group
PLAAT2	11q12.3	2 (16.67%)	6 (0.63%)	4.72	3.826e-3	0.214	Altered group
PLAAT3	11q12.3-q13.1	2 (16.67%)	6 (0.63%)	4.72	3.826e-3	0.214	Altered group
PLAAT5	11q12.3	2 (16.67%)	6 (0.63%)	4.72	3.826e-3	0.214	Altered group
PLCB3	11q13.1	2 (16.67%)	6 (0.63%)	4.72	3.826e-3	0.214	Altered group
PPP1R14B	11q13.1	2 (16.67%)	6 (0.63%)	4.72	3.826e-3	0.214	Altered group
RNF186	1p36.13	2 (16.67%)	6 (0.63%)	4.72	3.826e-3	0.214	Altered group
SZRD1	1p36.13	2 (16.67%)	6 (0.63%)	4.72	3.826e-3	0.214	Altered group
UBXN10	1p36.12	2 (16.67%)	6 (0.63%)	4.72	3.826e-3	0.214	Altered group
WNT4	1p36.12	2 (16.67%)	6 (0.63%)	4.72	3.826e-3	0.214	Altered group
NRXN2	11q13.1	3 (25.00%)	26 (2.73%)	3.19	4.506e-3	0.237	Altered group
POPDC3	6q21	3 (25.00%)	26 (2.73%)	3.19	4.506e-3	0.237	Altered group
ROS1	6q22.1	3 (25.00%)	26 (2.73%)	3.19	4.506e-3	0.237	Altered group
WNT11	11q13.5	4 (33.33%)	56 (5.89%)	2.50	4.631e-3	0.237	Altered group
ANAPC2	9q34.3	2 (16.67%)	7 (0.74%)	4.50	4.886e-3	0.237	Altered group
CATSPERZ	11q13.1	2 (16.67%)	7 (0.74%)	4.50	4.886e-3	0.237	Altered group
CCDC86	11q12.2	2 (16.67%)	7 (0.74%)	4.50	4.886e-3	0.237	Altered group
CDC42	1p36.12	2 (16.67%)	7 (0.74%)	4.50	4.886e-3	0.237	Altered group
CFAP107	1p36.21	2 (16.67%)	7 (0.74%)	4.50	4.886e-3	0.237	Altered group
CLIC3	9q34.3	2 (16.67%)	7 (0.74%)	4.50	4.886e-3	0.237	Altered group
CYSRT1	9q34.3	2 (16.67%)	7 (0.74%)	4.50	4.886e-3	0.237	Altered group
DDOST	1p36.12	2 (16.67%)	7 (0.74%)	4.50	4.886e-3	0.237	Altered group
EXOSC10	1p36.22	2 (16.67%)	7 (0.74%)	4.50	4.886e-3	0.237	Altered group
FERMT3	11q13.1	2 (16.67%)	7 (0.74%)	4.50	4.886e-3	0.237	Altered group
FLRT1	11q13.1	2 (16.67%)	7 (0.74%)	4.50	4.886e-3	0.237	Altered group
FUT7	9q34.3	2 (16.67%)	7 (0.74%)	4.50	4.886e-3	0.237	Altered group
LCNL1	9q34.3	2 (16.67%)	7 (0.74%)	4.50	4.886e-3	0.237	Altered group
LGALS12	11q12.3	2 (16.67%)	7 (0.74%)	4.50	4.886e-3	0.237	Altered group
LINC00339	1p36.12	2 (16.67%)	7 (0.74%)	4.50	4.886e-3	0.237	Altered group
LINC02692	9q34.3	2 (16.67%)	7 (0.74%)	4.50	4.886e-3	0.237	Altered group
LINC02908	9q34.3	2 (16.67%)	7 (0.74%)	4.50	4.886e-3	0.237	Altered group
LRRC26	9q34.3	2 (16.67%)	7 (0.74%)	4.50	4.886e-3	0.237	Altered group
MS4A14	11q12.2	2 (16.67%)	7 (0.74%)	4.50	4.886e-3	0.237	Altered group
MS4A18	11q12.2	2 (16.67%)	7 (0.74%)	4.50	4.886e-3	0.237	Altered group
NELFB	9q34.3	2 (16.67%)	7 (0.74%)	4.50	4.886e-3	0.237	Altered group
NRARP	9q34.3	2 (16.67%)	7 (0.74%)	4.50	4.886e-3	0.237	Altered group
NSMF	9q34.3	2 (16.67%)	7 (0.74%)	4.50	4.886e-3	0.237	Altered group
OTUD3	1p36.13	2 (16.67%)	7 (0.74%)	4.50	4.886e-3	0.237	Altered group
PHACTR4	1p35.3	2 (16.67%)	7 (0.74%)	4.50	4.886e-3	0.237	Altered group
PLA2G2D	1p36.12	2 (16.67%)	7 (0.74%)	4.50	4.886e-3	0.237	Altered group
PLA2G2E	1p36.13	2 (16.67%)	7 (0.74%)	4.50	4.886e-3	0.237	Altered group
PLAAT4	11q12.3	2 (16.67%)	7 (0.74%)	4.50	4.886e-3	0.237	Altered group
PRAMEF14	1p36.21	2 (16.67%)	7 (0.74%)	4.50	4.886e-3	0.237	Altered group
PRAMEF15	1p36.21	2 (16.67%)	7 (0.74%)	4.50	4.886e-3	0.237	Altered group
PRAMEF16	1p36.21	2 (16.67%)	7 (0.74%)	4.50	4.886e-3	0.237	Altered group
PRAMEF17	1p36.21	2 (16.67%)	7 (0.74%)	4.50	4.886e-3	0.237	Altered group
PRAMEF18	1p36.21	2 (16.67%)	7 (0.74%)	4.50	4.886e-3	0.237	Altered group
PRAMEF19	1p36.21	2 (16.67%)	7 (0.74%)	4.50	4.886e-3	0.237	Altered group
PRAMEF20	1p36.21	2 (16.67%)	7 (0.74%)	4.50	4.886e-3	0.237	Altered group
PRAMEF22	1p36.21 alternate reference locus	2 (16.67%)	7 (0.74%)	4.50	4.886e-3	0.237	Altered group
PRAMEF8	1p36.21	2 (16.67%)	7 (0.74%)	4.50	4.886e-3	0.237	Altered group
PRAMEF9	1p36.21	2 (16.67%)	7 (0.74%)	4.50	4.886e-3	0.237	Altered group
PTGDR2	11q12.2	2 (16.67%)	7 (0.74%)	4.50	4.886e-3	0.237	Altered group
RAP1GAP	1p36.12	2 (16.67%)	7 (0.74%)	4.50	4.886e-3	0.237	Altered group
RN7SL186P	1p36.12	2 (16.67%)	7 (0.74%)	4.50	4.886e-3	0.237	Altered group
RN7SL386P	1p36.12	2 (16.67%)	7 (0.74%)	4.50	4.886e-3	0.237	Altered group
RNF224	9q34.3	2 (16.67%)	7 (0.74%)	4.50	4.886e-3	0.237	Altered group
RNU6ATAC18P	1p36.22	2 (16.67%)	7 (0.74%)	4.50	4.886e-3	0.237	Altered group
SH2D5	1p36.12	2 (16.67%)	7 (0.74%)	4.50	4.886e-3	0.237	Altered group
SLC22A12	11q13.1	2 (16.67%)	7 (0.74%)	4.50	4.886e-3	0.237	Altered group
SNORA59A	1p36.21	2 (16.67%)	7 (0.74%)	4.50	4.886e-3	0.237	Altered group
STPG3	9q34.3	2 (16.67%)	7 (0.74%)	4.50	4.886e-3	0.237	Altered group
STX3	11q12.1	2 (16.67%)	7 (0.74%)	4.50	4.886e-3	0.237	Altered group
TCN1	11q12.1	2 (16.67%)	7 (0.74%)	4.50	4.886e-3	0.237	Altered group
TMCO4	1p36.13	2 (16.67%)	7 (0.74%)	4.50	4.886e-3	0.237	Altered group
TMEM109	11q12.2	2 (16.67%)	7 (0.74%)	4.50	4.886e-3	0.237	Altered group
TMEM203	9q34.3	2 (16.67%)	7 (0.74%)	4.50	4.886e-3	0.237	Altered group
TMEM210	9q34.3	2 (16.67%)	7 (0.74%)	4.50	4.886e-3	0.237	Altered group
TOR4A	9q34.3	2 (16.67%)	7 (0.74%)	4.50	4.886e-3	0.237	Altered group
TPRN	9q34.3	2 (16.67%)	7 (0.74%)	4.50	4.886e-3	0.237	Altered group
UAP1L1	9q34.3	2 (16.67%)	7 (0.74%)	4.50	4.886e-3	0.237	Altered group
GCGR	17q25.3	4 (33.33%)	57 (5.99%)	2.48	4.921e-3	0.238	Altered group
PRRX1	1q24.2	5 (41.67%)	97 (10.20%)	2.03	5.230e-3	0.253	Altered group
NAXE	1q22	5 (41.67%)	98 (10.30%)	2.02	5.461e-3	0.263	Altered group
PREP	6q21	3 (25.00%)	28 (2.94%)	3.09	5.465e-3	0.263	Altered group
TBC1D16	17q25.3	4 (33.33%)	59 (6.20%)	2.43	5.540e-3	0.266	Altered group
CRABP2	1q23.1	5 (41.67%)	99 (10.41%)	2.00	5.699e-3	0.266	Altered group
MEF2D	1q22	5 (41.67%)	99 (10.41%)	2.00	5.699e-3	0.266	Altered group
TTC24	1q22	5 (41.67%)	99 (10.41%)	2.00	5.699e-3	0.266	Altered group
FCRL4	1q23.1	5 (41.67%)	100 (10.52%)	1.99	5.945e-3	0.266	Altered group
HAPLN2	1q23.1	5 (41.67%)	100 (10.52%)	1.99	5.945e-3	0.266	Altered group
ALPL	1p36.12	2 (16.67%)	8 (0.84%)	4.31	6.065e-3	0.266	Altered group
ARRDC1	9q34.3	2 (16.67%)	8 (0.84%)	4.31	6.065e-3	0.266	Altered group
C8G	9q34.3	2 (16.67%)	8 (0.84%)	4.31	6.065e-3	0.266	Altered group
CCDC88B	11q13.1	2 (16.67%)	8 (0.84%)	4.31	6.065e-3	0.266	Altered group
CELA3A	1p36.12	2 (16.67%)	8 (0.84%)	4.31	6.065e-3	0.266	Altered group
CENPS	1p36.22	2 (16.67%)	8 (0.84%)	4.31	6.065e-3	0.266	Altered group
CORT	1p36.22	2 (16.67%)	8 (0.84%)	4.31	6.065e-3	0.266	Altered group
COX8A	11q13.1	2 (16.67%)	8 (0.84%)	4.31	6.065e-3	0.266	Altered group
DHRS3	1p36.21	2 (16.67%)	8 (0.84%)	4.31	6.065e-3	0.266	Altered group
EDF1	9q34.3	2 (16.67%)	8 (0.84%)	4.31	6.065e-3	0.266	Altered group
EIF4EBP2	10q22.1	2 (16.67%)	8 (0.84%)	4.31	6.065e-3	0.266	Altered group
ENTPD8	9q34.3	2 (16.67%)	8 (0.84%)	4.31	6.065e-3	0.266	Altered group
FBXW5	9q34.3	2 (16.67%)	8 (0.84%)	4.31	6.065e-3	0.266	Altered group
HNRNPCL1	1p36.21	2 (16.67%)	8 (0.84%)	4.31	6.065e-3	0.266	Altered group
HP1BP3	1p36.12	2 (16.67%)	8 (0.84%)	4.31	6.065e-3	0.266	Altered group
LCN12	9q34.3	2 (16.67%)	8 (0.84%)	4.31	6.065e-3	0.266	Altered group
LCN15	9q34.3	2 (16.67%)	8 (0.84%)	4.31	6.065e-3	0.266	Altered group
LCN6	9q34.3	2 (16.67%)	8 (0.84%)	4.31	6.065e-3	0.266	Altered group
LCN8	9q34.3	2 (16.67%)	8 (0.84%)	4.31	6.065e-3	0.266	Altered group
LDLRAD2	1p36.12	2 (16.67%)	8 (0.84%)	4.31	6.065e-3	0.266	Altered group
MST1R	3p21.31	2 (16.67%)	8 (0.84%)	4.31	6.065e-3	0.266	Altered group
NAA40	11q13.1	2 (16.67%)	8 (0.84%)	4.31	6.065e-3	0.266	Altered group
NBL1	1p36.13	2 (16.67%)	8 (0.84%)	4.31	6.065e-3	0.266	Altered group
PHPT1	9q34.3	2 (16.67%)	8 (0.84%)	4.31	6.065e-3	0.266	Altered group
PRAMEF13	1p36.21	2 (16.67%)	8 (0.84%)	4.31	6.065e-3	0.266	Altered group
PRAMEF5	1p36.21	2 (16.67%)	8 (0.84%)	4.31	6.065e-3	0.266	Altered group
PRAMEF6	1p36.21	2 (16.67%)	8 (0.84%)	4.31	6.065e-3	0.266	Altered group
PRAMEF7	1p36.21	2 (16.67%)	8 (0.84%)	4.31	6.065e-3	0.266	Altered group
RAB42	1p35.3	2 (16.67%)	8 (0.84%)	4.31	6.065e-3	0.266	Altered group
RN7SKP140	20p11.22	2 (16.67%)	8 (0.84%)	4.31	6.065e-3	0.266	Altered group
RN7SL415P	6q15	2 (16.67%)	8 (0.84%)	4.31	6.065e-3	0.266	Altered group
RN7SL614P	1p36.22	2 (16.67%)	8 (0.84%)	4.31	6.065e-3	0.266	Altered group
SCGB1D1	11q12.3	2 (16.67%)	8 (0.84%)	4.31	6.065e-3	0.266	Altered group
SLC34A3	9q34.3	2 (16.67%)	8 (0.84%)	4.31	6.065e-3	0.266	Altered group
SNHG7	9q34.3	2 (16.67%)	8 (0.84%)	4.31	6.065e-3	0.266	Altered group
STIP1	11q13.1	2 (16.67%)	8 (0.84%)	4.31	6.065e-3	0.266	Altered group
TMEM141	9q34.3	2 (16.67%)	8 (0.84%)	4.31	6.065e-3	0.266	Altered group
TMEM51-AS2	1p36.21	2 (16.67%)	8 (0.84%)	4.31	6.065e-3	0.266	Altered group
VWA5B1	1p36.12	2 (16.67%)	8 (0.84%)	4.31	6.065e-3	0.266	Altered group
GPATCH4	1q22-q23.1	5 (41.67%)	101 (10.62%)	1.97	6.198e-3	0.270	Altered group
MSTO1	1q22	5 (41.67%)	101 (10.62%)	1.97	6.198e-3	0.270	Altered group
RNA5SP63	1q23.3	5 (41.67%)	101 (10.62%)	1.97	6.198e-3	0.270	Altered group
SYT11	1q22	5 (41.67%)	101 (10.62%)	1.97	6.198e-3	0.270	Altered group
UVRAG	11q13.5	4 (33.33%)	61 (6.41%)	2.38	6.210e-3	0.270	Altered group
ISG20L2	1q23.1	5 (41.67%)	102 (10.73%)	1.96	6.459e-3	0.279	Altered group
RNA5SP62	1q23.3	5 (41.67%)	102 (10.73%)	1.96	6.459e-3	0.279	Altered group
SLC2A10	20q13.12	3 (25.00%)	30 (3.15%)	2.99	6.539e-3	0.282	Altered group
CCDC190	1q23.3	5 (41.67%)	103 (10.83%)	1.94	6.729e-3	0.287	Altered group
NARF	17q25.3	4 (33.33%)	63 (6.62%)	2.33	6.934e-3	0.287	Altered group
FCRL3	1q23.1	5 (41.67%)	104 (10.94%)	1.93	7.006e-3	0.287	Altered group
IQGAP3	1q22	5 (41.67%)	104 (10.94%)	1.93	7.006e-3	0.287	Altered group
RN7SL861P	1q23.3	5 (41.67%)	104 (10.94%)	1.93	7.006e-3	0.287	Altered group
SP6	17q21.32	3 (25.00%)	31 (3.26%)	2.94	7.121e-3	0.287	Altered group
STK4	20q13.12	3 (25.00%)	31 (3.26%)	2.94	7.121e-3	0.287	Altered group
BCAN	1q23.1	5 (41.67%)	105 (11.04%)	1.92	7.291e-3	0.287	Altered group
CD1A	1q23.1	5 (41.67%)	105 (11.04%)	1.92	7.291e-3	0.287	Altered group
HSD17B7	1q23.3	5 (41.67%)	105 (11.04%)	1.92	7.291e-3	0.287	Altered group
JTB	1q21.3	5 (41.67%)	105 (11.04%)	1.92	7.291e-3	0.287	Altered group
OR10J4	1q23.2	5 (41.67%)	105 (11.04%)	1.92	7.291e-3	0.287	Altered group
OR10J5	1q23.2	5 (41.67%)	105 (11.04%)	1.92	7.291e-3	0.287	Altered group
RN7SL431P	1q21.3	5 (41.67%)	105 (11.04%)	1.92	7.291e-3	0.287	Altered group
RPS27	1q21.3	5 (41.67%)	105 (11.04%)	1.92	7.291e-3	0.287	Altered group
THAP12	11q13.5	4 (33.33%)	64 (6.73%)	2.31	7.316e-3	0.287	Altered group
AJM1	9q34.3	2 (16.67%)	9 (0.95%)	4.14	7.361e-3	0.287	Altered group
ATL3	11q13.1	2 (16.67%)	9 (0.95%)	4.14	7.361e-3	0.287	Altered group
CYB561A3	11q12.2	2 (16.67%)	9 (0.95%)	4.14	7.361e-3	0.287	Altered group
DIPK1B	9q34.3	2 (16.67%)	9 (0.95%)	4.14	7.361e-3	0.287	Altered group
DPH7	9q34.3	2 (16.67%)	9 (0.95%)	4.14	7.361e-3	0.287	Altered group
DRG2	17p11.2	2 (16.67%)	9 (0.95%)	4.14	7.361e-3	0.287	Altered group
EXD3	9q34.3	2 (16.67%)	9 (0.95%)	4.14	7.361e-3	0.287	Altered group
GID4	17p11.2	2 (16.67%)	9 (0.95%)	4.14	7.361e-3	0.287	Altered group
KCNK4	11q13.1	2 (16.67%)	9 (0.95%)	4.14	7.361e-3	0.287	Altered group
LINC00656	20p11.21	2 (16.67%)	9 (0.95%)	4.14	7.361e-3	0.287	Altered group
MACROD1	11q13.1	2 (16.67%)	9 (0.95%)	4.14	7.361e-3	0.287	Altered group
MRPL41	9q34.3	2 (16.67%)	9 (0.95%)	4.14	7.361e-3	0.287	Altered group
NBPF3	1p36.12	2 (16.67%)	9 (0.95%)	4.14	7.361e-3	0.287	Altered group
NDOR1	9q34.3	2 (16.67%)	9 (0.95%)	4.14	7.361e-3	0.287	Altered group
NDUFAF4	6q16.1	2 (16.67%)	9 (0.95%)	4.14	7.361e-3	0.287	Altered group
NODAL	10q22.1	2 (16.67%)	9 (0.95%)	4.14	7.361e-3	0.287	Altered group
NOXA1	9q34.3	2 (16.67%)	9 (0.95%)	4.14	7.361e-3	0.287	Altered group
OTUB1	11q13.1	2 (16.67%)	9 (0.95%)	4.14	7.361e-3	0.287	Altered group
PAXX	9q34.3	2 (16.67%)	9 (0.95%)	4.14	7.361e-3	0.287	Altered group
PINK1	1p36.12	2 (16.67%)	9 (0.95%)	4.14	7.361e-3	0.287	Altered group
PRAMEF10	1p36.21	2 (16.67%)	9 (0.95%)	4.14	7.361e-3	0.287	Altered group
PRDX5	11q13.1	2 (16.67%)	9 (0.95%)	4.14	7.361e-3	0.287	Altered group
PTGDS	9q34.3	2 (16.67%)	9 (0.95%)	4.14	7.361e-3	0.287	Altered group
RABL6	9q34.3	2 (16.67%)	9 (0.95%)	4.14	7.361e-3	0.287	Altered group
RN7SL259P	11q12.3	2 (16.67%)	9 (0.95%)	4.14	7.361e-3	0.287	Altered group
RN7SL509P	6q16.1	2 (16.67%)	9 (0.95%)	4.14	7.361e-3	0.287	Altered group
RN7SL731P	1p36.22	2 (16.67%)	9 (0.95%)	4.14	7.361e-3	0.287	Altered group
RNA5SP478	20p11.21	2 (16.67%)	9 (0.95%)	4.14	7.361e-3	0.287	Altered group
RNF208	9q34.3	2 (16.67%)	9 (0.95%)	4.14	7.361e-3	0.287	Altered group
RPS6KA4	11q13.1	2 (16.67%)	9 (0.95%)	4.14	7.361e-3	0.287	Altered group
SCGB1D2	11q12.3	2 (16.67%)	9 (0.95%)	4.14	7.361e-3	0.287	Altered group
SCGB2A2	11q12.3	2 (16.67%)	9 (0.95%)	4.14	7.361e-3	0.287	Altered group
SLC15A3	11q12.2	2 (16.67%)	9 (0.95%)	4.14	7.361e-3	0.287	Altered group
SLC22A24	11q12.3	2 (16.67%)	9 (0.95%)	4.14	7.361e-3	0.287	Altered group
SLC22A8	11q12.3	2 (16.67%)	9 (0.95%)	4.14	7.361e-3	0.287	Altered group
SSNA1	9q34.3	2 (16.67%)	9 (0.95%)	4.14	7.361e-3	0.287	Altered group
TGFBR1	9q22.33	2 (16.67%)	9 (0.95%)	4.14	7.361e-3	0.287	Altered group
TMEM138	11q12.2	2 (16.67%)	9 (0.95%)	4.14	7.361e-3	0.287	Altered group
ZFTA	11q13.1	2 (16.67%)	9 (0.95%)	4.14	7.361e-3	0.287	Altered group
CD1D	1q23.1	5 (41.67%)	106 (11.15%)	1.90	7.585e-3	0.292	Altered group
CFAP141	1q21.3	5 (41.67%)	106 (11.15%)	1.90	7.585e-3	0.292	Altered group
CREB3L4	1q21.3	5 (41.67%)	106 (11.15%)	1.90	7.585e-3	0.292	Altered group
DUSP23	1q23.2	5 (41.67%)	106 (11.15%)	1.90	7.585e-3	0.292	Altered group
FCER1A	1q23.2	5 (41.67%)	106 (11.15%)	1.90	7.585e-3	0.292	Altered group
OR10J3	1q23.2	5 (41.67%)	106 (11.15%)	1.90	7.585e-3	0.292	Altered group
RGS5	1q23.3	5 (41.67%)	106 (11.15%)	1.90	7.585e-3	0.292	Altered group
SLC39A1	1q21.3	5 (41.67%)	106 (11.15%)	1.90	7.585e-3	0.292	Altered group
CACNA1A	19p13.13	3 (25.00%)	32 (3.36%)	2.89	7.733e-3	0.297	Altered group
APCS	1q23.2	5 (41.67%)	107 (11.25%)	1.89	7.887e-3	0.299	Altered group
CD1C	1q23.1	5 (41.67%)	107 (11.25%)	1.89	7.887e-3	0.299	Altered group
CRP	1q23.2	5 (41.67%)	107 (11.25%)	1.89	7.887e-3	0.299	Altered group
HAX1	1q21.3	5 (41.67%)	107 (11.25%)	1.89	7.887e-3	0.299	Altered group
NUF2	1q23.3	5 (41.67%)	107 (11.25%)	1.89	7.887e-3	0.299	Altered group
RAB13	1q21.3	5 (41.67%)	107 (11.25%)	1.89	7.887e-3	0.299	Altered group
SNORD64	15q11.2	5 (41.67%)	107 (11.25%)	1.89	7.887e-3	0.299	Altered group
AQP10	1q21.3	5 (41.67%)	108 (11.36%)	1.88	8.198e-3	0.301	Altered group
C1ORF43	1q21.3	5 (41.67%)	108 (11.36%)	1.88	8.198e-3	0.301	Altered group
FCRL6	1q23.2	5 (41.67%)	108 (11.36%)	1.88	8.198e-3	0.301	Altered group
IRF6	1q32.2	5 (41.67%)	108 (11.36%)	1.88	8.198e-3	0.301	Altered group
LINC02869	1q41	5 (41.67%)	108 (11.36%)	1.88	8.198e-3	0.301	Altered group
NHLH1	1q23.2	5 (41.67%)	108 (11.36%)	1.88	8.198e-3	0.301	Altered group
PEX19	1q23.2	5 (41.67%)	108 (11.36%)	1.88	8.198e-3	0.301	Altered group
RNA5SP61	1q23.3	5 (41.67%)	108 (11.36%)	1.88	8.198e-3	0.301	Altered group
SLAMF8	1q23.2	5 (41.67%)	108 (11.36%)	1.88	8.198e-3	0.301	Altered group
SNHG28	1q23.2	5 (41.67%)	108 (11.36%)	1.88	8.198e-3	0.301	Altered group
TGFB2	1q41	5 (41.67%)	108 (11.36%)	1.88	8.198e-3	0.301	Altered group
TPM3	1q21.3	5 (41.67%)	108 (11.36%)	1.88	8.198e-3	0.301	Altered group
TRAF5	1q32.3	5 (41.67%)	108 (11.36%)	1.88	8.198e-3	0.301	Altered group
LRRC46	17q21.32	3 (25.00%)	33 (3.47%)	2.85	8.376e-3	0.301	Altered group
MTRES1	6q21	3 (25.00%)	33 (3.47%)	2.85	8.376e-3	0.301	Altered group
PNPO	17q21.32	3 (25.00%)	33 (3.47%)	2.85	8.376e-3	0.301	Altered group
KIRREL1	1q23.1	5 (41.67%)	109 (11.46%)	1.86	8.518e-3	0.301	Altered group
RRP15	1q41	5 (41.67%)	109 (11.46%)	1.86	8.518e-3	0.301	Altered group
RUSC1	1q22	5 (41.67%)	109 (11.46%)	1.86	8.518e-3	0.301	Altered group
SH2D1B	1q23.3	5 (41.67%)	109 (11.46%)	1.86	8.518e-3	0.301	Altered group
TAGLN2	1q23.2	5 (41.67%)	109 (11.46%)	1.86	8.518e-3	0.301	Altered group
AADACL4	1p36.21	2 (16.67%)	10 (1.05%)	3.99	8.772e-3	0.301	Altered group
ARHGEF10L	1p36.13	2 (16.67%)	10 (1.05%)	3.99	8.772e-3	0.301	Altered group
DFFA	1p36.22	2 (16.67%)	10 (1.05%)	3.99	8.772e-3	0.301	Altered group
DPP7	9q34.3	2 (16.67%)	10 (1.05%)	3.99	8.772e-3	0.301	Altered group
ENTPD2	9q34.3	2 (16.67%)	10 (1.05%)	3.99	8.772e-3	0.301	Altered group
FAM166A	9q34.3	2 (16.67%)	10 (1.05%)	3.99	8.772e-3	0.301	Altered group
GMIP	19p13.11	2 (16.67%)	10 (1.05%)	3.99	8.772e-3	0.301	Altered group
GRIN1	9q34.3	2 (16.67%)	10 (1.05%)	3.99	8.772e-3	0.301	Altered group
LCN10	9q34.3	2 (16.67%)	10 (1.05%)	3.99	8.772e-3	0.301	Altered group
MAN1B1	9q34.3	2 (16.67%)	10 (1.05%)	3.99	8.772e-3	0.301	Altered group
MANEA	6q16.1	2 (16.67%)	10 (1.05%)	3.99	8.772e-3	0.301	Altered group
MAP4K2	11q13.1	2 (16.67%)	10 (1.05%)	3.99	8.772e-3	0.301	Altered group
MYOM3	1p36.11	2 (16.67%)	10 (1.05%)	3.99	8.772e-3	0.301	Altered group
NXT1	20p11.21	2 (16.67%)	10 (1.05%)	3.99	8.772e-3	0.301	Altered group
OR5W2	11q12.1	2 (16.67%)	10 (1.05%)	3.99	8.772e-3	0.301	Altered group
PCBD1	10q22.1	2 (16.67%)	10 (1.05%)	3.99	8.772e-3	0.301	Altered group
PEX14	1p36.22	2 (16.67%)	10 (1.05%)	3.99	8.772e-3	0.301	Altered group
PRAMEF1	1p36.21	2 (16.67%)	10 (1.05%)	3.99	8.772e-3	0.301	Altered group
RN7SL596P	11q13.1	2 (16.67%)	10 (1.05%)	3.99	8.772e-3	0.301	Altered group
SAPCD2	9q34.3	2 (16.67%)	10 (1.05%)	3.99	8.772e-3	0.301	Altered group
SF1	11q13.1	2 (16.67%)	10 (1.05%)	3.99	8.772e-3	0.301	Altered group
SLC22A9	11q12.3	2 (16.67%)	10 (1.05%)	3.99	8.772e-3	0.301	Altered group
SNHG1	11q12.3	2 (16.67%)	10 (1.05%)	3.99	8.772e-3	0.301	Altered group
SSTR4	20p11.21	2 (16.67%)	10 (1.05%)	3.99	8.772e-3	0.301	Altered group
SUGP2	19p13	2 (16.67%)	10 (1.05%)	3.99	8.772e-3	0.301	Altered group
TRAF2	9q34.3	2 (16.67%)	10 (1.05%)	3.99	8.772e-3	0.301	Altered group
TRMT112	11q13.1	2 (16.67%)	10 (1.05%)	3.99	8.772e-3	0.301	Altered group
TUBB4B	9q34.3	2 (16.67%)	10 (1.05%)	3.99	8.772e-3	0.301	Altered group
UBXN11	1p36.11	2 (16.67%)	10 (1.05%)	3.99	8.772e-3	0.301	Altered group
USP48	1p36.12	2 (16.67%)	10 (1.05%)	3.99	8.772e-3	0.301	Altered group
VPS37C	11q12.2	2 (16.67%)	10 (1.05%)	3.99	8.772e-3	0.301	Altered group
ZMYND19	9q34.3	2 (16.67%)	10 (1.05%)	3.99	8.772e-3	0.301	Altered group
C1ORF226	1q23.3	5 (41.67%)	110 (11.57%)	1.85	8.846e-3	0.301	Altered group
GBAP1	1q22	5 (41.67%)	110 (11.57%)	1.85	8.846e-3	0.301	Altered group
KCNJ9	1q23.2	5 (41.67%)	110 (11.57%)	1.85	8.846e-3	0.301	Altered group
LCE1B	1q21.3	5 (41.67%)	110 (11.57%)	1.85	8.846e-3	0.301	Altered group
MTX1	1q22	5 (41.67%)	110 (11.57%)	1.85	8.846e-3	0.301	Altered group
NES	1q23.1	5 (41.67%)	110 (11.57%)	1.85	8.846e-3	0.301	Altered group
OR10J1	1q23.2	5 (41.67%)	110 (11.57%)	1.85	8.846e-3	0.301	Altered group
PEA15	1q23.2	5 (41.67%)	110 (11.57%)	1.85	8.846e-3	0.301	Altered group
PKLR	1q22	5 (41.67%)	110 (11.57%)	1.85	8.846e-3	0.301	Altered group
RN7SL466P	1q23.3	5 (41.67%)	110 (11.57%)	1.85	8.846e-3	0.301	Altered group
SPATA46	1q23.3	5 (41.67%)	110 (11.57%)	1.85	8.846e-3	0.301	Altered group
UHMK1	1q23.3	5 (41.67%)	110 (11.57%)	1.85	8.846e-3	0.301	Altered group
VSIG8	1q23.2	5 (41.67%)	110 (11.57%)	1.85	8.846e-3	0.301	Altered group
PRR15L	17q21.32	3 (25.00%)	34 (3.58%)	2.81	9.051e-3	0.301	Altered group
SCRN2	17q21.32	3 (25.00%)	34 (3.58%)	2.81	9.051e-3	0.301	Altered group
SLC29A2	11q13.2	3 (25.00%)	34 (3.58%)	2.81	9.051e-3	0.301	Altered group
CASQ1	1q23.2	5 (41.67%)	111 (11.67%)	1.84	9.184e-3	0.301	Altered group
DPM3	1q22	5 (41.67%)	111 (11.67%)	1.84	9.184e-3	0.301	Altered group
FCGR2B	1q23.3	5 (41.67%)	111 (11.67%)	1.84	9.184e-3	0.301	Altered group
FCGR2C	1q23.3	5 (41.67%)	111 (11.67%)	1.84	9.184e-3	0.301	Altered group
FCRLA	1q23.3	5 (41.67%)	111 (11.67%)	1.84	9.184e-3	0.301	Altered group
FCRLB	1q23.3	5 (41.67%)	111 (11.67%)	1.84	9.184e-3	0.301	Altered group
GPATCH2	1q41	5 (41.67%)	111 (11.67%)	1.84	9.184e-3	0.301	Altered group
KPLCE		5 (41.67%)	111 (11.67%)	1.84	9.184e-3	0.301	Altered group
LCE1A	1q21.3	5 (41.67%)	111 (11.67%)	1.84	9.184e-3	0.301	Altered group
LCE1D	1q21.3	5 (41.67%)	111 (11.67%)	1.84	9.184e-3	0.301	Altered group
LCE1F	1q21.3	5 (41.67%)	111 (11.67%)	1.84	9.184e-3	0.301	Altered group
LCE2B	1q21.3	5 (41.67%)	111 (11.67%)	1.84	9.184e-3	0.301	Altered group
LCE3A	1q21.3	5 (41.67%)	111 (11.67%)	1.84	9.184e-3	0.301	Altered group
LCE6A	1q21.3	5 (41.67%)	111 (11.67%)	1.84	9.184e-3	0.301	Altered group
LINC00302	1q21.3	5 (41.67%)	111 (11.67%)	1.84	9.184e-3	0.301	Altered group
RPL31P11	1q23.3	5 (41.67%)	111 (11.67%)	1.84	9.184e-3	0.301	Altered group
SCAMP3	1q22	5 (41.67%)	111 (11.67%)	1.84	9.184e-3	0.301	Altered group
SLAMF9	1q23.2	5 (41.67%)	111 (11.67%)	1.84	9.184e-3	0.301	Altered group
SLC50A1	1q22	5 (41.67%)	111 (11.67%)	1.84	9.184e-3	0.301	Altered group
UAP1	1q23.3	5 (41.67%)	111 (11.67%)	1.84	9.184e-3	0.301	Altered group
EMSY	11q13.5	4 (33.33%)	69 (7.26%)	2.20	9.444e-3	0.301	Altered group
CFAP45	1q23.2	5 (41.67%)	112 (11.78%)	1.82	9.531e-3	0.301	Altered group
CKS1B	1q21.3	5 (41.67%)	112 (11.78%)	1.82	9.531e-3	0.301	Altered group
CRCT1	1q21.3	5 (41.67%)	112 (11.78%)	1.82	9.531e-3	0.301	Altered group
DUSP12	1q23.3	5 (41.67%)	112 (11.78%)	1.82	9.531e-3	0.301	Altered group
EFNA1	1q22	5 (41.67%)	112 (11.78%)	1.82	9.531e-3	0.301	Altered group
ENTREP3		5 (41.67%)	112 (11.78%)	1.82	9.531e-3	0.301	Altered group
FCGR3B	1q23.3	5 (41.67%)	112 (11.78%)	1.82	9.531e-3	0.301	Altered group
GBA1		5 (41.67%)	112 (11.78%)	1.82	9.531e-3	0.301	Altered group
HSPA6	1q23.3	5 (41.67%)	112 (11.78%)	1.82	9.531e-3	0.301	Altered group
IL6R	1q21.3	5 (41.67%)	112 (11.78%)	1.82	9.531e-3	0.301	Altered group
KCNJ10	1q23.2	5 (41.67%)	112 (11.78%)	1.82	9.531e-3	0.301	Altered group
KRTCAP2	1q22	5 (41.67%)	112 (11.78%)	1.82	9.531e-3	0.301	Altered group
LCE1C	1q21.3	5 (41.67%)	112 (11.78%)	1.82	9.531e-3	0.301	Altered group
LCE1E	1q21.3	5 (41.67%)	112 (11.78%)	1.82	9.531e-3	0.301	Altered group
LCE2A	1q21.3	5 (41.67%)	112 (11.78%)	1.82	9.531e-3	0.301	Altered group
LCE2C	1q21.3	5 (41.67%)	112 (11.78%)	1.82	9.531e-3	0.301	Altered group
LCE2D	1q21.3	5 (41.67%)	112 (11.78%)	1.82	9.531e-3	0.301	Altered group
LCE3C	1q21.3	5 (41.67%)	112 (11.78%)	1.82	9.531e-3	0.301	Altered group
LCE3D	1q21.3	5 (41.67%)	112 (11.78%)	1.82	9.531e-3	0.301	Altered group
LCE3E	1q21.3	5 (41.67%)	112 (11.78%)	1.82	9.531e-3	0.301	Altered group
LCE4A	1q21.3	5 (41.67%)	112 (11.78%)	1.82	9.531e-3	0.301	Altered group
LYPLAL1	1q41	5 (41.67%)	112 (11.78%)	1.82	9.531e-3	0.301	Altered group
MUC1	1q22	5 (41.67%)	112 (11.78%)	1.82	9.531e-3	0.301	Altered group
PIGM	1q23.2	5 (41.67%)	112 (11.78%)	1.82	9.531e-3	0.301	Altered group
SLAMF6	1q23.2-q23.3	5 (41.67%)	112 (11.78%)	1.82	9.531e-3	0.301	Altered group
THEM4	1q21.3	5 (41.67%)	112 (11.78%)	1.82	9.531e-3	0.301	Altered group
CHD6	20q12	3 (25.00%)	35 (3.68%)	2.76	9.757e-3	0.301	Altered group
NCOA5	20q13.12	3 (25.00%)	35 (3.68%)	2.76	9.757e-3	0.301	Altered group
C2CD4D	1q21.3	5 (41.67%)	113 (11.88%)	1.81	9.887e-3	0.301	Altered group
CELF3	1q21.3	5 (41.67%)	113 (11.88%)	1.81	9.887e-3	0.301	Altered group
DCAF8	1q23.2	5 (41.67%)	113 (11.88%)	1.81	9.887e-3	0.301	Altered group
FCGR2A	1q23.3	5 (41.67%)	113 (11.88%)	1.81	9.887e-3	0.301	Altered group
IGSF8	1q23.2	5 (41.67%)	113 (11.88%)	1.81	9.887e-3	0.301	Altered group
LCE3B	1q21.3	5 (41.67%)	113 (11.88%)	1.81	9.887e-3	0.301	Altered group
NCSTN	1q23.2	5 (41.67%)	113 (11.88%)	1.81	9.887e-3	0.301	Altered group
PBX1	1q23.3	5 (41.67%)	113 (11.88%)	1.81	9.887e-3	0.301	Altered group
PYGO2	1q21.3	5 (41.67%)	113 (11.88%)	1.81	9.887e-3	0.301	Altered group
RIIAD1	1q21.3	5 (41.67%)	113 (11.88%)	1.81	9.887e-3	0.301	Altered group
S100A11	1q21.3	5 (41.67%)	113 (11.88%)	1.81	9.887e-3	0.301	Altered group
SMCP	1q21.3	5 (41.67%)	113 (11.88%)	1.81	9.887e-3	0.301	Altered group
SNORA44	1p35.3	5 (41.67%)	113 (11.88%)	1.81	9.887e-3	0.301	Altered group
ZBTB7B	1q21.3	5 (41.67%)	113 (11.88%)	1.81	9.887e-3	0.301	Altered group
ABI3	17q21.32	4 (33.33%)	70 (7.36%)	2.18	9.915e-3	0.301	Altered group
ATP1A2	1q23.2	5 (41.67%)	114 (11.99%)	1.80	0.0103	0.301	Altered group
CFAP126	1q23.3	5 (41.67%)	114 (11.99%)	1.80	0.0103	0.301	Altered group
FCGR3A	1q23.3	5 (41.67%)	114 (11.99%)	1.80	0.0103	0.301	Altered group
LCE5A	1q21.3	5 (41.67%)	114 (11.99%)	1.80	0.0103	0.301	Altered group
LENEP	1q21.3	5 (41.67%)	114 (11.99%)	1.80	0.0103	0.301	Altered group
NBPF18P	1q21.3	5 (41.67%)	114 (11.99%)	1.80	0.0103	0.301	Altered group
PMVK	1q21.3	5 (41.67%)	114 (11.99%)	1.80	0.0103	0.301	Altered group
RORC	1q21	5 (41.67%)	114 (11.99%)	1.80	0.0103	0.301	Altered group
S100A10	1q21.3	5 (41.67%)	114 (11.99%)	1.80	0.0103	0.301	Altered group
SDHC	1q23.3	5 (41.67%)	114 (11.99%)	1.80	0.0103	0.301	Altered group
SNX27	1q21.3	5 (41.67%)	114 (11.99%)	1.80	0.0103	0.301	Altered group
THBS3	1q22	5 (41.67%)	114 (11.99%)	1.80	0.0103	0.301	Altered group
THEM5	1q21.3	5 (41.67%)	114 (11.99%)	1.80	0.0103	0.301	Altered group
TUFT1	1q21.3	5 (41.67%)	114 (11.99%)	1.80	0.0103	0.301	Altered group
ABCA2	9q34.3	2 (16.67%)	11 (1.16%)	3.85	0.0103	0.301	Altered group
AGPAT2	9q34.3	2 (16.67%)	11 (1.16%)	3.85	0.0103	0.301	Altered group
ARRDC1-AS1	9q34.3	2 (16.67%)	11 (1.16%)	3.85	0.0103	0.301	Altered group
C11ORF96	11p11.2	2 (16.67%)	11 (1.16%)	3.85	0.0103	0.301	Altered group
C9ORF163	9q34.3	2 (16.67%)	11 (1.16%)	3.85	0.0103	0.301	Altered group
CD82	11p11.2	2 (16.67%)	11 (1.16%)	3.85	0.0103	0.301	Altered group
COL15A1	9q22.33	2 (16.67%)	11 (1.16%)	3.85	0.0103	0.301	Altered group
EGFL7	9q34.3	2 (16.67%)	11 (1.16%)	3.85	0.0103	0.301	Altered group
INPP5E	9q34.3	2 (16.67%)	11 (1.16%)	3.85	0.0103	0.301	Altered group
KAZN	1p36.21	2 (16.67%)	11 (1.16%)	3.85	0.0103	0.301	Altered group
LRRC20	10q22.1	2 (16.67%)	11 (1.16%)	3.85	0.0103	0.301	Altered group
MS4A10	11q12.2	2 (16.67%)	11 (1.16%)	3.85	0.0103	0.301	Altered group
PGA3	11q12.2	2 (16.67%)	11 (1.16%)	3.85	0.0103	0.301	Altered group
PGA4	11q12.2	2 (16.67%)	11 (1.16%)	3.85	0.0103	0.301	Altered group
PGD	1p36.22	2 (16.67%)	11 (1.16%)	3.85	0.0103	0.301	Altered group
PMPCA	9q34.3	2 (16.67%)	11 (1.16%)	3.85	0.0103	0.301	Altered group
PNPLA7	9q34.3	2 (16.67%)	11 (1.16%)	3.85	0.0103	0.301	Altered group
PRPF19	11q12.2	2 (16.67%)	11 (1.16%)	3.85	0.0103	0.301	Altered group
RCOR2	11q13.1	2 (16.67%)	11 (1.16%)	3.85	0.0103	0.301	Altered group
RN7SKP149	Xq27.3	2 (16.67%)	11 (1.16%)	3.85	0.0103	0.301	Altered group
SCGB2A1	11q12.3	2 (16.67%)	11 (1.16%)	3.85	0.0103	0.301	Altered group
SLC22A11	11q13.1	2 (16.67%)	11 (1.16%)	3.85	0.0103	0.301	Altered group
SNORA40	11q21	2 (16.67%)	11 (1.16%)	3.85	0.0103	0.301	Altered group
SPANXN3	Xq27.3	2 (16.67%)	11 (1.16%)	3.85	0.0103	0.301	Altered group
THBD	20p11.21	2 (16.67%)	11 (1.16%)	3.85	0.0103	0.301	Altered group
TMEM258	11q12.2	2 (16.67%)	11 (1.16%)	3.85	0.0103	0.301	Altered group
TMEM51	1p36.21	2 (16.67%)	11 (1.16%)	3.85	0.0103	0.301	Altered group
ZNF512	2p23.3	2 (16.67%)	11 (1.16%)	3.85	0.0103	0.301	Altered group
ZP1	11q12.2	2 (16.67%)	11 (1.16%)	3.85	0.0103	0.301	Altered group
BBS1	11q13.2	3 (25.00%)	36 (3.79%)	2.72	0.0105	0.305	Altered group
CDK5RAP3	17q21.32	3 (25.00%)	36 (3.79%)	2.72	0.0105	0.305	Altered group
SP2	17q21.32	3 (25.00%)	36 (3.79%)	2.72	0.0105	0.305	Altered group
ATP8B2	1q21.3	5 (41.67%)	115 (12.09%)	1.78	0.0106	0.305	Altered group
CLK2	1q22	5 (41.67%)	115 (12.09%)	1.78	0.0106	0.305	Altered group
DDR2	1q23.3	5 (41.67%)	115 (12.09%)	1.78	0.0106	0.305	Altered group
EFNA4	1q21.3	5 (41.67%)	115 (12.09%)	1.78	0.0106	0.305	Altered group
FCER1G	1q23.3	5 (41.67%)	115 (12.09%)	1.78	0.0106	0.305	Altered group
IGSF9	1q23.2	5 (41.67%)	115 (12.09%)	1.78	0.0106	0.305	Altered group
KPRP	1q21.3	5 (41.67%)	115 (12.09%)	1.78	0.0106	0.305	Altered group
MRPL9	1q21.3	5 (41.67%)	115 (12.09%)	1.78	0.0106	0.305	Altered group
OAZ3	1q21.3	5 (41.67%)	115 (12.09%)	1.78	0.0106	0.305	Altered group
PCP4L1	1q23.3	5 (41.67%)	115 (12.09%)	1.78	0.0106	0.305	Altered group
TPCN2	11q13.3	5 (41.67%)	115 (12.09%)	1.78	0.0106	0.305	Altered group
APOA2	1q23.3	5 (41.67%)	116 (12.20%)	1.77	0.0110	0.311	Altered group
EFNA3	1q21.3	5 (41.67%)	116 (12.20%)	1.77	0.0110	0.311	Altered group
ESRRG	1q41	5 (41.67%)	116 (12.20%)	1.77	0.0110	0.311	Altered group
MPZ	1q23.3	5 (41.67%)	116 (12.20%)	1.77	0.0110	0.311	Altered group
NR1I3	1q23.3	5 (41.67%)	116 (12.20%)	1.77	0.0110	0.311	Altered group
NUP210L	1q21.3	5 (41.67%)	116 (12.20%)	1.77	0.0110	0.311	Altered group
OLFML2B	1q23.3	5 (41.67%)	116 (12.20%)	1.77	0.0110	0.311	Altered group
SHC1	1q21.3	5 (41.67%)	116 (12.20%)	1.77	0.0110	0.311	Altered group
TDRKH	1q21.3	5 (41.67%)	116 (12.20%)	1.77	0.0110	0.311	Altered group
USP21	1q23.3	5 (41.67%)	116 (12.20%)	1.77	0.0110	0.311	Altered group
VANGL2	1q23.2	5 (41.67%)	116 (12.20%)	1.77	0.0110	0.311	Altered group
MRPL11	11q13.2	3 (25.00%)	37 (3.89%)	2.68	0.0113	0.316	Altered group
RN7SL557P	16p12.1	3 (25.00%)	37 (3.89%)	2.68	0.0113	0.316	Altered group
SCML4	6q21	3 (25.00%)	37 (3.89%)	2.68	0.0113	0.316	Altered group
ZNF334	20q13.12	3 (25.00%)	37 (3.89%)	2.68	0.0113	0.316	Altered group
ADAM15	1q21.3	5 (41.67%)	117 (12.30%)	1.76	0.0114	0.316	Altered group
ADAMTS4	1q23.3	5 (41.67%)	117 (12.30%)	1.76	0.0114	0.316	Altered group
CD84	1q23.3	5 (41.67%)	117 (12.30%)	1.76	0.0114	0.316	Altered group
COPA	1q23.2	5 (41.67%)	117 (12.30%)	1.76	0.0114	0.316	Altered group
CRNN	1q21.3	5 (41.67%)	117 (12.30%)	1.76	0.0114	0.316	Altered group
DCST2	1q21.3	5 (41.67%)	117 (12.30%)	1.76	0.0114	0.316	Altered group
NOS1AP	1q23.3	5 (41.67%)	117 (12.30%)	1.76	0.0114	0.316	Altered group
PBXIP1	1q21.3	5 (41.67%)	117 (12.30%)	1.76	0.0114	0.316	Altered group
SLAMF7	1q23.3	5 (41.67%)	117 (12.30%)	1.76	0.0114	0.316	Altered group
SNORA78	16p13.3	5 (41.67%)	117 (12.30%)	1.76	0.0114	0.316	Altered group
TOMM40L	1q23.3	5 (41.67%)	117 (12.30%)	1.76	0.0114	0.316	Altered group
TRIM46	1q22	5 (41.67%)	117 (12.30%)	1.76	0.0114	0.316	Altered group
UFC1	1q23.3	5 (41.67%)	117 (12.30%)	1.76	0.0114	0.316	Altered group
B4GALT3	1q23.3	5 (41.67%)	118 (12.41%)	1.75	0.0118	0.316	Altered group
CGN	1q21.3	5 (41.67%)	118 (12.41%)	1.75	0.0118	0.316	Altered group
DCST1	1q21.3	5 (41.67%)	118 (12.41%)	1.75	0.0118	0.316	Altered group
KLHDC9	1q23.3	5 (41.67%)	118 (12.41%)	1.75	0.0118	0.316	Altered group
LINGO4	1q21.3	5 (41.67%)	118 (12.41%)	1.75	0.0118	0.316	Altered group
NIT1	1q23.3	5 (41.67%)	118 (12.41%)	1.75	0.0118	0.316	Altered group
PFDN2	1q23.3	5 (41.67%)	118 (12.41%)	1.75	0.0118	0.316	Altered group
SLAMF1	1q23.3	5 (41.67%)	118 (12.41%)	1.75	0.0118	0.316	Altered group
TCHHL1	1q21.3	5 (41.67%)	118 (12.41%)	1.75	0.0118	0.316	Altered group
TSTD1	1q23.3	5 (41.67%)	118 (12.41%)	1.75	0.0118	0.316	Altered group
ALKBH3	11p11.2	2 (16.67%)	12 (1.26%)	3.72	0.0119	0.316	Altered group
ARHGEF39	9p13.3	2 (16.67%)	12 (1.26%)	3.72	0.0119	0.316	Altered group
CCDC183	9q34.3	2 (16.67%)	12 (1.26%)	3.72	0.0119	0.316	Altered group
CELA3B	1p36.12	2 (16.67%)	12 (1.26%)	3.72	0.0119	0.316	Altered group
CERCAM	9q34.11	2 (16.67%)	12 (1.26%)	3.72	0.0119	0.316	Altered group
FUT9	6q16.1	2 (16.67%)	12 (1.26%)	3.72	0.0119	0.316	Altered group
GPR63	6q16.1	2 (16.67%)	12 (1.26%)	3.72	0.0119	0.316	Altered group
HSD17B12	11p11.2	2 (16.67%)	12 (1.26%)	3.72	0.0119	0.316	Altered group
INCENP	11q12.3	2 (16.67%)	12 (1.26%)	3.72	0.0119	0.316	Altered group
KLHL32	6q16.1	2 (16.67%)	12 (1.26%)	3.72	0.0119	0.316	Altered group
MEN1	11q13	2 (16.67%)	12 (1.26%)	3.72	0.0119	0.316	Altered group
PRDM2	1p36.21	2 (16.67%)	12 (1.26%)	3.72	0.0119	0.316	Altered group
PRF1	10q22.1	2 (16.67%)	12 (1.26%)	3.72	0.0119	0.316	Altered group
RN7SL797P	6q16.1	2 (16.67%)	12 (1.26%)	3.72	0.0119	0.316	Altered group
RNA5SP55	1p13.1	2 (16.67%)	12 (1.26%)	3.72	0.0119	0.316	Altered group
RNA5SP56	1p12	2 (16.67%)	12 (1.26%)	3.72	0.0119	0.316	Altered group
SLC22A6	11q12.3	2 (16.67%)	12 (1.26%)	3.72	0.0119	0.316	Altered group
SLC3A2	11q12.3	2 (16.67%)	12 (1.26%)	3.72	0.0119	0.316	Altered group
SPOCD1	1p35.2	2 (16.67%)	12 (1.26%)	3.72	0.0119	0.316	Altered group
SYT13	11p11.2	2 (16.67%)	12 (1.26%)	3.72	0.0119	0.316	Altered group
TASOR	3p14.3	2 (16.67%)	12 (1.26%)	3.72	0.0119	0.316	Altered group
TENT5C	1p12	2 (16.67%)	12 (1.26%)	3.72	0.0119	0.316	Altered group
TMEM216	11q13.1	2 (16.67%)	12 (1.26%)	3.72	0.0119	0.316	Altered group
TP53I11	11p11.2	2 (16.67%)	12 (1.26%)	3.72	0.0119	0.316	Altered group
UNC5B	10q22.1	2 (16.67%)	12 (1.26%)	3.72	0.0119	0.316	Altered group
ZBTB40	1p36.12	2 (16.67%)	12 (1.26%)	3.72	0.0119	0.316	Altered group
EME1	17q21.33	4 (33.33%)	74 (7.78%)	2.10	0.0120	0.316	Altered group
AQP8	16p12.1	3 (25.00%)	38 (4.00%)	2.65	0.0121	0.318	Altered group
ATM	11q22.3	3 (25.00%)	38 (4.00%)	2.65	0.0121	0.318	Altered group
PELI3	11q13.2	3 (25.00%)	38 (4.00%)	2.65	0.0121	0.318	Altered group
DEDD	1q23.3	5 (41.67%)	119 (12.51%)	1.74	0.0122	0.321	Altered group
FLAD1	1q21.3	5 (41.67%)	119 (12.51%)	1.74	0.0122	0.321	Altered group
NECTIN4	1q23.3	5 (41.67%)	119 (12.51%)	1.74	0.0122	0.321	Altered group
RPTN	1q21.3	5 (41.67%)	119 (12.51%)	1.74	0.0122	0.321	Altered group
USF1	1q23.3	5 (41.67%)	119 (12.51%)	1.74	0.0122	0.321	Altered group
IGLV2-33	22q11.22	1 (8.33%)	0 (0.00%)	>10	0.0125	0.326	Altered group
IGLV3-25	22q11.22	1 (8.33%)	0 (0.00%)	>10	0.0125	0.326	Altered group
ARHGAP30	1q23.3	5 (41.67%)	120 (12.62%)	1.72	0.0127	0.329	Altered group
ATF6	1q23.3	5 (41.67%)	120 (12.62%)	1.72	0.0127	0.329	Altered group
CD48	1q23.3	5 (41.67%)	120 (12.62%)	1.72	0.0127	0.329	Altered group
ITLN1	1q23.3	5 (41.67%)	120 (12.62%)	1.72	0.0127	0.329	Altered group
ACTN3	11q13.2	3 (25.00%)	39 (4.10%)	2.61	0.0129	0.334	Altered group
CACNG3	16p12.1	3 (25.00%)	39 (4.10%)	2.61	0.0129	0.334	Altered group
COA4	11q13.4	3 (25.00%)	39 (4.10%)	2.61	0.0129	0.334	Altered group
LCMT1	16p12.1	3 (25.00%)	39 (4.10%)	2.61	0.0129	0.334	Altered group
PAAF1	11q13.4	3 (25.00%)	39 (4.10%)	2.61	0.0129	0.334	Altered group
WWOX	16q23.1-q23.2	3 (25.00%)	39 (4.10%)	2.61	0.0129	0.334	Altered group
ATP1A4	1q23.2	5 (41.67%)	121 (12.72%)	1.71	0.0131	0.335	Altered group
CD244	1q23.3	5 (41.67%)	121 (12.72%)	1.71	0.0131	0.335	Altered group
CDK18	1q32.1	5 (41.67%)	121 (12.72%)	1.71	0.0131	0.335	Altered group
F11R	1q23.3	5 (41.67%)	121 (12.72%)	1.71	0.0131	0.335	Altered group
ITLN2	1q23.3	5 (41.67%)	121 (12.72%)	1.71	0.0131	0.335	Altered group
NDUFS2	1q23.3	5 (41.67%)	121 (12.72%)	1.71	0.0131	0.335	Altered group
PPOX	1q23.3	5 (41.67%)	121 (12.72%)	1.71	0.0131	0.335	Altered group
KCNN3	1q21.3	5 (41.67%)	122 (12.83%)	1.70	0.0135	0.335	Altered group
LY9	1q23.3	5 (41.67%)	122 (12.83%)	1.70	0.0135	0.335	Altered group
ALX4	11p11.2	2 (16.67%)	13 (1.37%)	3.61	0.0137	0.335	Altered group
CD3G	11q23.3	2 (16.67%)	13 (1.37%)	3.61	0.0137	0.335	Altered group
CD5	11q12.2	2 (16.67%)	13 (1.37%)	3.61	0.0137	0.335	Altered group
CHRM1	11q12.3	2 (16.67%)	13 (1.37%)	3.61	0.0137	0.335	Altered group
FADS1	11q12.2	2 (16.67%)	13 (1.37%)	3.61	0.0137	0.335	Altered group
FAM120A	9q22.31	2 (16.67%)	13 (1.37%)	3.61	0.0137	0.335	Altered group
FEN1	11q12.2	2 (16.67%)	13 (1.37%)	3.61	0.0137	0.335	Altered group
GDAP2	1p12	2 (16.67%)	13 (1.37%)	3.61	0.0137	0.335	Altered group
GJC1	17q21.31	2 (16.67%)	13 (1.37%)	3.61	0.0137	0.335	Altered group
IMMP1L	11p13	2 (16.67%)	13 (1.37%)	3.61	0.0137	0.335	Altered group
KIF17	1p36.12	2 (16.67%)	13 (1.37%)	3.61	0.0137	0.335	Altered group
LINC02868	1p13.1	2 (16.67%)	13 (1.37%)	3.61	0.0137	0.335	Altered group
LRRC10B	11q12.2	2 (16.67%)	13 (1.37%)	3.61	0.0137	0.335	Altered group
MAMDC4	9q34.3	2 (16.67%)	13 (1.37%)	3.61	0.0137	0.335	Altered group
NCAN	19p12	2 (16.67%)	13 (1.37%)	3.61	0.0137	0.335	Altered group
PALD1	10q22.1	2 (16.67%)	13 (1.37%)	3.61	0.0137	0.335	Altered group
PBRM1	3p21.1	2 (16.67%)	13 (1.37%)	3.61	0.0137	0.335	Altered group
PDK4	7q21.3	2 (16.67%)	13 (1.37%)	3.61	0.0137	0.335	Altered group
PEF1	1p35.2	2 (16.67%)	13 (1.37%)	3.61	0.0137	0.335	Altered group
PLEKHH1	14q24.1	2 (16.67%)	13 (1.37%)	3.61	0.0137	0.335	Altered group
POU3F2	6q16.1	2 (16.67%)	13 (1.37%)	3.61	0.0137	0.335	Altered group
PTP4A2	1p35.2	2 (16.67%)	13 (1.37%)	3.61	0.0137	0.335	Altered group
RC3H2	9q33.2	2 (16.67%)	13 (1.37%)	3.61	0.0137	0.335	Altered group
RN7SL23P	11q12.2	2 (16.67%)	13 (1.37%)	3.61	0.0137	0.335	Altered group
RNA5SP516	Xq27.2	2 (16.67%)	13 (1.37%)	3.61	0.0137	0.335	Altered group
SDHAF2	11q12.2	2 (16.67%)	13 (1.37%)	3.61	0.0137	0.335	Altered group
SLC22A10	11q12.3	2 (16.67%)	13 (1.37%)	3.61	0.0137	0.335	Altered group
SLC29A3	10q22.1	2 (16.67%)	13 (1.37%)	3.61	0.0137	0.335	Altered group
SPANXA1	Xq27.2	2 (16.67%)	13 (1.37%)	3.61	0.0137	0.335	Altered group
SPANXA2	Xq27.2	2 (16.67%)	13 (1.37%)	3.61	0.0137	0.335	Altered group
SPANXC	Xq27.2	2 (16.67%)	13 (1.37%)	3.61	0.0137	0.335	Altered group
SPANXN4	Xq27.3	2 (16.67%)	13 (1.37%)	3.61	0.0137	0.335	Altered group
ST6GALNAC4	9q34.11	2 (16.67%)	13 (1.37%)	3.61	0.0137	0.335	Altered group
TBATA	10q22.1	2 (16.67%)	13 (1.37%)	3.61	0.0137	0.335	Altered group
TKFC	11q12.2	2 (16.67%)	13 (1.37%)	3.61	0.0137	0.335	Altered group
TMEM8B	9p13.3	2 (16.67%)	13 (1.37%)	3.61	0.0137	0.335	Altered group
TSTD3	6q16.2	2 (16.67%)	13 (1.37%)	3.61	0.0137	0.335	Altered group
UBE2NL	Xq27.3	2 (16.67%)	13 (1.37%)	3.61	0.0137	0.335	Altered group
DPP3	11q13.2	3 (25.00%)	40 (4.21%)	2.57	0.0138	0.337	Altered group
RN7SKP243	11q13.4	3 (25.00%)	40 (4.21%)	2.57	0.0138	0.337	Altered group
ZDHHC24	11q13.2	3 (25.00%)	40 (4.21%)	2.57	0.0138	0.337	Altered group
ASH1L	1q22	5 (41.67%)	123 (12.93%)	1.69	0.0140	0.341	Altered group
CTSK	1q21.3	5 (41.67%)	123 (12.93%)	1.69	0.0140	0.341	Altered group
SLC5A11	16p12.1	3 (25.00%)	41 (4.31%)	2.54	0.0147	0.357	Altered group
UCP3	11q13.4	3 (25.00%)	41 (4.31%)	2.54	0.0147	0.357	Altered group
ZKSCAN2	16p12.1	3 (25.00%)	41 (4.31%)	2.54	0.0147	0.357	Altered group
ACSF2	17q21.33	4 (33.33%)	79 (8.31%)	2.00	0.0149	0.361	Altered group
ADAMTSL4-AS1	1q21.2	5 (41.67%)	126 (13.25%)	1.65	0.0154	0.365	Altered group
ARNT	1q21.3	5 (41.67%)	126 (13.25%)	1.65	0.0154	0.365	Altered group
PLEKHA6	1q32.1	5 (41.67%)	126 (13.25%)	1.65	0.0154	0.365	Altered group
RN7SL473P	1q21.3	5 (41.67%)	126 (13.25%)	1.65	0.0154	0.365	Altered group
RN7SL600P	1q21.3	5 (41.67%)	126 (13.25%)	1.65	0.0154	0.365	Altered group
ACCS	11p11.2	2 (16.67%)	14 (1.47%)	3.50	0.0155	0.365	Altered group
ADGRB2	1p35.2	2 (16.67%)	14 (1.47%)	3.50	0.0155	0.365	Altered group
ARPC1B	7q22.1	2 (16.67%)	14 (1.47%)	3.50	0.0155	0.365	Altered group
C11ORF68	11q13.1	2 (16.67%)	14 (1.47%)	3.50	0.0155	0.365	Altered group
CCNC	6q16.2	2 (16.67%)	14 (1.47%)	3.50	0.0155	0.365	Altered group
CD58	1p13.1	2 (16.67%)	14 (1.47%)	3.50	0.0155	0.365	Altered group
CPSF7	11q12.2	2 (16.67%)	14 (1.47%)	3.50	0.0155	0.365	Altered group
DRAP1	11q13.1	2 (16.67%)	14 (1.47%)	3.50	0.0155	0.365	Altered group
FAM186A	12q13.12	2 (16.67%)	14 (1.47%)	3.50	0.0155	0.365	Altered group
FHL5	6q16.1	2 (16.67%)	14 (1.47%)	3.50	0.0155	0.365	Altered group
MYRF	11q12.2	2 (16.67%)	14 (1.47%)	3.50	0.0155	0.365	Altered group
PIAS2	18q21.1	2 (16.67%)	14 (1.47%)	3.50	0.0155	0.365	Altered group
PRAMEF2	1p36.21	2 (16.67%)	14 (1.47%)	3.50	0.0155	0.365	Altered group
PYGM	11q13.1	2 (16.67%)	14 (1.47%)	3.50	0.0155	0.365	Altered group
RASGRP2	11q13.1	2 (16.67%)	14 (1.47%)	3.50	0.0155	0.365	Altered group
RN7SL223P	11q21	2 (16.67%)	14 (1.47%)	3.50	0.0155	0.365	Altered group
RPLP0P2	11q12.2	2 (16.67%)	14 (1.47%)	3.50	0.0155	0.365	Altered group
SCN3A	2q24.3	2 (16.67%)	14 (1.47%)	3.50	0.0155	0.365	Altered group
SLC22A25	11q12.3	2 (16.67%)	14 (1.47%)	3.50	0.0155	0.365	Altered group
SPANXD	Xq27.2	2 (16.67%)	14 (1.47%)	3.50	0.0155	0.365	Altered group
SPINDOC	11q13.1	2 (16.67%)	14 (1.47%)	3.50	0.0155	0.365	Altered group
TMEM132A	11q12.2	2 (16.67%)	14 (1.47%)	3.50	0.0155	0.365	Altered group
TSPAN18	11p11.2	2 (16.67%)	14 (1.47%)	3.50	0.0155	0.365	Altered group
ZNF717	3p12.3	2 (16.67%)	14 (1.47%)	3.50	0.0155	0.365	Altered group
CTSF	11q13.2	3 (25.00%)	42 (4.42%)	2.50	0.0156	0.365	Altered group
DNAJB13	11q13.4	3 (25.00%)	42 (4.42%)	2.50	0.0156	0.365	Altered group
RBM4	11q13.2	3 (25.00%)	42 (4.42%)	2.50	0.0156	0.365	Altered group
RN7SL12P	11q13.2	3 (25.00%)	42 (4.42%)	2.50	0.0156	0.365	Altered group
STAU1	20q13.13	3 (25.00%)	42 (4.42%)	2.50	0.0156	0.365	Altered group
TLCD3B	16p11.2	3 (25.00%)	42 (4.42%)	2.50	0.0156	0.365	Altered group
ENSA	1q21.3	5 (41.67%)	127 (13.35%)	1.64	0.0159	0.371	Altered group
GOLPH3L	1q21.3	5 (41.67%)	127 (13.35%)	1.64	0.0159	0.371	Altered group
MCL1	1q21.2	5 (41.67%)	127 (13.35%)	1.64	0.0159	0.371	Altered group
CTSS	1q21.3	5 (41.67%)	128 (13.46%)	1.63	0.0164	0.382	Altered group
FLG2	1q21.3	5 (41.67%)	128 (13.46%)	1.63	0.0164	0.382	Altered group
LINC02897	1q44	5 (41.67%)	128 (13.46%)	1.63	0.0164	0.382	Altered group
NOS2	17q11.2	3 (25.00%)	43 (4.52%)	2.47	0.0166	0.384	Altered group
RBM4B	11q13.2	3 (25.00%)	43 (4.52%)	2.47	0.0166	0.384	Altered group
UCP2	11q13.4	3 (25.00%)	43 (4.52%)	2.47	0.0166	0.384	Altered group
PGBD2	1q	5 (41.67%)	129 (13.56%)	1.62	0.0170	0.392	Altered group
ZNF124	1q44	5 (41.67%)	129 (13.56%)	1.62	0.0170	0.392	Altered group
ZNF670	1q44	5 (41.67%)	129 (13.56%)	1.62	0.0170	0.392	Altered group
ATRNL1	10q25.3	2 (16.67%)	15 (1.58%)	3.40	0.0175	0.394	Altered group
BANF1	11q13.1	2 (16.67%)	15 (1.58%)	3.40	0.0175	0.394	Altered group
COQ3	6q16.2	2 (16.67%)	15 (1.58%)	3.40	0.0175	0.394	Altered group
EIF4G3	1p36.12	2 (16.67%)	15 (1.58%)	3.40	0.0175	0.394	Altered group
FBXL4	6q16.1-q16.2	2 (16.67%)	15 (1.58%)	3.40	0.0175	0.394	Altered group
FHAD1	1p36.21	2 (16.67%)	15 (1.58%)	3.40	0.0175	0.394	Altered group
MAN1A2	1p12	2 (16.67%)	15 (1.58%)	3.40	0.0175	0.394	Altered group
MARCHF1	4q32.2-q32.3	2 (16.67%)	15 (1.58%)	3.40	0.0175	0.394	Altered group
MMS22L	6q16.1	2 (16.67%)	15 (1.58%)	3.40	0.0175	0.394	Altered group
PGA5	11q12.2	2 (16.67%)	15 (1.58%)	3.40	0.0175	0.394	Altered group
PNISR	6q16.2	2 (16.67%)	15 (1.58%)	3.40	0.0175	0.394	Altered group
PRAMEF4	1p36.21	2 (16.67%)	15 (1.58%)	3.40	0.0175	0.394	Altered group
PRDM11	11p11.2	2 (16.67%)	15 (1.58%)	3.40	0.0175	0.394	Altered group
PTGFRN	1p13.1	2 (16.67%)	15 (1.58%)	3.40	0.0175	0.394	Altered group
RTN3	11q13	2 (16.67%)	15 (1.58%)	3.40	0.0175	0.394	Altered group
SEC16A	9q34.3	2 (16.67%)	15 (1.58%)	3.40	0.0175	0.394	Altered group
SLC36A4	11q21	2 (16.67%)	15 (1.58%)	3.40	0.0175	0.394	Altered group
SMCO4	11q21	2 (16.67%)	15 (1.58%)	3.40	0.0175	0.394	Altered group
SYT7	11q12.2	2 (16.67%)	15 (1.58%)	3.40	0.0175	0.394	Altered group
TMEM154	4q31.3	2 (16.67%)	15 (1.58%)	3.40	0.0175	0.394	Altered group
VWCE	11q12.2	2 (16.67%)	15 (1.58%)	3.40	0.0175	0.394	Altered group
ADAMTSL4	1q21.2	5 (41.67%)	130 (13.67%)	1.61	0.0175	0.394	Altered group
TCHH	1q21.3	5 (41.67%)	130 (13.67%)	1.61	0.0175	0.394	Altered group
TFB2M	1q44	5 (41.67%)	130 (13.67%)	1.61	0.0175	0.394	Altered group
ZNF669	1q44	5 (41.67%)	130 (13.67%)	1.61	0.0175	0.394	Altered group
ARHGAP17	16p12.1	3 (25.00%)	44 (4.63%)	2.43	0.0176	0.395	Altered group
TBC1D10B	16p11.2	3 (25.00%)	44 (4.63%)	2.43	0.0176	0.395	Altered group
HORMAD1	1q21.3	5 (41.67%)	131 (13.77%)	1.60	0.0180	0.405	Altered group
SCCPDH	1q44	5 (41.67%)	132 (13.88%)	1.59	0.0186	0.416	Altered group
HOXB1	17q21.32	3 (25.00%)	45 (4.73%)	2.40	0.0186	0.416	Altered group
HOXB5	17q21.32	3 (25.00%)	45 (4.73%)	2.40	0.0186	0.416	Altered group
NOMO2	16p12.3	3 (25.00%)	45 (4.73%)	2.40	0.0186	0.416	Altered group
NPAS4	11q13.2	3 (25.00%)	45 (4.73%)	2.40	0.0186	0.416	Altered group
GAS5	1q25.1	4 (33.33%)	85 (8.94%)	1.90	0.0189	0.422	Altered group
RN7SKP160	1q25.1	4 (33.33%)	85 (8.94%)	1.90	0.0189	0.422	Altered group
SNORD78	1q25.1	4 (33.33%)	85 (8.94%)	1.90	0.0189	0.422	Altered group
SMYD3	1q44	5 (41.67%)	133 (13.99%)	1.57	0.0192	0.425	Altered group
ZNF695	1q44	5 (41.67%)	133 (13.99%)	1.57	0.0192	0.425	Altered group
CD101	1p13.1	2 (16.67%)	16 (1.68%)	3.31	0.0195	0.425	Altered group
CD93	20p11.21	2 (16.67%)	16 (1.68%)	3.31	0.0195	0.425	Altered group
CHKB	22q13.33	2 (16.67%)	16 (1.68%)	3.31	0.0195	0.425	Altered group
CST6	11q13.1	2 (16.67%)	16 (1.68%)	3.31	0.0195	0.425	Altered group
DRD2	11q23.2	2 (16.67%)	16 (1.68%)	3.31	0.0195	0.425	Altered group
EIF1AD	11q13.1	2 (16.67%)	16 (1.68%)	3.31	0.0195	0.425	Altered group
FAXC	6q16.2	2 (16.67%)	16 (1.68%)	3.31	0.0195	0.425	Altered group
MND1	4q31.3	2 (16.67%)	16 (1.68%)	3.31	0.0195	0.425	Altered group
PEX10	1p36.32	2 (16.67%)	16 (1.68%)	3.31	0.0195	0.425	Altered group
PHLDB1	11q23.3	2 (16.67%)	16 (1.68%)	3.31	0.0195	0.425	Altered group
PNLDC1	6q25.3	2 (16.67%)	16 (1.68%)	3.31	0.0195	0.425	Altered group
PPP1R32	11q12.2	2 (16.67%)	16 (1.68%)	3.31	0.0195	0.425	Altered group
PRDM13	6q16.2	2 (16.67%)	16 (1.68%)	3.31	0.0195	0.425	Altered group
RN7SL156P	20q11.23	2 (16.67%)	16 (1.68%)	3.31	0.0195	0.425	Altered group
SART1	11q13.1	2 (16.67%)	16 (1.68%)	3.31	0.0195	0.425	Altered group
SGPL1	10q22.1	2 (16.67%)	16 (1.68%)	3.31	0.0195	0.425	Altered group
SPANXN2	Xq27.3	2 (16.67%)	16 (1.68%)	3.31	0.0195	0.425	Altered group
TRIM45	1p13.1	2 (16.67%)	16 (1.68%)	3.31	0.0195	0.425	Altered group
USE1	19p13.11	2 (16.67%)	16 (1.68%)	3.31	0.0195	0.425	Altered group
VTCN1	1p13.1-p12	2 (16.67%)	16 (1.68%)	3.31	0.0195	0.425	Altered group
RNA5SP67	1q25.1	4 (33.33%)	86 (9.04%)	1.88	0.0197	0.427	Altered group
RNA5SP68	1q25.1	4 (33.33%)	86 (9.04%)	1.88	0.0197	0.427	Altered group
HOXB6	17q21.32	3 (25.00%)	46 (4.84%)	2.37	0.0197	0.427	Altered group
MRPL48	11q13.4	3 (25.00%)	46 (4.84%)	2.37	0.0197	0.427	Altered group
PLEKHB1	11q13.4	3 (25.00%)	46 (4.84%)	2.37	0.0197	0.427	Altered group
RAB6A	11q13.4	3 (25.00%)	46 (4.84%)	2.37	0.0197	0.427	Altered group
CENPL	1q25.1	4 (33.33%)	87 (9.15%)	1.87	0.0204	0.441	Altered group
DARS2	1q25.1	4 (33.33%)	87 (9.15%)	1.87	0.0204	0.441	Altered group
METTL13	1q24.3	4 (33.33%)	87 (9.15%)	1.87	0.0204	0.441	Altered group
SMG8	17q22	4 (33.33%)	87 (9.15%)	1.87	0.0204	0.441	Altered group
HOXB4	17q21.32	3 (25.00%)	47 (4.94%)	2.34	0.0208	0.448	Altered group
RBM14	11q13.2	3 (25.00%)	47 (4.94%)	2.34	0.0208	0.448	Altered group
ZBTB37	1q25.1	4 (33.33%)	88 (9.25%)	1.85	0.0212	0.457	Altered group
ASB5	4q34.2	2 (16.67%)	17 (1.79%)	3.22	0.0216	0.457	Altered group
BCORL1	Xq26.1	2 (16.67%)	17 (1.79%)	3.22	0.0216	0.457	Altered group
C10ORF105	10q22.1	2 (16.67%)	17 (1.79%)	3.22	0.0216	0.457	Altered group
CD2	1p13.1	2 (16.67%)	17 (1.79%)	3.22	0.0216	0.457	Altered group
COL16A1	1p35.2	2 (16.67%)	17 (1.79%)	3.22	0.0216	0.457	Altered group
DAGLA	11q12.2	2 (16.67%)	17 (1.79%)	3.22	0.0216	0.457	Altered group
DDX60	4q32.3	2 (16.67%)	17 (1.79%)	3.22	0.0216	0.457	Altered group
EXT2	11p11.2	2 (16.67%)	17 (1.79%)	3.22	0.0216	0.457	Altered group
FCHO1	19p13.11	2 (16.67%)	17 (1.79%)	3.22	0.0216	0.457	Altered group
HTATSF1	Xq26.3	2 (16.67%)	17 (1.79%)	3.22	0.0216	0.457	Altered group
MARK2	11q13.1	2 (16.67%)	17 (1.79%)	3.22	0.0216	0.457	Altered group
MCHR2	6q16.2	2 (16.67%)	17 (1.79%)	3.22	0.0216	0.457	Altered group
PAOX	10q26.3	2 (16.67%)	17 (1.79%)	3.22	0.0216	0.457	Altered group
PSAP	10q22.1	2 (16.67%)	17 (1.79%)	3.22	0.0216	0.457	Altered group
SAMD9	7q21.2	2 (16.67%)	17 (1.79%)	3.22	0.0216	0.457	Altered group
SLITRK4	Xq27.3	2 (16.67%)	17 (1.79%)	3.22	0.0216	0.457	Altered group
TUT4	1p32.3	2 (16.67%)	17 (1.79%)	3.22	0.0216	0.457	Altered group
VSIR	10q22.1	2 (16.67%)	17 (1.79%)	3.22	0.0216	0.457	Altered group
WDR3	1p12	2 (16.67%)	17 (1.79%)	3.22	0.0216	0.457	Altered group
ZBTB5	9p13.2	2 (16.67%)	17 (1.79%)	3.22	0.0216	0.457	Altered group
ZNF804B	7q21.13	2 (16.67%)	17 (1.79%)	3.22	0.0216	0.457	Altered group
FAM168A	11q13.4	3 (25.00%)	48 (5.05%)	2.31	0.0219	0.460	Altered group
HOXB7	17q21.32	3 (25.00%)	48 (5.05%)	2.31	0.0219	0.460	Altered group
HOXB8	17q21.32	3 (25.00%)	48 (5.05%)	2.31	0.0219	0.460	Altered group
HOXB9	17q21.32	3 (25.00%)	48 (5.05%)	2.31	0.0219	0.460	Altered group
RBBP6	16p12.1	3 (25.00%)	48 (5.05%)	2.31	0.0219	0.460	Altered group
SETD1A	16p11.2	3 (25.00%)	48 (5.05%)	2.31	0.0219	0.460	Altered group
SKAP1	17q21.32	3 (25.00%)	48 (5.05%)	2.31	0.0219	0.460	Altered group
MYEOV	11q13.3	5 (41.67%)	138 (14.51%)	1.52	0.0222	0.465	Altered group
KLHL35	11q13.4	3 (25.00%)	49 (5.15%)	2.28	0.0231	0.484	Altered group
AHCTF1	1q44	5 (41.67%)	140 (14.72%)	1.50	0.0235	0.491	Altered group
RC3H1	1q25.1	4 (33.33%)	91 (9.57%)	1.80	0.0237	0.492	Altered group
SERPINC1	1q25.1	4 (33.33%)	91 (9.57%)	1.80	0.0237	0.492	Altered group
ACCSL	11p11.2	2 (16.67%)	18 (1.89%)	3.14	0.0239	0.492	Altered group
ADAMTS14	10q22.1	2 (16.67%)	18 (1.89%)	3.14	0.0239	0.492	Altered group
AMBN	4q13.3	2 (16.67%)	18 (1.89%)	3.14	0.0239	0.492	Altered group
CATSPER1	11q13.1	2 (16.67%)	18 (1.89%)	3.14	0.0239	0.492	Altered group
CYP2E1	10q26.3	2 (16.67%)	18 (1.89%)	3.14	0.0239	0.492	Altered group
FAM162B	6q22.1	2 (16.67%)	18 (1.89%)	3.14	0.0239	0.492	Altered group
IGSF3	1p13.1	2 (16.67%)	18 (1.89%)	3.14	0.0239	0.492	Altered group
IZUMO1R	11q21	2 (16.67%)	18 (1.89%)	3.14	0.0239	0.492	Altered group
RIOK1	6p24.3	2 (16.67%)	18 (1.89%)	3.14	0.0239	0.492	Altered group
TLDC2	20q11.23	2 (16.67%)	18 (1.89%)	3.14	0.0239	0.492	Altered group
TTF2	1p13.1	2 (16.67%)	18 (1.89%)	3.14	0.0239	0.492	Altered group
UFL1	6q16.1	2 (16.67%)	18 (1.89%)	3.14	0.0239	0.492	Altered group
WNK4	17q21.2	2 (16.67%)	18 (1.89%)	3.14	0.0239	0.492	Altered group
APOBR	16p12.1	3 (25.00%)	50 (5.26%)	2.25	0.0243	0.499	Altered group
CHMP6	17q25.3	3 (25.00%)	50 (5.26%)	2.25	0.0243	0.499	Altered group
HOXB2	17q21.32	3 (25.00%)	50 (5.26%)	2.25	0.0243	0.499	Altered group
PRAC1	17q21.32	3 (25.00%)	50 (5.26%)	2.25	0.0243	0.499	Altered group
TNRC6A	16p12.1	3 (25.00%)	50 (5.26%)	2.25	0.0243	0.499	Altered group
FMO2	1q24.3	4 (33.33%)	92 (9.67%)	1.78	0.0245	0.503	Altered group
PPP1CC	12q24.11	1 (8.33%)	1 (0.11%)	6.31	0.0248	0.506	Altered group
RN7SKP71	12q24.13	1 (8.33%)	1 (0.11%)	6.31	0.0248	0.506	Altered group
RPL6	12q24.13	1 (8.33%)	1 (0.11%)	6.31	0.0248	0.506	Altered group
TRAPPC2B	19q13.43	1 (8.33%)	1 (0.11%)	6.31	0.0248	0.506	Altered group
FGF3	11q13.3	5 (41.67%)	142 (14.93%)	1.48	0.0249	0.506	Altered group
FGF4	11q13.3	5 (41.67%)	142 (14.93%)	1.48	0.0249	0.506	Altered group
HRNR	1q21.3	5 (41.67%)	143 (15.04%)	1.47	0.0255	0.520	Altered group
NPTX1	17q25.3	3 (25.00%)	51 (5.36%)	2.22	0.0256	0.520	Altered group
CHST3	10q22.1	2 (16.67%)	19 (2.00%)	3.06	0.0262	0.528	Altered group
CTNNA2	2p12	2 (16.67%)	19 (2.00%)	3.06	0.0262	0.528	Altered group
DEUP1	11q21	2 (16.67%)	19 (2.00%)	3.06	0.0262	0.528	Altered group
EEF1E1	6p24.3	2 (16.67%)	19 (2.00%)	3.06	0.0262	0.528	Altered group
EHMT1	9q34.3	2 (16.67%)	19 (2.00%)	3.06	0.0262	0.528	Altered group
FLI1	11q24.3	2 (16.67%)	19 (2.00%)	3.06	0.0262	0.528	Altered group
GAL3ST3	11q13.1	2 (16.67%)	19 (2.00%)	3.06	0.0262	0.528	Altered group
MAGEC3	Xq27.2	2 (16.67%)	19 (2.00%)	3.06	0.0262	0.528	Altered group
OR7A17	19p13.12	2 (16.67%)	19 (2.00%)	3.06	0.0262	0.528	Altered group
RN7SL615P	20q12	2 (16.67%)	19 (2.00%)	3.06	0.0262	0.528	Altered group
TBX15	1p12	2 (16.67%)	19 (2.00%)	3.06	0.0262	0.528	Altered group
FGF19	11q13.3	5 (41.67%)	144 (15.14%)	1.46	0.0263	0.528	Altered group
SCYL3	1q24.2	4 (33.33%)	94 (9.88%)	1.75	0.0263	0.529	Altered group
BAIAP2	17q25.3	3 (25.00%)	52 (5.47%)	2.19	0.0269	0.535	Altered group
ENDOV	17q25.3	3 (25.00%)	52 (5.47%)	2.19	0.0269	0.535	Altered group
FAAP100	17q25.3	3 (25.00%)	52 (5.47%)	2.19	0.0269	0.535	Altered group
FSCN2	17q25.3	3 (25.00%)	52 (5.47%)	2.19	0.0269	0.535	Altered group
GDPD5	11q13.4-q13.5	3 (25.00%)	52 (5.47%)	2.19	0.0269	0.535	Altered group
LINC00482	17q25.3	3 (25.00%)	52 (5.47%)	2.19	0.0269	0.535	Altered group
RNA5SP344	11q13.5	3 (25.00%)	52 (5.47%)	2.19	0.0269	0.535	Altered group
SERPINH1	11q13.5	3 (25.00%)	52 (5.47%)	2.19	0.0269	0.535	Altered group
SLC26A11	17q25.3	3 (25.00%)	52 (5.47%)	2.19	0.0269	0.535	Altered group
TMEM105	17q25.3	3 (25.00%)	52 (5.47%)	2.19	0.0269	0.535	Altered group
BGLAP	1q22	4 (33.33%)	95 (9.99%)	1.74	0.0272	0.538	Altered group
GORAB	1q24.2	4 (33.33%)	95 (9.99%)	1.74	0.0272	0.538	Altered group
MEX3A	1q22	4 (33.33%)	95 (9.99%)	1.74	0.0272	0.538	Altered group
MRGPRD	11q13.3	4 (33.33%)	95 (9.99%)	1.74	0.0272	0.538	Altered group
PMF1	1q22	4 (33.33%)	95 (9.99%)	1.74	0.0272	0.538	Altered group
SEMA4A	1q22	4 (33.33%)	95 (9.99%)	1.74	0.0272	0.538	Altered group
TSACC	1q22	4 (33.33%)	95 (9.99%)	1.74	0.0272	0.538	Altered group
VHLL	1q22	4 (33.33%)	95 (9.99%)	1.74	0.0272	0.538	Altered group
RGS8	1q25.3	4 (33.33%)	96 (10.09%)	1.72	0.0282	0.551	Altered group
SLC25A44	1q22	4 (33.33%)	96 (10.09%)	1.72	0.0282	0.551	Altered group
CARD14	17q25.3	3 (25.00%)	53 (5.57%)	2.17	0.0282	0.551	Altered group
HOXB13	17q21.32	3 (25.00%)	53 (5.57%)	2.17	0.0282	0.551	Altered group
NPLOC4	17q25.3	3 (25.00%)	53 (5.57%)	2.17	0.0282	0.551	Altered group
PDE6G	17q25.3	3 (25.00%)	53 (5.57%)	2.17	0.0282	0.551	Altered group
RN7SL125P	17q21.32	3 (25.00%)	53 (5.57%)	2.17	0.0282	0.551	Altered group
RN7SL786P	11q13.5	3 (25.00%)	53 (5.57%)	2.17	0.0282	0.551	Altered group
SGSH	17q25.3	3 (25.00%)	53 (5.57%)	2.17	0.0282	0.551	Altered group
ABCD1	Xq28	2 (16.67%)	20 (2.10%)	2.99	0.0286	0.551	Altered group
BLOC1S5	6p24.3	2 (16.67%)	20 (2.10%)	2.99	0.0286	0.551	Altered group
CDH16	16q22.1	2 (16.67%)	20 (2.10%)	2.99	0.0286	0.551	Altered group
CDK11B	1p36.33	2 (16.67%)	20 (2.10%)	2.99	0.0286	0.551	Altered group
DDB1	11q12.2	2 (16.67%)	20 (2.10%)	2.99	0.0286	0.551	Altered group
ELP4	11p13	2 (16.67%)	20 (2.10%)	2.99	0.0286	0.551	Altered group
FAM47E	4q21.1	2 (16.67%)	20 (2.10%)	2.99	0.0286	0.551	Altered group
FHDC1	4q31.3	2 (16.67%)	20 (2.10%)	2.99	0.0286	0.551	Altered group
HSPG2	1p36.12	2 (16.67%)	20 (2.10%)	2.99	0.0286	0.551	Altered group
LINC00489	20q11.23	2 (16.67%)	20 (2.10%)	2.99	0.0286	0.551	Altered group
MAFB	20q12	2 (16.67%)	20 (2.10%)	2.99	0.0286	0.551	Altered group
MAGEC1	Xq27.2	2 (16.67%)	20 (2.10%)	2.99	0.0286	0.551	Altered group
MAGEC2	Xq27.2	2 (16.67%)	20 (2.10%)	2.99	0.0286	0.551	Altered group
NINL	20p11.21	2 (16.67%)	20 (2.10%)	2.99	0.0286	0.551	Altered group
RNA5SP484	20q12	2 (16.67%)	20 (2.10%)	2.99	0.0286	0.551	Altered group
SCARB2	4q21.1	2 (16.67%)	20 (2.10%)	2.99	0.0286	0.551	Altered group
SLA2	20q11.23	2 (16.67%)	20 (2.10%)	2.99	0.0286	0.551	Altered group
SNORA70E	11q	2 (16.67%)	20 (2.10%)	2.99	0.0286	0.551	Altered group
SNRNP48	6p24.3	2 (16.67%)	20 (2.10%)	2.99	0.0286	0.551	Altered group
SRGAP1	12q14.2	2 (16.67%)	20 (2.10%)	2.99	0.0286	0.551	Altered group
TXLNB	6q24.1	2 (16.67%)	20 (2.10%)	2.99	0.0286	0.551	Altered group
WARS2	1p12	2 (16.67%)	20 (2.10%)	2.99	0.0286	0.551	Altered group
ZNF394	7q22.1	2 (16.67%)	20 (2.10%)	2.99	0.0286	0.551	Altered group
MIR9-1HG	1q22	4 (33.33%)	97 (10.20%)	1.71	0.0291	0.558	Altered group
PAQR6	1q22	4 (33.33%)	97 (10.20%)	1.71	0.0291	0.558	Altered group
TMEM79	1q22	4 (33.33%)	97 (10.20%)	1.71	0.0291	0.558	Altered group
ARL16	17q25.3	3 (25.00%)	54 (5.68%)	2.14	0.0295	0.561	Altered group
B3GNTL1	17q25.3	3 (25.00%)	54 (5.68%)	2.14	0.0295	0.561	Altered group
MAFG	17q25.3	3 (25.00%)	54 (5.68%)	2.14	0.0295	0.561	Altered group
MAP6	11q13.5	3 (25.00%)	54 (5.68%)	2.14	0.0295	0.561	Altered group
MOGAT2	11q13.5	3 (25.00%)	54 (5.68%)	2.14	0.0295	0.561	Altered group
MRPL12	17q25.3	3 (25.00%)	54 (5.68%)	2.14	0.0295	0.561	Altered group
NDUFAF8	17q25.3	3 (25.00%)	54 (5.68%)	2.14	0.0295	0.561	Altered group
NPB	17q25.3	3 (25.00%)	54 (5.68%)	2.14	0.0295	0.561	Altered group
OXLD1	17q25.3	3 (25.00%)	54 (5.68%)	2.14	0.0295	0.561	Altered group
PYCR1	17q25.3	3 (25.00%)	54 (5.68%)	2.14	0.0295	0.561	Altered group
TSPAN10	17q25.3	3 (25.00%)	54 (5.68%)	2.14	0.0295	0.561	Altered group
CCND1	11q13.3	5 (41.67%)	149 (15.67%)	1.41	0.0300	0.569	Altered group
LTO1	11q13.2	5 (41.67%)	149 (15.67%)	1.41	0.0300	0.569	Altered group
LAMTOR2	1q22	4 (33.33%)	98 (10.30%)	1.69	0.0301	0.569	Altered group
RAB25	1q22	4 (33.33%)	98 (10.30%)	1.69	0.0301	0.569	Altered group
RIT1	1q22	4 (33.33%)	98 (10.30%)	1.69	0.0301	0.569	Altered group
SCARNA4	1q22	4 (33.33%)	98 (10.30%)	1.69	0.0301	0.569	Altered group
AATK	17q25.3	3 (25.00%)	55 (5.78%)	2.11	0.0309	0.570	Altered group
ALYREF	17q25.3	3 (25.00%)	55 (5.78%)	2.11	0.0309	0.570	Altered group
ANAPC11	17q25.3	3 (25.00%)	55 (5.78%)	2.11	0.0309	0.570	Altered group
ARHGDIA	17q25.3	3 (25.00%)	55 (5.78%)	2.11	0.0309	0.570	Altered group
CENPX	17q25.3	3 (25.00%)	55 (5.78%)	2.11	0.0309	0.570	Altered group
DCXR	17q25.3	3 (25.00%)	55 (5.78%)	2.11	0.0309	0.570	Altered group
GAA	17q25.3	3 (25.00%)	55 (5.78%)	2.11	0.0309	0.570	Altered group
HOXB3	17q21.32	3 (25.00%)	55 (5.78%)	2.11	0.0309	0.570	Altered group
MCRIP1	17q25.3	3 (25.00%)	55 (5.78%)	2.11	0.0309	0.570	Altered group
MYADML2	17q25.3	3 (25.00%)	55 (5.78%)	2.11	0.0309	0.570	Altered group
PPP1R27	17q25.3	3 (25.00%)	55 (5.78%)	2.11	0.0309	0.570	Altered group
RAC3	17q25.3	3 (25.00%)	55 (5.78%)	2.11	0.0309	0.570	Altered group
SIRT7	17q25.3	3 (25.00%)	55 (5.78%)	2.11	0.0309	0.570	Altered group
SLC9A8	20q13.13	3 (25.00%)	55 (5.78%)	2.11	0.0309	0.570	Altered group
SPTBN2	11q13.2	3 (25.00%)	55 (5.78%)	2.11	0.0309	0.570	Altered group
TEPSIN	17q25.3	3 (25.00%)	55 (5.78%)	2.11	0.0309	0.570	Altered group
GLMP	1q22	4 (33.33%)	99 (10.41%)	1.68	0.0311	0.570	Altered group
LMNA	1q22	4 (33.33%)	99 (10.41%)	1.68	0.0311	0.570	Altered group
RHBG	1q22	4 (33.33%)	99 (10.41%)	1.68	0.0311	0.570	Altered group
RN7SL612P	1q23.1	4 (33.33%)	99 (10.41%)	1.68	0.0311	0.570	Altered group
BACH2	6q15	2 (16.67%)	21 (2.21%)	2.92	0.0312	0.570	Altered group
BMP6	6p24.3	2 (16.67%)	21 (2.21%)	2.92	0.0312	0.570	Altered group
CADPS	3p14.2	2 (16.67%)	21 (2.21%)	2.92	0.0312	0.570	Altered group
CAGE1	6p24.3	2 (16.67%)	21 (2.21%)	2.92	0.0312	0.570	Altered group
DSN1	20q11.23	2 (16.67%)	21 (2.21%)	2.92	0.0312	0.570	Altered group
FLNB	3p14.3	2 (16.67%)	21 (2.21%)	2.92	0.0312	0.570	Altered group
GPRC6A	6q22.1	2 (16.67%)	21 (2.21%)	2.92	0.0312	0.570	Altered group
JAK3	19p13.11	2 (16.67%)	21 (2.21%)	2.92	0.0312	0.570	Altered group
KIF1B	1p36.22	2 (16.67%)	21 (2.21%)	2.92	0.0312	0.570	Altered group
MANBAL	20q11.23	2 (16.67%)	21 (2.21%)	2.92	0.0312	0.570	Altered group
NNAT	20q11.23	2 (16.67%)	21 (2.21%)	2.92	0.0312	0.570	Altered group
NPAT	11q22.3	2 (16.67%)	21 (2.21%)	2.92	0.0312	0.570	Altered group
RAB5IF	20q11.23	2 (16.67%)	21 (2.21%)	2.92	0.0312	0.570	Altered group
RFWD3	16q23.1	2 (16.67%)	21 (2.21%)	2.92	0.0312	0.570	Altered group
SAMHD1	20q11.23	2 (16.67%)	21 (2.21%)	2.92	0.0312	0.570	Altered group
SF3B2	11q13.1	2 (16.67%)	21 (2.21%)	2.92	0.0312	0.570	Altered group
SLC35B3	6p24.3	2 (16.67%)	21 (2.21%)	2.92	0.0312	0.570	Altered group
STXBP5	6q24.3	2 (16.67%)	21 (2.21%)	2.92	0.0312	0.570	Altered group
TRRAP	7q22.1	2 (16.67%)	21 (2.21%)	2.92	0.0312	0.570	Altered group
FLG	1q21.3	5 (41.67%)	151 (15.88%)	1.39	0.0316	0.578	Altered group
HDGF	1q23.1	4 (33.33%)	100 (10.52%)	1.66	0.0321	0.585	Altered group
OR10Z1	1q23.1	4 (33.33%)	100 (10.52%)	1.66	0.0321	0.585	Altered group
RXFP4	1q22	4 (33.33%)	100 (10.52%)	1.66	0.0321	0.585	Altered group
SSR2	1q22	4 (33.33%)	100 (10.52%)	1.66	0.0321	0.585	Altered group
CCDC137	17q25.3	3 (25.00%)	56 (5.89%)	2.09	0.0323	0.587	Altered group
DGAT2	11q13.5	3 (25.00%)	56 (5.89%)	2.09	0.0323	0.587	Altered group
LRRC45	17q25.3	3 (25.00%)	56 (5.89%)	2.09	0.0323	0.587	Altered group
METRNL	17q25.3	3 (25.00%)	56 (5.89%)	2.09	0.0323	0.587	Altered group
SLC25A10	17q25.3	3 (25.00%)	56 (5.89%)	2.09	0.0323	0.587	Altered group
SUPT6H	17q11.2	3 (25.00%)	56 (5.89%)	2.09	0.0323	0.587	Altered group
CCT3	1q22	4 (33.33%)	101 (10.62%)	1.65	0.0331	0.596	Altered group
LRRC71	1q23.1	4 (33.33%)	101 (10.62%)	1.65	0.0331	0.596	Altered group
MRGPRF	11q13.3	4 (33.33%)	101 (10.62%)	1.65	0.0331	0.596	Altered group
OR6K3	1q23.1	4 (33.33%)	101 (10.62%)	1.65	0.0331	0.596	Altered group
OR6K6	1q23.1	4 (33.33%)	101 (10.62%)	1.65	0.0331	0.596	Altered group
OR6N1	1q23.1	4 (33.33%)	101 (10.62%)	1.65	0.0331	0.596	Altered group
OR6N2	1q23.1	4 (33.33%)	101 (10.62%)	1.65	0.0331	0.596	Altered group
UBQLN4	1q22	4 (33.33%)	101 (10.62%)	1.65	0.0331	0.596	Altered group
BLCAP	20q11.23	2 (16.67%)	22 (2.31%)	2.85	0.0337	0.596	Altered group
CEP192	18p11.21	2 (16.67%)	22 (2.31%)	2.85	0.0337	0.596	Altered group
FAM229B	6q21	2 (16.67%)	22 (2.31%)	2.85	0.0337	0.596	Altered group
GHRH	20q11.23	2 (16.67%)	22 (2.31%)	2.85	0.0337	0.596	Altered group
KPNA5	6q22.1	2 (16.67%)	22 (2.31%)	2.85	0.0337	0.596	Altered group
KRT38	17q21.2	2 (16.67%)	22 (2.31%)	2.85	0.0337	0.596	Altered group
LPIN3	20q12	2 (16.67%)	22 (2.31%)	2.85	0.0337	0.596	Altered group
MICU1	10q22.1	2 (16.67%)	22 (2.31%)	2.85	0.0337	0.596	Altered group
MYL9	20q11.23	2 (16.67%)	22 (2.31%)	2.85	0.0337	0.596	Altered group
PLAU	10q22.2	2 (16.67%)	22 (2.31%)	2.85	0.0337	0.596	Altered group
PLEKHH2	2p21	2 (16.67%)	22 (2.31%)	2.85	0.0337	0.596	Altered group
SIM1	6q16.3	2 (16.67%)	22 (2.31%)	2.85	0.0337	0.596	Altered group
SRC	20q11.23	2 (16.67%)	22 (2.31%)	2.85	0.0337	0.596	Altered group
SSR1	6p24.3	2 (16.67%)	22 (2.31%)	2.85	0.0337	0.596	Altered group
TANGO6	16q22.1	2 (16.67%)	22 (2.31%)	2.85	0.0337	0.596	Altered group
TLR4	9q33.1	2 (16.67%)	22 (2.31%)	2.85	0.0337	0.596	Altered group
TXNDC5	6p24.3	2 (16.67%)	22 (2.31%)	2.85	0.0337	0.596	Altered group
ACTG1	17q25.3	3 (25.00%)	57 (5.99%)	2.06	0.0338	0.596	Altered group
ATP5MC1	17q21.32	3 (25.00%)	57 (5.99%)	2.06	0.0338	0.596	Altered group
CEP131	17q25.3	3 (25.00%)	57 (5.99%)	2.06	0.0338	0.596	Altered group
EIF4A3	17q25.3	3 (25.00%)	57 (5.99%)	2.06	0.0338	0.596	Altered group
GPS1	17q25.3	3 (25.00%)	57 (5.99%)	2.06	0.0338	0.596	Altered group
GUCY2EP	11q13.5	3 (25.00%)	57 (5.99%)	2.06	0.0338	0.596	Altered group
P4HB	17q25.3	3 (25.00%)	57 (5.99%)	2.06	0.0338	0.596	Altered group
PCYT2	17q25.3	3 (25.00%)	57 (5.99%)	2.06	0.0338	0.596	Altered group
TSKU	11q13.5	3 (25.00%)	57 (5.99%)	2.06	0.0338	0.596	Altered group
ZNF750	17q25.3	3 (25.00%)	57 (5.99%)	2.06	0.0338	0.596	Altered group
ARHGEF2	1q22	4 (33.33%)	102 (10.73%)	1.64	0.0342	0.601	Altered group
OR10X1	1q23.1	4 (33.33%)	102 (10.73%)	1.64	0.0342	0.601	Altered group
PRCC	1q23.1	4 (33.33%)	102 (10.73%)	1.64	0.0342	0.601	Altered group
SMG5	1q22	4 (33.33%)	102 (10.73%)	1.64	0.0342	0.601	Altered group
DAP3	1q22	4 (33.33%)	103 (10.83%)	1.62	0.0353	0.613	Altered group
KHDC4	1q22	4 (33.33%)	103 (10.83%)	1.62	0.0353	0.613	Altered group
METTL25B	1q23.1	4 (33.33%)	103 (10.83%)	1.62	0.0353	0.613	Altered group
MRPL24	1q23.1	4 (33.33%)	103 (10.83%)	1.62	0.0353	0.613	Altered group
OR6P1	1q23.1	4 (33.33%)	103 (10.83%)	1.62	0.0353	0.613	Altered group
OR6Y1	1q23.1	4 (33.33%)	103 (10.83%)	1.62	0.0353	0.613	Altered group
RN7SKP98	1q32.3	4 (33.33%)	103 (10.83%)	1.62	0.0353	0.613	Altered group
RN7SL344P	1q32.3	4 (33.33%)	103 (10.83%)	1.62	0.0353	0.613	Altered group
SNORA16B	1q32.3	4 (33.33%)	103 (10.83%)	1.62	0.0353	0.613	Altered group
SPATA45	1q32.3	4 (33.33%)	103 (10.83%)	1.62	0.0353	0.613	Altered group
TATDN3	1q32.3	4 (33.33%)	103 (10.83%)	1.62	0.0353	0.613	Altered group
YY1AP1	1q22	4 (33.33%)	103 (10.83%)	1.62	0.0353	0.613	Altered group
CCDC40	17q25.3	3 (25.00%)	58 (6.10%)	2.04	0.0353	0.613	Altered group
HGS	17q25.3	3 (25.00%)	58 (6.10%)	2.04	0.0353	0.613	Altered group
NOTUM	17q25.3	3 (25.00%)	58 (6.10%)	2.04	0.0353	0.613	Altered group
ACKR1	1q23.2	4 (33.33%)	104 (10.94%)	1.61	0.0364	0.614	Altered group
ANGEL2	1q32.3	4 (33.33%)	104 (10.94%)	1.61	0.0364	0.614	Altered group
ETV3	1q23.1	4 (33.33%)	104 (10.94%)	1.61	0.0364	0.614	Altered group
ETV3L	1q23.1	4 (33.33%)	104 (10.94%)	1.61	0.0364	0.614	Altered group
FCRL2	1q23.1	4 (33.33%)	104 (10.94%)	1.61	0.0364	0.614	Altered group
OR10T2	1q23.1	4 (33.33%)	104 (10.94%)	1.61	0.0364	0.614	Altered group
PACC1	1q32.3	4 (33.33%)	104 (10.94%)	1.61	0.0364	0.614	Altered group
POGK	1q24.1	4 (33.33%)	104 (10.94%)	1.61	0.0364	0.614	Altered group
PPP2R5A	1q32.3	4 (33.33%)	104 (10.94%)	1.61	0.0364	0.614	Altered group
SH2D2A	1q23.1	4 (33.33%)	104 (10.94%)	1.61	0.0364	0.614	Altered group
SMYD2	1q32.3	4 (33.33%)	104 (10.94%)	1.61	0.0364	0.614	Altered group
VASH2	1q32.3	4 (33.33%)	104 (10.94%)	1.61	0.0364	0.614	Altered group
AAR2	20q11.23	2 (16.67%)	23 (2.42%)	2.78	0.0364	0.614	Altered group
ASTN2	9q33.1	2 (16.67%)	23 (2.42%)	2.78	0.0364	0.614	Altered group
C17ORF50	17q12	2 (16.67%)	23 (2.42%)	2.78	0.0364	0.614	Altered group
CASZ1	1p36.22	2 (16.67%)	23 (2.42%)	2.78	0.0364	0.614	Altered group
DHX38	16q22.2	2 (16.67%)	23 (2.42%)	2.78	0.0364	0.614	Altered group
DLL1	6q27	2 (16.67%)	23 (2.42%)	2.78	0.0364	0.614	Altered group
EMILIN3	20q12	2 (16.67%)	23 (2.42%)	2.78	0.0364	0.614	Altered group
ENAM	4q13.3	2 (16.67%)	23 (2.42%)	2.78	0.0364	0.614	Altered group
FYN	6q21	2 (16.67%)	23 (2.42%)	2.78	0.0364	0.614	Altered group
LINC01620	20q13.12	2 (16.67%)	23 (2.42%)	2.78	0.0364	0.614	Altered group
MYH8	17p13.1	2 (16.67%)	23 (2.42%)	2.78	0.0364	0.614	Altered group
NDRG3	20q11.23	2 (16.67%)	23 (2.42%)	2.78	0.0364	0.614	Altered group
NFAT5	16q22.1	2 (16.67%)	23 (2.42%)	2.78	0.0364	0.614	Altered group
RN7SL443P	20q13.12	2 (16.67%)	23 (2.42%)	2.78	0.0364	0.614	Altered group
RPN2	20q11.23	2 (16.67%)	23 (2.42%)	2.78	0.0364	0.614	Altered group
SDR42E1	16q23.3	2 (16.67%)	23 (2.42%)	2.78	0.0364	0.614	Altered group
ASPSCR1	17q25.3	3 (25.00%)	59 (6.20%)	2.01	0.0368	0.614	Altered group
CALCOCO2	17q21.32	3 (25.00%)	59 (6.20%)	2.01	0.0368	0.614	Altered group
DUS1L	17q25.3	3 (25.00%)	59 (6.20%)	2.01	0.0368	0.614	Altered group
RFNG	17q25.3	3 (25.00%)	59 (6.20%)	2.01	0.0368	0.614	Altered group
UBE2Z	17q21.32	3 (25.00%)	59 (6.20%)	2.01	0.0368	0.614	Altered group
ADAM1A	12q24.12-q24.13	1 (8.33%)	2 (0.21%)	5.31	0.0370	0.614	Altered group
AQP2	12q13.12	1 (8.33%)	2 (0.21%)	5.31	0.0370	0.614	Altered group
AQP6	12q13.12	1 (8.33%)	2 (0.21%)	5.31	0.0370	0.614	Altered group
ARPC3	12q24.11	1 (8.33%)	2 (0.21%)	5.31	0.0370	0.614	Altered group
C12ORF76	12q24.11	1 (8.33%)	2 (0.21%)	5.31	0.0370	0.614	Altered group
C1QL4	12q13.12	1 (8.33%)	2 (0.21%)	5.31	0.0370	0.614	Altered group
FAIM2	12q13.12	1 (8.33%)	2 (0.21%)	5.31	0.0370	0.614	Altered group
FAM216A	12q24.11	1 (8.33%)	2 (0.21%)	5.31	0.0370	0.614	Altered group
GLTP	12q24.11	1 (8.33%)	2 (0.21%)	5.31	0.0370	0.614	Altered group
GPN3	12q24.11	1 (8.33%)	2 (0.21%)	5.31	0.0370	0.614	Altered group
HLA-DMB	6p21.32	1 (8.33%)	2 (0.21%)	5.31	0.0370	0.614	Altered group
HMGCL	1p36.11	1 (8.33%)	2 (0.21%)	5.31	0.0370	0.614	Altered group
LYPLA2	1p36.11	1 (8.33%)	2 (0.21%)	5.31	0.0370	0.614	Altered group
MAN1C1	1p36.11	1 (8.33%)	2 (0.21%)	5.31	0.0370	0.614	Altered group
MYL2	12q24.11	1 (8.33%)	2 (0.21%)	5.31	0.0370	0.614	Altered group
PNRC2	1p36.11	1 (8.33%)	2 (0.21%)	5.31	0.0370	0.614	Altered group
PRPH	12q13.12	1 (8.33%)	2 (0.21%)	5.31	0.0370	0.614	Altered group
RAD9B	12q24.11	1 (8.33%)	2 (0.21%)	5.31	0.0370	0.614	Altered group
RHCE	1p36.11	1 (8.33%)	2 (0.21%)	5.31	0.0370	0.614	Altered group
RN7SL441P	12q24.11	1 (8.33%)	2 (0.21%)	5.31	0.0370	0.614	Altered group
RN7SL769P	12q24.11	1 (8.33%)	2 (0.21%)	5.31	0.0370	0.614	Altered group
SELENON	1p36.11	1 (8.33%)	2 (0.21%)	5.31	0.0370	0.614	Altered group
SRSF10	1p36.11	1 (8.33%)	2 (0.21%)	5.31	0.0370	0.614	Altered group
SYF2	1p36.11	1 (8.33%)	2 (0.21%)	5.31	0.0370	0.614	Altered group
TMEM116	12q24.13	1 (8.33%)	2 (0.21%)	5.31	0.0370	0.614	Altered group
VPS29	12q24.11	1 (8.33%)	2 (0.21%)	5.31	0.0370	0.614	Altered group
DTL	1q32.3	4 (33.33%)	105 (11.04%)	1.59	0.0375	0.619	Altered group
FCRL1	1q23.1	4 (33.33%)	105 (11.04%)	1.59	0.0375	0.619	Altered group
FLVCR1	1q32.3	4 (33.33%)	105 (11.04%)	1.59	0.0375	0.619	Altered group
LINC00467	1q32.3	4 (33.33%)	105 (11.04%)	1.59	0.0375	0.619	Altered group
NTRK1	1q23.1	4 (33.33%)	105 (11.04%)	1.59	0.0375	0.619	Altered group
PEAR1	1q23.1	4 (33.33%)	105 (11.04%)	1.59	0.0375	0.619	Altered group
RD3	1q32.3	4 (33.33%)	105 (11.04%)	1.59	0.0375	0.619	Altered group
CYBC1	17q25.3	3 (25.00%)	60 (6.31%)	1.99	0.0384	0.631	Altered group
FN3K	17q25.3	3 (25.00%)	60 (6.31%)	1.99	0.0384	0.631	Altered group
LINC02876	17q22	3 (25.00%)	60 (6.31%)	1.99	0.0384	0.631	Altered group
LRRC32	11q13.5	3 (25.00%)	60 (6.31%)	1.99	0.0384	0.631	Altered group
RAB40B	17q25.3	3 (25.00%)	60 (6.31%)	1.99	0.0384	0.631	Altered group
SLC38A10	17q25.3	3 (25.00%)	60 (6.31%)	1.99	0.0384	0.631	Altered group
SNF8	17q21.32	3 (25.00%)	60 (6.31%)	1.99	0.0384	0.631	Altered group
ARHGEF11	1q23.1	4 (33.33%)	106 (11.15%)	1.58	0.0386	0.631	Altered group
CRTC2	1q21.3	4 (33.33%)	106 (11.15%)	1.58	0.0386	0.631	Altered group
LPGAT1	1q32.3	4 (33.33%)	106 (11.15%)	1.58	0.0386	0.631	Altered group
MNDA	1q23.1	4 (33.33%)	106 (11.15%)	1.58	0.0386	0.631	Altered group
NEK2	1q32.3	4 (33.33%)	106 (11.15%)	1.58	0.0386	0.631	Altered group
SNORA36B	1q41	4 (33.33%)	106 (11.15%)	1.58	0.0386	0.631	Altered group
TPR	1q31.1	4 (33.33%)	106 (11.15%)	1.58	0.0386	0.631	Altered group
CCDC158	4q21.1	2 (16.67%)	24 (2.52%)	2.72	0.0392	0.631	Altered group
CCL15	17q12	2 (16.67%)	24 (2.52%)	2.72	0.0392	0.631	Altered group
CCL23	17q12	2 (16.67%)	24 (2.52%)	2.72	0.0392	0.631	Altered group
CCL5	17q12	2 (16.67%)	24 (2.52%)	2.72	0.0392	0.631	Altered group
CFAP47	Xp21.1	2 (16.67%)	24 (2.52%)	2.72	0.0392	0.631	Altered group
FAM181B	11q14.1	2 (16.67%)	24 (2.52%)	2.72	0.0392	0.631	Altered group
GAS2L2	17q12	2 (16.67%)	24 (2.52%)	2.72	0.0392	0.631	Altered group
GTSF1L	20q13.12	2 (16.67%)	24 (2.52%)	2.72	0.0392	0.631	Altered group
HAO2	1p12	2 (16.67%)	24 (2.52%)	2.72	0.0392	0.631	Altered group
HNF4A	20q13.12	2 (16.67%)	24 (2.52%)	2.72	0.0392	0.631	Altered group
LYZL6	17q12	2 (16.67%)	24 (2.52%)	2.72	0.0392	0.631	Altered group
PHGDH	1p12	2 (16.67%)	24 (2.52%)	2.72	0.0392	0.631	Altered group
RAB30	11q14.1	2 (16.67%)	24 (2.52%)	2.72	0.0392	0.631	Altered group
RASL10B	17q12	2 (16.67%)	24 (2.52%)	2.72	0.0392	0.631	Altered group
REG4	1p12	2 (16.67%)	24 (2.52%)	2.72	0.0392	0.631	Altered group
RN7SKP100	20q12	2 (16.67%)	24 (2.52%)	2.72	0.0392	0.631	Altered group
SCAND1	20q11.23	2 (16.67%)	24 (2.52%)	2.72	0.0392	0.631	Altered group
TAF15	17q12	2 (16.67%)	24 (2.52%)	2.72	0.0392	0.631	Altered group
TGIF2	20q11.23	2 (16.67%)	24 (2.52%)	2.72	0.0392	0.631	Altered group
THSD7A	7p21.3	2 (16.67%)	24 (2.52%)	2.72	0.0392	0.631	Altered group
TRAF3IP2	6q21	2 (16.67%)	24 (2.52%)	2.72	0.0392	0.631	Altered group
TRAF3IP2-AS1	6q21	2 (16.67%)	24 (2.52%)	2.72	0.0392	0.631	Altered group
CD5L	1q23.1	4 (33.33%)	107 (11.25%)	1.57	0.0398	0.635	Altered group
LINC00210	1q41	4 (33.33%)	107 (11.25%)	1.57	0.0398	0.635	Altered group
LMX1A	1q23.3	4 (33.33%)	107 (11.25%)	1.57	0.0398	0.635	Altered group
MIR205HG	1q32.2	4 (33.33%)	107 (11.25%)	1.57	0.0398	0.635	Altered group
NSL1	1q32.3	4 (33.33%)	107 (11.25%)	1.57	0.0398	0.635	Altered group
OR10K2	1q23.1	4 (33.33%)	107 (11.25%)	1.57	0.0398	0.635	Altered group
OR6K2	1q23.1	4 (33.33%)	107 (11.25%)	1.57	0.0398	0.635	Altered group
RNA5SP76	1q41	4 (33.33%)	107 (11.25%)	1.57	0.0398	0.635	Altered group
RPS6KC1	1q32.3	4 (33.33%)	107 (11.25%)	1.57	0.0398	0.635	Altered group
SERTAD4	1q32.2	4 (33.33%)	107 (11.25%)	1.57	0.0398	0.635	Altered group
SLC30A1	1q32.3	4 (33.33%)	107 (11.25%)	1.57	0.0398	0.635	Altered group
TTLL6	17q21.32	3 (25.00%)	61 (6.41%)	1.96	0.0400	0.638	Altered group
WDR45B	17q25.3	3 (25.00%)	61 (6.41%)	1.96	0.0400	0.638	Altered group
C1ORF74	1q32.2	4 (33.33%)	108 (11.36%)	1.55	0.0410	0.647	Altered group
G0S2	1q32.2	4 (33.33%)	108 (11.36%)	1.55	0.0410	0.647	Altered group
GATAD2B	1q21.3	4 (33.33%)	108 (11.36%)	1.55	0.0410	0.647	Altered group
INSRR	1q23.1	4 (33.33%)	108 (11.36%)	1.55	0.0410	0.647	Altered group
INTS7	1q32.3	4 (33.33%)	108 (11.36%)	1.55	0.0410	0.647	Altered group
OR10K1	1q23.1	4 (33.33%)	108 (11.36%)	1.55	0.0410	0.647	Altered group
RN7SL372P	1q21.3	4 (33.33%)	108 (11.36%)	1.55	0.0410	0.647	Altered group
RN7SL464P	1q41	4 (33.33%)	108 (11.36%)	1.55	0.0410	0.647	Altered group
S100A13	1q21.3	4 (33.33%)	108 (11.36%)	1.55	0.0410	0.647	Altered group
S100A14	1q21.3	4 (33.33%)	108 (11.36%)	1.55	0.0410	0.647	Altered group
S100A16	1q21.3	4 (33.33%)	108 (11.36%)	1.55	0.0410	0.647	Altered group
SLC27A3	1q21.3	4 (33.33%)	108 (11.36%)	1.55	0.0410	0.647	Altered group
SPATA17	1q41	4 (33.33%)	108 (11.36%)	1.55	0.0410	0.647	Altered group
TDRD10	1q21.3	4 (33.33%)	108 (11.36%)	1.55	0.0410	0.647	Altered group
FN3KRP	17q25.3	3 (25.00%)	62 (6.52%)	1.94	0.0416	0.647	Altered group
GIP	17q21.32	3 (25.00%)	62 (6.52%)	1.94	0.0416	0.647	Altered group
TEX19	17q25.3	3 (25.00%)	62 (6.52%)	1.94	0.0416	0.647	Altered group
UBE2O	17q25.1	3 (25.00%)	62 (6.52%)	1.94	0.0416	0.647	Altered group
UTS2R	17q25.3	3 (25.00%)	62 (6.52%)	1.94	0.0416	0.647	Altered group
ASCC3	6q16.3	2 (16.67%)	25 (2.63%)	2.66	0.0420	0.647	Altered group
CACNA1B	9q34.3	2 (16.67%)	25 (2.63%)	2.66	0.0420	0.647	Altered group
CCL14	17q12	2 (16.67%)	25 (2.63%)	2.66	0.0420	0.647	Altered group
CCL16	17q12	2 (16.67%)	25 (2.63%)	2.66	0.0420	0.647	Altered group
HEATR9	17q12	2 (16.67%)	25 (2.63%)	2.66	0.0420	0.647	Altered group
HSD3B1	1p12	2 (16.67%)	25 (2.63%)	2.66	0.0420	0.647	Altered group
JPH2	20q13.12	2 (16.67%)	25 (2.63%)	2.66	0.0420	0.647	Altered group
KLC2	11q13.2	2 (16.67%)	25 (2.63%)	2.66	0.0420	0.647	Altered group
MMP28	17q12	2 (16.67%)	25 (2.63%)	2.66	0.0420	0.647	Altered group
MRPL45P2	17q21.32	2 (16.67%)	25 (2.63%)	2.66	0.0420	0.647	Altered group
RDM1	17q12	2 (16.67%)	25 (2.63%)	2.66	0.0420	0.647	Altered group
RN7SL666P	20q13.11	2 (16.67%)	25 (2.63%)	2.66	0.0420	0.647	Altered group
ROMO1	20q11.22	2 (16.67%)	25 (2.63%)	2.66	0.0420	0.647	Altered group
RPS24	10q22.3	2 (16.67%)	25 (2.63%)	2.66	0.0420	0.647	Altered group
SOGA1	20q11.23	2 (16.67%)	25 (2.63%)	2.66	0.0420	0.647	Altered group
TOP1	20q12	2 (16.67%)	25 (2.63%)	2.66	0.0420	0.647	Altered group
TUBE1	6q21	2 (16.67%)	25 (2.63%)	2.66	0.0420	0.647	Altered group
XIRP2	2q24.3	2 (16.67%)	25 (2.63%)	2.66	0.0420	0.647	Altered group
ZNF697	1p12	2 (16.67%)	25 (2.63%)	2.66	0.0420	0.647	Altered group
ADAR	1q21.3	4 (33.33%)	109 (11.46%)	1.54	0.0422	0.647	Altered group
BPNT1	1q41	4 (33.33%)	109 (11.46%)	1.54	0.0422	0.647	Altered group
CD1B	1q23.1	4 (33.33%)	109 (11.46%)	1.54	0.0422	0.647	Altered group
CHTOP	1q21.3	4 (33.33%)	109 (11.46%)	1.54	0.0422	0.647	Altered group
HDAC1P2	1q41	4 (33.33%)	109 (11.46%)	1.54	0.0422	0.647	Altered group
IARS2	1q41	4 (33.33%)	109 (11.46%)	1.54	0.0422	0.647	Altered group
IFI16	1q23.1	4 (33.33%)	109 (11.46%)	1.54	0.0422	0.647	Altered group
PTPN14	1q32.3-q41	4 (33.33%)	109 (11.46%)	1.54	0.0422	0.647	Altered group
RN7SL44P	1q21.3	4 (33.33%)	109 (11.46%)	1.54	0.0422	0.647	Altered group
S100A1	1q21.3	4 (33.33%)	109 (11.46%)	1.54	0.0422	0.647	Altered group
S100A4	1q21.3	4 (33.33%)	109 (11.46%)	1.54	0.0422	0.647	Altered group
S100A5	1q21.3	4 (33.33%)	109 (11.46%)	1.54	0.0422	0.647	Altered group
S100A7L2	1q21.3	4 (33.33%)	109 (11.46%)	1.54	0.0422	0.647	Altered group
SNAPIN	1q21.3	4 (33.33%)	109 (11.46%)	1.54	0.0422	0.647	Altered group
SPRR1A	1q21.3	4 (33.33%)	109 (11.46%)	1.54	0.0422	0.647	Altered group
SPRR4	1q21.3	4 (33.33%)	109 (11.46%)	1.54	0.0422	0.647	Altered group
CBX4	17q25.3	3 (25.00%)	63 (6.62%)	1.92	0.0433	0.656	Altered group
HEXD	17q25.3	3 (25.00%)	63 (6.62%)	1.92	0.0433	0.656	Altered group
SECTM1	17q25.3	3 (25.00%)	63 (6.62%)	1.92	0.0433	0.656	Altered group
CAMSAP2	1q32.1	4 (33.33%)	110 (11.57%)	1.53	0.0434	0.656	Altered group
IVL	1q21.3	4 (33.33%)	110 (11.57%)	1.53	0.0434	0.656	Altered group
OR10R2	1q23.1	4 (33.33%)	110 (11.57%)	1.53	0.0434	0.656	Altered group
PAG1	8q21.13	4 (33.33%)	110 (11.57%)	1.53	0.0434	0.656	Altered group
PROX1	1q32.3	4 (33.33%)	110 (11.57%)	1.53	0.0434	0.656	Altered group
RCOR3	1q32.2-q32.3	4 (33.33%)	110 (11.57%)	1.53	0.0434	0.656	Altered group
RNU6ATAC35P	1q41	4 (33.33%)	110 (11.57%)	1.53	0.0434	0.656	Altered group
S100A2	1q21.3	4 (33.33%)	110 (11.57%)	1.53	0.0434	0.656	Altered group
S100A3	1q21.3	4 (33.33%)	110 (11.57%)	1.53	0.0434	0.656	Altered group
S100A6	1q21.3	4 (33.33%)	110 (11.57%)	1.53	0.0434	0.656	Altered group
S100A7	1q21.3	4 (33.33%)	110 (11.57%)	1.53	0.0434	0.656	Altered group
S100A7A	1q21.3	4 (33.33%)	110 (11.57%)	1.53	0.0434	0.656	Altered group
SPRR1B	1q21.3	4 (33.33%)	110 (11.57%)	1.53	0.0434	0.656	Altered group
SPRR2A	1q21.3	4 (33.33%)	110 (11.57%)	1.53	0.0434	0.656	Altered group
SPRR2E	1q21.3	4 (33.33%)	110 (11.57%)	1.53	0.0434	0.656	Altered group
SPRR3	1q21.3	4 (33.33%)	110 (11.57%)	1.53	0.0434	0.656	Altered group
SYT14	1q32.2	4 (33.33%)	110 (11.57%)	1.53	0.0434	0.656	Altered group
TRAF3IP3	1q32.2	4 (33.33%)	110 (11.57%)	1.53	0.0434	0.656	Altered group
UBE2Q1	1q21.3	4 (33.33%)	110 (11.57%)	1.53	0.0434	0.656	Altered group
UTP25	1q32.2	4 (33.33%)	110 (11.57%)	1.53	0.0434	0.656	Altered group
C1ORF115	1q41	4 (33.33%)	111 (11.67%)	1.51	0.0446	0.661	Altered group
CD1E	1q23.1	4 (33.33%)	111 (11.67%)	1.51	0.0446	0.661	Altered group
CHRNB2	1q21.3	4 (33.33%)	111 (11.67%)	1.51	0.0446	0.661	Altered group
FCRL5	1q23.1	4 (33.33%)	111 (11.67%)	1.51	0.0446	0.661	Altered group
HHAT	1q32.2	4 (33.33%)	111 (11.67%)	1.51	0.0446	0.661	Altered group
HSD11B1	1q32.2	4 (33.33%)	111 (11.67%)	1.51	0.0446	0.661	Altered group
INTS3	1q21.3	4 (33.33%)	111 (11.67%)	1.51	0.0446	0.661	Altered group
LORICRIN	1q21.3	4 (33.33%)	111 (11.67%)	1.51	0.0446	0.661	Altered group
MTARC2	1q41	4 (33.33%)	111 (11.67%)	1.51	0.0446	0.661	Altered group
PYHIN1	1q23.1	4 (33.33%)	111 (11.67%)	1.51	0.0446	0.661	Altered group
SHE	1q21.3	4 (33.33%)	111 (11.67%)	1.51	0.0446	0.661	Altered group
SPRR2D	1q21.3	4 (33.33%)	111 (11.67%)	1.51	0.0446	0.661	Altered group
SPRR2F	1q21.3	4 (33.33%)	111 (11.67%)	1.51	0.0446	0.661	Altered group
SPRR2G	1q21.3	4 (33.33%)	111 (11.67%)	1.51	0.0446	0.661	Altered group
ADGRB3	6q12-q13	2 (16.67%)	26 (2.73%)	2.61	0.0450	0.661	Altered group
C17ORF75	17q11.2	2 (16.67%)	26 (2.73%)	2.61	0.0450	0.661	Altered group
CHD5	1p36.31	2 (16.67%)	26 (2.73%)	2.61	0.0450	0.661	Altered group
CTNNBL1	20q11.23	2 (16.67%)	26 (2.73%)	2.61	0.0450	0.661	Altered group
FER1L4	20q11.22	2 (16.67%)	26 (2.73%)	2.61	0.0450	0.661	Altered group
FITM2	20q13.12	2 (16.67%)	26 (2.73%)	2.61	0.0450	0.661	Altered group
HMGCS2	1p12	2 (16.67%)	26 (2.73%)	2.61	0.0450	0.661	Altered group
HSD3B2	1p12	2 (16.67%)	26 (2.73%)	2.61	0.0450	0.661	Altered group
IFT52	20q13.12	2 (16.67%)	26 (2.73%)	2.61	0.0450	0.661	Altered group
KMT2D	12q13.12	2 (16.67%)	26 (2.73%)	2.61	0.0450	0.661	Altered group
LINC00622	1p12	2 (16.67%)	26 (2.73%)	2.61	0.0450	0.661	Altered group
MROH8	20q11.23	2 (16.67%)	26 (2.73%)	2.61	0.0450	0.661	Altered group
NORAD	20q11.23	2 (16.67%)	26 (2.73%)	2.61	0.0450	0.661	Altered group
NWD1	19p13.11	2 (16.67%)	26 (2.73%)	2.61	0.0450	0.661	Altered group
OSER1	20q13.12	2 (16.67%)	26 (2.73%)	2.61	0.0450	0.661	Altered group
RAG1	11p12	2 (16.67%)	26 (2.73%)	2.61	0.0450	0.661	Altered group
RBM12	20q11.22	2 (16.67%)	26 (2.73%)	2.61	0.0450	0.661	Altered group
RHBDL3	17q11.2	2 (16.67%)	26 (2.73%)	2.61	0.0450	0.661	Altered group
RN7SKP271	20q11.22	2 (16.67%)	26 (2.73%)	2.61	0.0450	0.661	Altered group
RN7SL284P	10q22.3	2 (16.67%)	26 (2.73%)	2.61	0.0450	0.661	Altered group
RREB1	6p24.3	2 (16.67%)	26 (2.73%)	2.61	0.0450	0.661	Altered group
SPINT4	20q13.12	2 (16.67%)	26 (2.73%)	2.61	0.0450	0.661	Altered group
TMEM98	17q11.2	2 (16.67%)	26 (2.73%)	2.61	0.0450	0.661	Altered group
VPS13D	1p36.22-p36.21	2 (16.67%)	26 (2.73%)	2.61	0.0450	0.661	Altered group
WFDC13	20q13.11	2 (16.67%)	26 (2.73%)	2.61	0.0450	0.661	Altered group
ZHX3	20q12	2 (16.67%)	26 (2.73%)	2.61	0.0450	0.661	Altered group
CD7	17q25.3	3 (25.00%)	64 (6.73%)	1.89	0.0450	0.661	Altered group
FOXK2	17q25.3	3 (25.00%)	64 (6.73%)	1.89	0.0450	0.661	Altered group
KIF2B	17q22	3 (25.00%)	64 (6.73%)	1.89	0.0450	0.661	Altered group
SLC16A3	17q25.3	3 (25.00%)	64 (6.73%)	1.89	0.0450	0.661	Altered group
HLX	1q41	4 (33.33%)	112 (11.78%)	1.50	0.0459	0.663	Altered group
IKBKE-AS1		4 (33.33%)	112 (11.78%)	1.50	0.0459	0.663	Altered group
NPR1	1q21.3	4 (33.33%)	112 (11.78%)	1.50	0.0459	0.663	Altered group
PRR9	1q21.3	4 (33.33%)	112 (11.78%)	1.50	0.0459	0.663	Altered group
S100A12	1q21.3	4 (33.33%)	112 (11.78%)	1.50	0.0459	0.663	Altered group
S100A8	1q21.3	4 (33.33%)	112 (11.78%)	1.50	0.0459	0.663	Altered group
S100A9	1q21.3	4 (33.33%)	112 (11.78%)	1.50	0.0459	0.663	Altered group
SNORD60	16p13.3	4 (33.33%)	112 (11.78%)	1.50	0.0459	0.663	Altered group
CSNK1D	17q25.3	3 (25.00%)	65 (6.83%)	1.87	0.0467	0.663	Altered group
IGF2BP1	17q21.32	3 (25.00%)	65 (6.83%)	1.87	0.0467	0.663	Altered group
OGFOD3	17q25.3	3 (25.00%)	65 (6.83%)	1.87	0.0467	0.663	Altered group
RPTOR	17q25.3	3 (25.00%)	65 (6.83%)	1.87	0.0467	0.663	Altered group
TBCD	17q25.3	3 (25.00%)	65 (6.83%)	1.87	0.0467	0.663	Altered group
C4BPB	1q32.1	4 (33.33%)	113 (11.88%)	1.49	0.0472	0.663	Altered group
CAMK1G	1q32.2	4 (33.33%)	113 (11.88%)	1.49	0.0472	0.663	Altered group
ILF2	1q21.3	4 (33.33%)	113 (11.88%)	1.49	0.0472	0.663	Altered group
KCNK2	1q41	4 (33.33%)	113 (11.88%)	1.49	0.0472	0.663	Altered group
KCTD3	1q41	4 (33.33%)	113 (11.88%)	1.49	0.0472	0.663	Altered group
LAMB3	1q32.2	4 (33.33%)	113 (11.88%)	1.49	0.0472	0.663	Altered group
MTARC1	1q41	4 (33.33%)	113 (11.88%)	1.49	0.0472	0.663	Altered group
PFKFB2	1q32.1	4 (33.33%)	113 (11.88%)	1.49	0.0472	0.663	Altered group
PGLYRP4	1q21.3	4 (33.33%)	113 (11.88%)	1.49	0.0472	0.663	Altered group
RHEX	1q32.1	4 (33.33%)	113 (11.88%)	1.49	0.0472	0.663	Altered group
RNY4P25	1q21.3	4 (33.33%)	113 (11.88%)	1.49	0.0472	0.663	Altered group
YOD1	1q32.1	4 (33.33%)	113 (11.88%)	1.49	0.0472	0.663	Altered group
ADAM30	1p12	2 (16.67%)	27 (2.84%)	2.55	0.0480	0.663	Altered group
C20ORF173	20q11.22	2 (16.67%)	27 (2.84%)	2.55	0.0480	0.663	Altered group
CCL18	17q12	2 (16.67%)	27 (2.84%)	2.55	0.0480	0.663	Altered group
CCL3	17q12	2 (16.67%)	27 (2.84%)	2.55	0.0480	0.663	Altered group
CCL3L3	17q12	2 (16.67%)	27 (2.84%)	2.55	0.0480	0.663	Altered group
CCL4	17q12	2 (16.67%)	27 (2.84%)	2.55	0.0480	0.663	Altered group
CCL4L1	17q12 alternate reference locus	2 (16.67%)	27 (2.84%)	2.55	0.0480	0.663	Altered group
CPNE1	20q11.22	2 (16.67%)	27 (2.84%)	2.55	0.0480	0.663	Altered group
FRG1BP	20q11.1	2 (16.67%)	27 (2.84%)	2.55	0.0480	0.663	Altered group
GRIK2	6q16.3	2 (16.67%)	27 (2.84%)	2.55	0.0480	0.663	Altered group
HMGB1P24	17q12	2 (16.67%)	27 (2.84%)	2.55	0.0480	0.663	Altered group
KCNMB4	12q15	2 (16.67%)	27 (2.84%)	2.55	0.0480	0.663	Altered group
LINC00595	10q22.3	2 (16.67%)	27 (2.84%)	2.55	0.0480	0.663	Altered group
PIH1D1	19q13.33	2 (16.67%)	27 (2.84%)	2.55	0.0480	0.663	Altered group
PRCP	11q14	2 (16.67%)	27 (2.84%)	2.55	0.0480	0.663	Altered group
R3HDML	20q13.12	2 (16.67%)	27 (2.84%)	2.55	0.0480	0.663	Altered group
RAB11FIP4	17q11.2	2 (16.67%)	27 (2.84%)	2.55	0.0480	0.663	Altered group
RN7SL301P	17q12	2 (16.67%)	27 (2.84%)	2.55	0.0480	0.663	Altered group
RNA5SP212	6q21	2 (16.67%)	27 (2.84%)	2.55	0.0480	0.663	Altered group
RNA5SP439	17q12	2 (16.67%)	27 (2.84%)	2.55	0.0480	0.663	Altered group
RNA5SP485	20q13.12	2 (16.67%)	27 (2.84%)	2.55	0.0480	0.663	Altered group
RNU6ATAC21P	6p24.3	2 (16.67%)	27 (2.84%)	2.55	0.0480	0.663	Altered group
SERINC3	20q13.12	2 (16.67%)	27 (2.84%)	2.55	0.0480	0.663	Altered group
SMARCA4	19p13.2	2 (16.67%)	27 (2.84%)	2.55	0.0480	0.663	Altered group
SPACA3	17q11.2	2 (16.67%)	27 (2.84%)	2.55	0.0480	0.663	Altered group
SPAG17	1p12	2 (16.67%)	27 (2.84%)	2.55	0.0480	0.663	Altered group
SRSF6	20q13.11	2 (16.67%)	27 (2.84%)	2.55	0.0480	0.663	Altered group
TBC1D3B	17q12	2 (16.67%)	27 (2.84%)	2.55	0.0480	0.663	Altered group
TBC1D3C	17q12	2 (16.67%)	27 (2.84%)	2.55	0.0480	0.663	Altered group
TBC1D3G	17q12	2 (16.67%)	27 (2.84%)	2.55	0.0480	0.663	Altered group
TBC1D3H	17q12	2 (16.67%)	27 (2.84%)	2.55	0.0480	0.663	Altered group
TMEM151A	11q13.2	2 (16.67%)	27 (2.84%)	2.55	0.0480	0.663	Altered group
USP25	21q21.1	2 (16.67%)	27 (2.84%)	2.55	0.0480	0.663	Altered group
WFDC10A	20q13.12	2 (16.67%)	27 (2.84%)	2.55	0.0480	0.663	Altered group
WFDC10B	20q13.12	2 (16.67%)	27 (2.84%)	2.55	0.0480	0.663	Altered group
WFDC9	20q13.12	2 (16.67%)	27 (2.84%)	2.55	0.0480	0.663	Altered group
WSB1	17q11.1	2 (16.67%)	27 (2.84%)	2.55	0.0480	0.663	Altered group
ZNHIT3	17q12	2 (16.67%)	27 (2.84%)	2.55	0.0480	0.663	Altered group
C4BPA	1q32.2	4 (33.33%)	114 (11.99%)	1.48	0.0485	0.663	Altered group
CR1L	1q32.2	4 (33.33%)	114 (11.99%)	1.48	0.0485	0.663	Altered group
FAM72A	1q32.1	4 (33.33%)	114 (11.99%)	1.48	0.0485	0.663	Altered group
IL10	1q32.1	4 (33.33%)	114 (11.99%)	1.48	0.0485	0.663	Altered group
KCNH1	1q32.2	4 (33.33%)	114 (11.99%)	1.48	0.0485	0.663	Altered group
LINC00303	1q32.1	4 (33.33%)	114 (11.99%)	1.48	0.0485	0.663	Altered group
PGLYRP3	1q21.3	4 (33.33%)	114 (11.99%)	1.48	0.0485	0.663	Altered group
SELENBP1	1q21.3	4 (33.33%)	114 (11.99%)	1.48	0.0485	0.663	Altered group
SNRPE	1q32.1	4 (33.33%)	114 (11.99%)	1.48	0.0485	0.663	Altered group
SPRR2B	1q21.3	4 (33.33%)	114 (11.99%)	1.48	0.0485	0.663	Altered group
CBX8	17q25.3	3 (25.00%)	66 (6.94%)	1.85	0.0485	0.663	Altered group
GAL	11q13.2	3 (25.00%)	66 (6.94%)	1.85	0.0485	0.663	Altered group
OR4F21	8p23.3	3 (25.00%)	66 (6.94%)	1.85	0.0485	0.663	Altered group
RPL23AP53	8p23.3	3 (25.00%)	66 (6.94%)	1.85	0.0485	0.663	Altered group
TAC4	17q21.33	3 (25.00%)	66 (6.94%)	1.85	0.0485	0.663	Altered group
TDRP	8p23.3	3 (25.00%)	66 (6.94%)	1.85	0.0485	0.663	Altered group
ABHD14B	3p21.2	1 (8.33%)	3 (0.32%)	4.72	0.0490	0.663	Altered group
ADCY6	12q13.12	1 (8.33%)	3 (0.32%)	4.72	0.0490	0.663	Altered group
ANKRD13A	12q24.11	1 (8.33%)	3 (0.32%)	4.72	0.0490	0.663	Altered group
AQP5	12q13.12	1 (8.33%)	3 (0.32%)	4.72	0.0490	0.663	Altered group
BCDIN3D	12q13.12	1 (8.33%)	3 (0.32%)	4.72	0.0490	0.663	Altered group
CARMN	5q32	1 (8.33%)	3 (0.32%)	4.72	0.0490	0.663	Altered group
CD52	1p36.11	1 (8.33%)	3 (0.32%)	4.72	0.0490	0.663	Altered group
CNR2	1p36.11	1 (8.33%)	3 (0.32%)	4.72	0.0490	0.663	Altered group
COX14	12q13.12	1 (8.33%)	3 (0.32%)	4.72	0.0490	0.663	Altered group
CRYBG2	1p36.11	1 (8.33%)	3 (0.32%)	4.72	0.0490	0.663	Altered group
DHH	12q13.12	1 (8.33%)	3 (0.32%)	4.72	0.0490	0.663	Altered group
DNAJC22	12q13.12	1 (8.33%)	3 (0.32%)	4.72	0.0490	0.663	Altered group
FAM222A	12q24.11	1 (8.33%)	3 (0.32%)	4.72	0.0490	0.663	Altered group
FUCA1	1p36.11	1 (8.33%)	3 (0.32%)	4.72	0.0490	0.663	Altered group
GALE	1p36.11	1 (8.33%)	3 (0.32%)	4.72	0.0490	0.663	Altered group
GIT2	12q24.11	1 (8.33%)	3 (0.32%)	4.72	0.0490	0.663	Altered group
GPR62	3p21.2	1 (8.33%)	3 (0.32%)	4.72	0.0490	0.663	Altered group
IFNLR1	1p36.11	1 (8.33%)	3 (0.32%)	4.72	0.0490	0.663	Altered group
IQCF6	3p21.2	1 (8.33%)	3 (0.32%)	4.72	0.0490	0.663	Altered group
KRTAP10-4	21q22.3	1 (8.33%)	3 (0.32%)	4.72	0.0490	0.663	Altered group
MAPKAPK5	12q24.12-q24.13	1 (8.33%)	3 (0.32%)	4.72	0.0490	0.663	Altered group
MGST2	4q31.1	1 (8.33%)	3 (0.32%)	4.72	0.0490	0.663	Altered group
MTFR1L	1p36.11	1 (8.33%)	3 (0.32%)	4.72	0.0490	0.663	Altered group
OR5M9	11q12.1	1 (8.33%)	3 (0.32%)	4.72	0.0490	0.663	Altered group
OR8U3	11q12.1	1 (8.33%)	3 (0.32%)	4.72	0.0490	0.663	Altered group
PHETA1	12q24.12	1 (8.33%)	3 (0.32%)	4.72	0.0490	0.663	Altered group
PITHD1	1p36.11	1 (8.33%)	3 (0.32%)	4.72	0.0490	0.663	Altered group
POU6F1	12q13.13	1 (8.33%)	3 (0.32%)	4.72	0.0490	0.663	Altered group
PTPN11	12q24.13	1 (8.33%)	3 (0.32%)	4.72	0.0490	0.663	Altered group
RHD	1p36.11	1 (8.33%)	3 (0.32%)	4.72	0.0490	0.663	Altered group
RN7SKP145	5q32	1 (8.33%)	3 (0.32%)	4.72	0.0490	0.663	Altered group
RN7SKP237	4q31.1	1 (8.33%)	3 (0.32%)	4.72	0.0490	0.663	Altered group
RN7SKP253	4q31.1	1 (8.33%)	3 (0.32%)	4.72	0.0490	0.663	Altered group
RN7SL387P	12q24.11	1 (8.33%)	3 (0.32%)	4.72	0.0490	0.663	Altered group
RN7SL504P	3p21.2	1 (8.33%)	3 (0.32%)	4.72	0.0490	0.663	Altered group
RN7SL519P	12q13.12	1 (8.33%)	3 (0.32%)	4.72	0.0490	0.663	Altered group
RN7SL868P	5q32	1 (8.33%)	3 (0.32%)	4.72	0.0490	0.663	Altered group
RNA5SP373	12q24.12	1 (8.33%)	3 (0.32%)	4.72	0.0490	0.663	Altered group
RND1	12q13.12	1 (8.33%)	3 (0.32%)	4.72	0.0490	0.663	Altered group
RPL11	1p36.11	1 (8.33%)	3 (0.32%)	4.72	0.0490	0.663	Altered group
RPL29	3p21.2	1 (8.33%)	3 (0.32%)	4.72	0.0490	0.663	Altered group
RSRP1	1p36.11	1 (8.33%)	3 (0.32%)	4.72	0.0490	0.663	Altered group
SH3BGRL3	1p36.11	1 (8.33%)	3 (0.32%)	4.72	0.0490	0.663	Altered group
SPATS2	12q13.12	1 (8.33%)	3 (0.32%)	4.72	0.0490	0.663	Altered group
STMN1	1p36.11	1 (8.33%)	3 (0.32%)	4.72	0.0490	0.663	Altered group
TEX46	1p36.12	1 (8.33%)	3 (0.32%)	4.72	0.0490	0.663	Altered group
TMBIM6	12q13.12	1 (8.33%)	3 (0.32%)	4.72	0.0490	0.663	Altered group
TMEM50A	1p36.11	1 (8.33%)	3 (0.32%)	4.72	0.0490	0.663	Altered group
ZNF436-AS1	1p36.12	1 (8.33%)	3 (0.32%)	4.72	0.0490	0.663	Altered group
ZNF593	1p36.11	1 (8.33%)	3 (0.32%)	4.72	0.0490	0.663	Altered group
CD55	1q32.2	4 (33.33%)	115 (12.09%)	1.46	0.0498	0.668	Altered group
CTSE	1q32.1	4 (33.33%)	115 (12.09%)	1.46	0.0498	0.668	Altered group
DENND4B	1q21.3	4 (33.33%)	115 (12.09%)	1.46	0.0498	0.668	Altered group
IL19	1q32.1	4 (33.33%)	115 (12.09%)	1.46	0.0498	0.668	Altered group
LAX1	1q32.1	4 (33.33%)	115 (12.09%)	1.46	0.0498	0.668	Altered group
LELP1	1q21.3	4 (33.33%)	115 (12.09%)	1.46	0.0498	0.668	Altered group
PSMB4	1q21.3	4 (33.33%)	115 (12.09%)	1.46	0.0498	0.668	Altered group
RASSF5	1q32.1	4 (33.33%)	115 (12.09%)	1.46	0.0498	0.668	Altered group
RN7SL444P	1q21.3	4 (33.33%)	115 (12.09%)	1.46	0.0498	0.668	Altered group
SLC30A10	1q41	4 (33.33%)	115 (12.09%)	1.46	0.0498	0.668	Altered group
ZBED6	1q32.1	4 (33.33%)	115 (12.09%)	1.46	0.0498	0.668	Altered group
ZNF596	8p23.3	3 (25.00%)	67 (7.05%)	1.83	0.0503	0.668	Altered group
ADA	20q13.12	2 (16.67%)	28 (2.94%)	2.50	0.0510	0.668	Altered group
CCL3L1	17q12 alternate reference locus	2 (16.67%)	28 (2.94%)	2.50	0.0510	0.668	Altered group
CCL4L2	17q12	2 (16.67%)	28 (2.94%)	2.50	0.0510	0.668	Altered group
CDH13	16q23.3	2 (16.67%)	28 (2.94%)	2.50	0.0510	0.668	Altered group
DDIAS	11q14.1	2 (16.67%)	28 (2.94%)	2.50	0.0510	0.668	Altered group
DHRS11	17q12	2 (16.67%)	28 (2.94%)	2.50	0.0510	0.668	Altered group
DUSP14	17q12	2 (16.67%)	28 (2.94%)	2.50	0.0510	0.668	Altered group
EPPIN	20q13.12	2 (16.67%)	28 (2.94%)	2.50	0.0510	0.668	Altered group
ERGIC3	20q11.22	2 (16.67%)	28 (2.94%)	2.50	0.0510	0.668	Altered group
FOXO3	6q21	2 (16.67%)	28 (2.94%)	2.50	0.0510	0.668	Altered group
GDAP1L1	20q13.12	2 (16.67%)	28 (2.94%)	2.50	0.0510	0.668	Altered group
KCNK15	20q13.12	2 (16.67%)	28 (2.94%)	2.50	0.0510	0.668	Altered group
LAMA4	6q21	2 (16.67%)	28 (2.94%)	2.50	0.0510	0.668	Altered group
MRM1	17q12	2 (16.67%)	28 (2.94%)	2.50	0.0510	0.668	Altered group
NFS1	20q11.22	2 (16.67%)	28 (2.94%)	2.50	0.0510	0.668	Altered group
OSTM1	6q21	2 (16.67%)	28 (2.94%)	2.50	0.0510	0.668	Altered group
PACS1	11q13.1-q13.2	2 (16.67%)	28 (2.94%)	2.50	0.0510	0.668	Altered group
PDE10A	6q27	2 (16.67%)	28 (2.94%)	2.50	0.0510	0.668	Altered group
PIGT	20q13.12	2 (16.67%)	28 (2.94%)	2.50	0.0510	0.668	Altered group
PKIG	20q13.12	2 (16.67%)	28 (2.94%)	2.50	0.0510	0.668	Altered group
PMFBP1	16q22.2	2 (16.67%)	28 (2.94%)	2.50	0.0510	0.668	Altered group
POLR3A	10q22.3	2 (16.67%)	28 (2.94%)	2.50	0.0510	0.668	Altered group
PRKN	6q26	2 (16.67%)	28 (2.94%)	2.50	0.0510	0.668	Altered group
RIMS4	20q13.12	2 (16.67%)	28 (2.94%)	2.50	0.0510	0.668	Altered group
RNU6ATAC38P	20q13.12	2 (16.67%)	28 (2.94%)	2.50	0.0510	0.668	Altered group
SNX21	20q13.12	2 (16.67%)	28 (2.94%)	2.50	0.0510	0.668	Altered group
SPAG4	20q11.22	2 (16.67%)	28 (2.94%)	2.50	0.0510	0.668	Altered group
TOMM34	20q13.12	2 (16.67%)	28 (2.94%)	2.50	0.0510	0.668	Altered group
TP53RK	20q13.12	2 (16.67%)	28 (2.94%)	2.50	0.0510	0.668	Altered group
TTPAL	20q13.12	2 (16.67%)	28 (2.94%)	2.50	0.0510	0.668	Altered group
UBE2C	20q13.12	2 (16.67%)	28 (2.94%)	2.50	0.0510	0.668	Altered group
VCL	10q22.2	2 (16.67%)	28 (2.94%)	2.50	0.0510	0.668	Altered group
WFDC11	20q13.12	2 (16.67%)	28 (2.94%)	2.50	0.0510	0.668	Altered group
WFDC3	20q13.12	2 (16.67%)	28 (2.94%)	2.50	0.0510	0.668	Altered group
WFDC6	20q13.12	2 (16.67%)	28 (2.94%)	2.50	0.0510	0.668	Altered group
WFDC8	20q13.12	2 (16.67%)	28 (2.94%)	2.50	0.0510	0.668	Altered group
YWHAB	20q13.12	2 (16.67%)	28 (2.94%)	2.50	0.0510	0.668	Altered group
ZNF585B	19q13.12	2 (16.67%)	28 (2.94%)	2.50	0.0510	0.668	Altered group
AVPR1B	1q32.1	4 (33.33%)	116 (12.20%)	1.45	0.0512	0.668	Altered group
C1ORF116	1q32.1	4 (33.33%)	116 (12.20%)	1.45	0.0512	0.668	Altered group
CD34	1q32.2	4 (33.33%)	116 (12.20%)	1.45	0.0512	0.668	Altered group
CR2	1q32.2	4 (33.33%)	116 (12.20%)	1.45	0.0512	0.668	Altered group
EIF2D	1q32.1	4 (33.33%)	116 (12.20%)	1.45	0.0512	0.668	Altered group
EPRS1	1q41	4 (33.33%)	116 (12.20%)	1.45	0.0512	0.668	Altered group
GON4L	1q22	4 (33.33%)	116 (12.20%)	1.45	0.0512	0.668	Altered group
MAPKAPK2	1q32.1	4 (33.33%)	116 (12.20%)	1.45	0.0512	0.668	Altered group
MARK1	1q41	4 (33.33%)	116 (12.20%)	1.45	0.0512	0.668	Altered group
MIR29B2CHG	1q32.2	4 (33.33%)	116 (12.20%)	1.45	0.0512	0.668	Altered group
REN	1q32.1	4 (33.33%)	116 (12.20%)	1.45	0.0512	0.668	Altered group
ERICH1	8p23.3	3 (25.00%)	68 (7.15%)	1.81	0.0522	0.679	Altered group
FAM104A	17q25.1	3 (25.00%)	68 (7.15%)	1.81	0.0522	0.679	Altered group
FBXO25	8p23.3	3 (25.00%)	68 (7.15%)	1.81	0.0522	0.679	Altered group
GNGT2	17q21.32	3 (25.00%)	68 (7.15%)	1.81	0.0522	0.679	Altered group
AIDA	1q41	4 (33.33%)	117 (12.30%)	1.44	0.0525	0.680	Altered group
CD46	1q32.2	4 (33.33%)	117 (12.30%)	1.44	0.0525	0.680	Altered group
FAM177B	1q41	4 (33.33%)	117 (12.30%)	1.44	0.0525	0.680	Altered group
FCAMR	1q32.1	4 (33.33%)	117 (12.30%)	1.44	0.0525	0.680	Altered group
GOLT1A	1q32.1	4 (33.33%)	117 (12.30%)	1.44	0.0525	0.680	Altered group
HHIPL2	1q41	4 (33.33%)	117 (12.30%)	1.44	0.0525	0.680	Altered group
IKBKE	1q32.1	4 (33.33%)	117 (12.30%)	1.44	0.0525	0.680	Altered group
IL20	1q32.1	4 (33.33%)	117 (12.30%)	1.44	0.0525	0.680	Altered group
SNORA72	8q22.2	4 (33.33%)	117 (12.30%)	1.44	0.0525	0.680	Altered group
TAF1A	1q41	4 (33.33%)	117 (12.30%)	1.44	0.0525	0.680	Altered group
BROX	1q41	4 (33.33%)	118 (12.41%)	1.43	0.0539	0.684	Altered group
CAPN8	1q41	4 (33.33%)	118 (12.41%)	1.43	0.0539	0.684	Altered group
CENPF	1q41	4 (33.33%)	118 (12.41%)	1.43	0.0539	0.684	Altered group
DYRK3	1q32.1	4 (33.33%)	118 (12.41%)	1.43	0.0539	0.684	Altered group
ETNK2	1q32.1	4 (33.33%)	118 (12.41%)	1.43	0.0539	0.684	Altered group
FCMR	1q32.1	4 (33.33%)	118 (12.41%)	1.43	0.0539	0.684	Altered group
IL24	1q32.1	4 (33.33%)	118 (12.41%)	1.43	0.0539	0.684	Altered group
JMJD4	1q42.13	4 (33.33%)	118 (12.41%)	1.43	0.0539	0.684	Altered group
KISS1	1q32.1	4 (33.33%)	118 (12.41%)	1.43	0.0539	0.684	Altered group
LEFTY1	1q42.12	4 (33.33%)	118 (12.41%)	1.43	0.0539	0.684	Altered group
PLEKHO1	1q21.2	4 (33.33%)	118 (12.41%)	1.43	0.0539	0.684	Altered group
PM20D1	1q32.1	4 (33.33%)	118 (12.41%)	1.43	0.0539	0.684	Altered group
PSMD4	1q21.3	4 (33.33%)	118 (12.41%)	1.43	0.0539	0.684	Altered group
RAB29	1q32.1	4 (33.33%)	118 (12.41%)	1.43	0.0539	0.684	Altered group
RAB3GAP2	1q41	4 (33.33%)	118 (12.41%)	1.43	0.0539	0.684	Altered group
RFX5	1q21.3	4 (33.33%)	118 (12.41%)	1.43	0.0539	0.684	Altered group
SLC41A1	1q32.1	4 (33.33%)	118 (12.41%)	1.43	0.0539	0.684	Altered group
SRP9	1q42.12	4 (33.33%)	118 (12.41%)	1.43	0.0539	0.684	Altered group
CCDC57	17q25.3	3 (25.00%)	69 (7.26%)	1.78	0.0540	0.684	Altered group
ACOT8	20q13.12	2 (16.67%)	29 (3.05%)	2.45	0.0542	0.684	Altered group
CCDC162P	6q21	2 (16.67%)	29 (3.05%)	2.45	0.0542	0.684	Altered group
CCL1	17q12	2 (16.67%)	29 (3.05%)	2.45	0.0542	0.684	Altered group
CCL7	17q12	2 (16.67%)	29 (3.05%)	2.45	0.0542	0.684	Altered group
CCL8	17q12	2 (16.67%)	29 (3.05%)	2.45	0.0542	0.684	Altered group
CCN5	20q13.12	2 (16.67%)	29 (3.05%)	2.45	0.0542	0.684	Altered group
CDH23	10q22.1	2 (16.67%)	29 (3.05%)	2.45	0.0542	0.684	Altered group
CNBD2	20q11.23	2 (16.67%)	29 (3.05%)	2.45	0.0542	0.684	Altered group
CNIH2	11q13.2	2 (16.67%)	29 (3.05%)	2.45	0.0542	0.684	Altered group
DCHS2	4q31.3	2 (16.67%)	29 (3.05%)	2.45	0.0542	0.684	Altered group
DLG5	10q22.3	2 (16.67%)	29 (3.05%)	2.45	0.0542	0.684	Altered group
EPB41L1	20q11.23	2 (16.67%)	29 (3.05%)	2.45	0.0542	0.684	Altered group
GCNT2	6p24.3-p24.2	2 (16.67%)	29 (3.05%)	2.45	0.0542	0.684	Altered group
LINC00222	6q21	2 (16.67%)	29 (3.05%)	2.45	0.0542	0.684	Altered group
LINC00856	10q22.3	2 (16.67%)	29 (3.05%)	2.45	0.0542	0.684	Altered group
MYBL2	20q13.12	2 (16.67%)	29 (3.05%)	2.45	0.0542	0.684	Altered group
OFCC1	6p24.3	2 (16.67%)	29 (3.05%)	2.45	0.0542	0.684	Altered group
PHF20	20q11.22-q11.23	2 (16.67%)	29 (3.05%)	2.45	0.0542	0.684	Altered group
PLCG1	20q12	2 (16.67%)	29 (3.05%)	2.45	0.0542	0.684	Altered group
RNA5SP438	17q12	2 (16.67%)	29 (3.05%)	2.45	0.0542	0.684	Altered group
SESN1	6q21	2 (16.67%)	29 (3.05%)	2.45	0.0542	0.684	Altered group
SHROOM3	4q21.1	2 (16.67%)	29 (3.05%)	2.45	0.0542	0.684	Altered group
SNX3	6q21	2 (16.67%)	29 (3.05%)	2.45	0.0542	0.684	Altered group
ZNF207	17q11.2	2 (16.67%)	29 (3.05%)	2.45	0.0542	0.684	Altered group
ZPR1P1	6q21	2 (16.67%)	29 (3.05%)	2.45	0.0542	0.684	Altered group
ATP2B4	1q32.1	4 (33.33%)	119 (12.51%)	1.41	0.0554	0.686	Altered group
BOLA1	1q21.2	4 (33.33%)	119 (12.51%)	1.41	0.0554	0.686	Altered group
LEFTY2	1q42.12	4 (33.33%)	119 (12.51%)	1.41	0.0554	0.686	Altered group
LEMD1	1q32.1	4 (33.33%)	119 (12.51%)	1.41	0.0554	0.686	Altered group
NUCKS1	1q32.1	4 (33.33%)	119 (12.51%)	1.41	0.0554	0.686	Altered group
OBSCN-AS1	1q42.13	4 (33.33%)	119 (12.51%)	1.41	0.0554	0.686	Altered group
PEX11B	1q21.1	4 (33.33%)	119 (12.51%)	1.41	0.0554	0.686	Altered group
PYCR2	1q42.12	4 (33.33%)	119 (12.51%)	1.41	0.0554	0.686	Altered group
RN7SKP165	1q42.12	4 (33.33%)	119 (12.51%)	1.41	0.0554	0.686	Altered group
RN7SL480P	1q21.2	4 (33.33%)	119 (12.51%)	1.41	0.0554	0.686	Altered group
RNA5SP75	1q32.1	4 (33.33%)	119 (12.51%)	1.41	0.0554	0.686	Altered group
RNA5SP77	1q42.13	4 (33.33%)	119 (12.51%)	1.41	0.0554	0.686	Altered group
STUM	1q42.12	4 (33.33%)	119 (12.51%)	1.41	0.0554	0.686	Altered group
VPS45	1q21.2	4 (33.33%)	119 (12.51%)	1.41	0.0554	0.686	Altered group
B4GALNT2	17q21.32	3 (25.00%)	70 (7.36%)	1.76	0.0560	0.686	Altered group
DLX3	17q21.33	3 (25.00%)	70 (7.36%)	1.76	0.0560	0.686	Altered group
FAM117A	17q21.33	3 (25.00%)	70 (7.36%)	1.76	0.0560	0.686	Altered group
FASN	17q25.3	3 (25.00%)	70 (7.36%)	1.76	0.0560	0.686	Altered group
KAT7	17q21.33	3 (25.00%)	70 (7.36%)	1.76	0.0560	0.686	Altered group
NGFR	17q21.33	3 (25.00%)	70 (7.36%)	1.76	0.0560	0.686	Altered group
SLC35B1	17q21.33	3 (25.00%)	70 (7.36%)	1.76	0.0560	0.686	Altered group
SRSF1	17q22	3 (25.00%)	70 (7.36%)	1.76	0.0560	0.686	Altered group
BTNL10P		4 (33.33%)	120 (12.62%)	1.40	0.0568	0.686	Altered group
C1ORF56	1q21.3	4 (33.33%)	120 (12.62%)	1.40	0.0568	0.686	Altered group
CACNA1E	1q25.3	4 (33.33%)	120 (12.62%)	1.40	0.0568	0.686	Altered group
DSTYK	1q32.1	4 (33.33%)	120 (12.62%)	1.40	0.0568	0.686	Altered group
DUSP10	1q41	4 (33.33%)	120 (12.62%)	1.40	0.0568	0.686	Altered group
ELK4	1q32.1	4 (33.33%)	120 (12.62%)	1.40	0.0568	0.686	Altered group
GJC2	1q42.13	4 (33.33%)	120 (12.62%)	1.40	0.0568	0.686	Altered group
H2BC21	1q21.2	4 (33.33%)	120 (12.62%)	1.40	0.0568	0.686	Altered group
H3-3A	1q42.12	4 (33.33%)	120 (12.62%)	1.40	0.0568	0.686	Altered group
IBA57	1q42.13	4 (33.33%)	120 (12.62%)	1.40	0.0568	0.686	Altered group
IBA57-DT	1q42.13	4 (33.33%)	120 (12.62%)	1.40	0.0568	0.686	Altered group
MIXL1	1q42.12	4 (33.33%)	120 (12.62%)	1.40	0.0568	0.686	Altered group
MTMR11	1q21.2	4 (33.33%)	120 (12.62%)	1.40	0.0568	0.686	Altered group
PI4KB	1q21.3	4 (33.33%)	120 (12.62%)	1.40	0.0568	0.686	Altered group
PIGR	1q32.1	4 (33.33%)	120 (12.62%)	1.40	0.0568	0.686	Altered group
POGZ	1q21.3	4 (33.33%)	120 (12.62%)	1.40	0.0568	0.686	Altered group
PRSS38	1q42.13	4 (33.33%)	120 (12.62%)	1.40	0.0568	0.686	Altered group
RHOU	1q42.13	4 (33.33%)	120 (12.62%)	1.40	0.0568	0.686	Altered group
RNA5S1	1q42.13	4 (33.33%)	120 (12.62%)	1.40	0.0568	0.686	Altered group
RNA5S10	1q42.13	4 (33.33%)	120 (12.62%)	1.40	0.0568	0.686	Altered group
RNA5S11	1q42.13	4 (33.33%)	120 (12.62%)	1.40	0.0568	0.686	Altered group
RNA5S12	1q42.13	4 (33.33%)	120 (12.62%)	1.40	0.0568	0.686	Altered group
RNA5S13	1q42.13	4 (33.33%)	120 (12.62%)	1.40	0.0568	0.686	Altered group
RNA5S14	1q42.13	4 (33.33%)	120 (12.62%)	1.40	0.0568	0.686	Altered group
RNA5S15	1q42.13	4 (33.33%)	120 (12.62%)	1.40	0.0568	0.686	Altered group
RNA5S16	1q42.13	4 (33.33%)	120 (12.62%)	1.40	0.0568	0.686	Altered group
RNA5S17	1q42.13	4 (33.33%)	120 (12.62%)	1.40	0.0568	0.686	Altered group
RNA5S2	1q42.13	4 (33.33%)	120 (12.62%)	1.40	0.0568	0.686	Altered group
RNA5S3	1q42.13	4 (33.33%)	120 (12.62%)	1.40	0.0568	0.686	Altered group
RNA5S4	1q42.13	4 (33.33%)	120 (12.62%)	1.40	0.0568	0.686	Altered group
RNA5S5	1q42.13	4 (33.33%)	120 (12.62%)	1.40	0.0568	0.686	Altered group
RNA5S6	1q42.13	4 (33.33%)	120 (12.62%)	1.40	0.0568	0.686	Altered group
RNA5S7	1q42.13	4 (33.33%)	120 (12.62%)	1.40	0.0568	0.686	Altered group
RNA5S8	1q42.13	4 (33.33%)	120 (12.62%)	1.40	0.0568	0.686	Altered group
RNA5S9	1q42.13	4 (33.33%)	120 (12.62%)	1.40	0.0568	0.686	Altered group
RNA5SP18	1q42.13	4 (33.33%)	120 (12.62%)	1.40	0.0568	0.686	Altered group
RNA5SP19	1q42.13	4 (33.33%)	120 (12.62%)	1.40	0.0568	0.686	Altered group
RNA5SP74	1q32.1	4 (33.33%)	120 (12.62%)	1.40	0.0568	0.686	Altered group
RNF187	1q42.13	4 (33.33%)	120 (12.62%)	1.40	0.0568	0.686	Altered group
SDE2	1q42.12	4 (33.33%)	120 (12.62%)	1.40	0.0568	0.686	Altered group
SLC26A9	1q32.1	4 (33.33%)	120 (12.62%)	1.40	0.0568	0.686	Altered group
SLC45A3	1q32.1	4 (33.33%)	120 (12.62%)	1.40	0.0568	0.686	Altered group
SNAP47	1q42.13	4 (33.33%)	120 (12.62%)	1.40	0.0568	0.686	Altered group
VPS72	1q21.3	4 (33.33%)	120 (12.62%)	1.40	0.0568	0.686	Altered group
AFG1L	6q21	2 (16.67%)	30 (3.15%)	2.40	0.0574	0.686	Altered group
ARMC2	6q21	2 (16.67%)	30 (3.15%)	2.40	0.0574	0.686	Altered group
CCL11	17q12	2 (16.67%)	30 (3.15%)	2.40	0.0574	0.686	Altered group
CCL2	17q12	2 (16.67%)	30 (3.15%)	2.40	0.0574	0.686	Altered group
CDK5R1	17q11.2	2 (16.67%)	30 (3.15%)	2.40	0.0574	0.686	Altered group
CEP57L1	6q21	2 (16.67%)	30 (3.15%)	2.40	0.0574	0.686	Altered group
DBNDD2	20q13.12	2 (16.67%)	30 (3.15%)	2.40	0.0574	0.686	Altered group
DLGAP4	20q11.23	2 (16.67%)	30 (3.15%)	2.40	0.0574	0.686	Altered group
DSE	6q22.1	2 (16.67%)	30 (3.15%)	2.40	0.0574	0.686	Altered group
FBXW7	4q31.3	2 (16.67%)	30 (3.15%)	2.40	0.0574	0.686	Altered group
L3MBTL1	20q13.12	2 (16.67%)	30 (3.15%)	2.40	0.0574	0.686	Altered group
LINC00518	6p24.3	2 (16.67%)	30 (3.15%)	2.40	0.0574	0.686	Altered group
MYO19	17q12	2 (16.67%)	30 (3.15%)	2.40	0.0574	0.686	Altered group
NAV3	12q21.2	2 (16.67%)	30 (3.15%)	2.40	0.0574	0.686	Altered group
NR2E1	6q21	2 (16.67%)	30 (3.15%)	2.40	0.0574	0.686	Altered group
PABPC1L	20q13.12	2 (16.67%)	30 (3.15%)	2.40	0.0574	0.686	Altered group
PIGW	17q12	2 (16.67%)	30 (3.15%)	2.40	0.0574	0.686	Altered group
RAB1B	11q13.2	2 (16.67%)	30 (3.15%)	2.40	0.0574	0.686	Altered group
RBM39	20q11.22	2 (16.67%)	30 (3.15%)	2.40	0.0574	0.686	Altered group
RN7SKP33	20q13.12	2 (16.67%)	30 (3.15%)	2.40	0.0574	0.686	Altered group
SGK2	20q13.12	2 (16.67%)	30 (3.15%)	2.40	0.0574	0.686	Altered group
SPATA25	20q13.12	2 (16.67%)	30 (3.15%)	2.40	0.0574	0.686	Altered group
SPINT3	20q13.12	2 (16.67%)	30 (3.15%)	2.40	0.0574	0.686	Altered group
SYS1	20q13.12	2 (16.67%)	30 (3.15%)	2.40	0.0574	0.686	Altered group
TBX21	17q21.32	2 (16.67%)	30 (3.15%)	2.40	0.0574	0.686	Altered group
TNNC2	20q13.12	2 (16.67%)	30 (3.15%)	2.40	0.0574	0.686	Altered group
TP53TG5	20q13.12	2 (16.67%)	30 (3.15%)	2.40	0.0574	0.686	Altered group
YIF1A	11q13.2	2 (16.67%)	30 (3.15%)	2.40	0.0574	0.686	Altered group
MAP2K6	17q24.3	3 (25.00%)	71 (7.47%)	1.74	0.0579	0.686	Altered group
NXPH3	17q21.33	3 (25.00%)	71 (7.47%)	1.74	0.0579	0.686	Altered group
PHOSPHO1	17q21.32	3 (25.00%)	71 (7.47%)	1.74	0.0579	0.686	Altered group
BNIPL	1q21.3	4 (33.33%)	121 (12.72%)	1.39	0.0583	0.686	Altered group
CCDC185	1q41	4 (33.33%)	121 (12.72%)	1.39	0.0583	0.686	Altered group
CDC42SE1	1q21.3	4 (33.33%)	121 (12.72%)	1.39	0.0583	0.686	Altered group
GABPB2	1q21.3	4 (33.33%)	121 (12.72%)	1.39	0.0583	0.686	Altered group
GUK1	1q42.13	4 (33.33%)	121 (12.72%)	1.39	0.0583	0.686	Altered group
H2AC25		4 (33.33%)	121 (12.72%)	1.39	0.0583	0.686	Altered group
H2BC26		4 (33.33%)	121 (12.72%)	1.39	0.0583	0.686	Altered group
KLHDC8A	1q32.1	4 (33.33%)	121 (12.72%)	1.39	0.0583	0.686	Altered group
LBR	1q42.12	4 (33.33%)	121 (12.72%)	1.39	0.0583	0.686	Altered group
MLLT11	1q21.3	4 (33.33%)	121 (12.72%)	1.39	0.0583	0.686	Altered group
SOX13	1q32.1	4 (33.33%)	121 (12.72%)	1.39	0.0583	0.686	Altered group
TNFAIP8L2	1q21.3	4 (33.33%)	121 (12.72%)	1.39	0.0583	0.686	Altered group
TRIM11	1q42.13	4 (33.33%)	121 (12.72%)	1.39	0.0583	0.686	Altered group
ZNF678	1q42.13	4 (33.33%)	121 (12.72%)	1.39	0.0583	0.686	Altered group
ACBD3	1q42.12	4 (33.33%)	122 (12.83%)	1.38	0.0597	0.686	Altered group
ANP32E	1q21.2	4 (33.33%)	122 (12.83%)	1.38	0.0597	0.686	Altered group
ANXA9	1q21.3	4 (33.33%)	122 (12.83%)	1.38	0.0597	0.686	Altered group
ARF1	1q42.13	4 (33.33%)	122 (12.83%)	1.38	0.0597	0.686	Altered group
C1ORF35	1q42.13	4 (33.33%)	122 (12.83%)	1.38	0.0597	0.686	Altered group
CIART	1q21.2	4 (33.33%)	122 (12.83%)	1.38	0.0597	0.686	Altered group
COQ8A	1q42.13	4 (33.33%)	122 (12.83%)	1.38	0.0597	0.686	Altered group
EPHX1	1q42.12	4 (33.33%)	122 (12.83%)	1.38	0.0597	0.686	Altered group
LIN9	1q42.12	4 (33.33%)	122 (12.83%)	1.38	0.0597	0.686	Altered group
LYSMD1	1q21.3	4 (33.33%)	122 (12.83%)	1.38	0.0597	0.686	Altered group
MFSD4A	1q32.1	4 (33.33%)	122 (12.83%)	1.38	0.0597	0.686	Altered group
MIA3	1q41	4 (33.33%)	122 (12.83%)	1.38	0.0597	0.686	Altered group
MRPL55	1q42.13	4 (33.33%)	122 (12.83%)	1.38	0.0597	0.686	Altered group
MRPS21	1q21.2	4 (33.33%)	122 (12.83%)	1.38	0.0597	0.686	Altered group
PPP1R15B	1q32.1	4 (33.33%)	122 (12.83%)	1.38	0.0597	0.686	Altered group
PRUNE1	1q21.3	4 (33.33%)	122 (12.83%)	1.38	0.0597	0.686	Altered group
SCNM1	1q21.3	4 (33.33%)	122 (12.83%)	1.38	0.0597	0.686	Altered group
SRGAP2	1q32.1	4 (33.33%)	122 (12.83%)	1.38	0.0597	0.686	Altered group
TLR5	1q41	4 (33.33%)	122 (12.83%)	1.38	0.0597	0.686	Altered group
TMOD4	1q21.3	4 (33.33%)	122 (12.83%)	1.38	0.0597	0.686	Altered group
TRIM17	1q42.13	4 (33.33%)	122 (12.83%)	1.38	0.0597	0.686	Altered group
WNT3A	1q42.13	4 (33.33%)	122 (12.83%)	1.38	0.0597	0.686	Altered group
CHAD	17q21.33	3 (25.00%)	72 (7.57%)	1.72	0.0599	0.686	Altered group
DYNLL2	17q22	3 (25.00%)	72 (7.57%)	1.72	0.0599	0.686	Altered group
RSAD1	17q21.33	3 (25.00%)	72 (7.57%)	1.72	0.0599	0.686	Altered group
C17ORF78	17q12	2 (16.67%)	31 (3.26%)	2.35	0.0607	0.686	Altered group
CCL13	17q12	2 (16.67%)	31 (3.26%)	2.35	0.0607	0.686	Altered group
CD248	11q13.2	2 (16.67%)	31 (3.26%)	2.35	0.0607	0.686	Altered group
CEP295	11q21	2 (16.67%)	31 (3.26%)	2.35	0.0607	0.686	Altered group
DNTTIP1	20q13.12	2 (16.67%)	31 (3.26%)	2.35	0.0607	0.686	Altered group
KCNS1	20q13.12	2 (16.67%)	31 (3.26%)	2.35	0.0607	0.686	Altered group
LHX1	17q12	2 (16.67%)	31 (3.26%)	2.35	0.0607	0.686	Altered group
PI3	20q13.12	2 (16.67%)	31 (3.26%)	2.35	0.0607	0.686	Altered group
SDC4	20q13.12	2 (16.67%)	31 (3.26%)	2.35	0.0607	0.686	Altered group
SLC35C2	20q13.12	2 (16.67%)	31 (3.26%)	2.35	0.0607	0.686	Altered group
TMEM132E-DT	17q12	2 (16.67%)	31 (3.26%)	2.35	0.0607	0.686	Altered group
TOX2	20q13.12	2 (16.67%)	31 (3.26%)	2.35	0.0607	0.686	Altered group
WFDC12	20q13.12	2 (16.67%)	31 (3.26%)	2.35	0.0607	0.686	Altered group
WFDC2	20q13.12	2 (16.67%)	31 (3.26%)	2.35	0.0607	0.686	Altered group
ZAN	7q22.1	2 (16.67%)	31 (3.26%)	2.35	0.0607	0.686	Altered group
ZNF546	19q13.2	2 (16.67%)	31 (3.26%)	2.35	0.0607	0.686	Altered group
ZSWIM1	20q13.12	2 (16.67%)	31 (3.26%)	2.35	0.0607	0.686	Altered group
ABHD14A	3p21.2	1 (8.33%)	4 (0.42%)	4.31	0.0609	0.686	Altered group
ANO7L1	1p36.13	1 (8.33%)	4 (0.42%)	4.31	0.0609	0.686	Altered group
APPL1	3p14.3	1 (8.33%)	4 (0.42%)	4.31	0.0609	0.686	Altered group
ARF3	12q13.12	1 (8.33%)	4 (0.42%)	4.31	0.0609	0.686	Altered group
ARF4	3p14.3	1 (8.33%)	4 (0.42%)	4.31	0.0609	0.686	Altered group
ATP2A2	12q24.11	1 (8.33%)	4 (0.42%)	4.31	0.0609	0.686	Altered group
C1ORF134	1p36.13	1 (8.33%)	4 (0.42%)	4.31	0.0609	0.686	Altered group
CCDC65	12q13.12	1 (8.33%)	4 (0.42%)	4.31	0.0609	0.686	Altered group
CERS5	12q13.12	1 (8.33%)	4 (0.42%)	4.31	0.0609	0.686	Altered group
CHDH	3p21.1	1 (8.33%)	4 (0.42%)	4.31	0.0609	0.686	Altered group
CROCCP2	1p36.13	1 (8.33%)	4 (0.42%)	4.31	0.0609	0.686	Altered group
DNAH12	3p14.3	1 (8.33%)	4 (0.42%)	4.31	0.0609	0.686	Altered group
ESRG	3p14.3	1 (8.33%)	4 (0.42%)	4.31	0.0609	0.686	Altered group
ESX1	Xq22.2	1 (8.33%)	4 (0.42%)	4.31	0.0609	0.686	Altered group
FAM110D	1p36.11	1 (8.33%)	4 (0.42%)	4.31	0.0609	0.686	Altered group
FKBP11	12q13.12	1 (8.33%)	4 (0.42%)	4.31	0.0609	0.686	Altered group
HIGD1C	12q13.12	1 (8.33%)	4 (0.42%)	4.31	0.0609	0.686	Altered group
IQCF2	3p21.2	1 (8.33%)	4 (0.42%)	4.31	0.0609	0.686	Altered group
IQCF5	3p21.2	1 (8.33%)	4 (0.42%)	4.31	0.0609	0.686	Altered group
LACTBL1	1p36.12	1 (8.33%)	4 (0.42%)	4.31	0.0609	0.686	Altered group
LAPTM5	1p35.2	1 (8.33%)	4 (0.42%)	4.31	0.0609	0.686	Altered group
LDLRAP1	1p36.11	1 (8.33%)	4 (0.42%)	4.31	0.0609	0.686	Altered group
LIMS2	2q14.3	1 (8.33%)	4 (0.42%)	4.31	0.0609	0.686	Altered group
LIN28A	1p36.11	1 (8.33%)	4 (0.42%)	4.31	0.0609	0.686	Altered group
MANF	3p21.2	1 (8.33%)	4 (0.42%)	4.31	0.0609	0.686	Altered group
MECR	1p35.3	1 (8.33%)	4 (0.42%)	4.31	0.0609	0.686	Altered group
MFAP2	1p36.13	1 (8.33%)	4 (0.42%)	4.31	0.0609	0.686	Altered group
NANOS1	10q26.11	1 (8.33%)	4 (0.42%)	4.31	0.0609	0.686	Altered group
NIPAL3	1p36.11	1 (8.33%)	4 (0.42%)	4.31	0.0609	0.686	Altered group
OR8J1	11q12.1	1 (8.33%)	4 (0.42%)	4.31	0.0609	0.686	Altered group
PAFAH2	1p36.11	1 (8.33%)	4 (0.42%)	4.31	0.0609	0.686	Altered group
PAQR7	1p36.11	1 (8.33%)	4 (0.42%)	4.31	0.0609	0.686	Altered group
RACGAP1	12q13.12	1 (8.33%)	4 (0.42%)	4.31	0.0609	0.686	Altered group
RN7SKP45	3p14.3	1 (8.33%)	4 (0.42%)	4.31	0.0609	0.686	Altered group
RN7SL794P	9q22.33	1 (8.33%)	4 (0.42%)	4.31	0.0609	0.686	Altered group
RNA5SP129	3p22.2	1 (8.33%)	4 (0.42%)	4.31	0.0609	0.686	Altered group
RNA5SP132	3p21.2	1 (8.33%)	4 (0.42%)	4.31	0.0609	0.686	Altered group
RNA5SP133	3p14.3	1 (8.33%)	4 (0.42%)	4.31	0.0609	0.686	Altered group
RNU1-1	1p36.13	1 (8.33%)	4 (0.42%)	4.31	0.0609	0.686	Altered group
RNU6ATAC26P	3p14.3	1 (8.33%)	4 (0.42%)	4.31	0.0609	0.686	Altered group
RNU6ATAC29P	3p21.2	1 (8.33%)	4 (0.42%)	4.31	0.0609	0.686	Altered group
RUNX3	1p36.11	1 (8.33%)	4 (0.42%)	4.31	0.0609	0.686	Altered group
SCARNA17	18q21.1	1 (8.33%)	4 (0.42%)	4.31	0.0609	0.686	Altered group
SCARNA18	5q14.2	1 (8.33%)	4 (0.42%)	4.31	0.0609	0.686	Altered group
SEC61B	9q22.33	1 (8.33%)	4 (0.42%)	4.31	0.0609	0.686	Altered group
SELENOK	3p21.1	1 (8.33%)	4 (0.42%)	4.31	0.0609	0.686	Altered group
SH2B3	12q24.12	1 (8.33%)	4 (0.42%)	4.31	0.0609	0.686	Altered group
SLC30A2	1p36.11	1 (8.33%)	4 (0.42%)	4.31	0.0609	0.686	Altered group
SLC38A3	3p21.31	1 (8.33%)	4 (0.42%)	4.31	0.0609	0.686	Altered group
SMARCD1	12q13.12	1 (8.33%)	4 (0.42%)	4.31	0.0609	0.686	Altered group
SNORD63	5q31.2	1 (8.33%)	4 (0.42%)	4.31	0.0609	0.686	Altered group
STIMATE	3p21.1	1 (8.33%)	4 (0.42%)	4.31	0.0609	0.686	Altered group
TCHP	12q24.11	1 (8.33%)	4 (0.42%)	4.31	0.0609	0.686	Altered group
TIGD6	5q32	1 (8.33%)	4 (0.42%)	4.31	0.0609	0.686	Altered group
TMPRSS12	12q13.12	1 (8.33%)	4 (0.42%)	4.31	0.0609	0.686	Altered group
TRPV4	12q24.11	1 (8.33%)	4 (0.42%)	4.31	0.0609	0.686	Altered group
TUBA1A	12q13.12	1 (8.33%)	4 (0.42%)	4.31	0.0609	0.686	Altered group
WNT1	12q13.12	1 (8.33%)	4 (0.42%)	4.31	0.0609	0.686	Altered group
WNT5A	3p14.3	1 (8.33%)	4 (0.42%)	4.31	0.0609	0.686	Altered group
ZNF683	1p36.11	1 (8.33%)	4 (0.42%)	4.31	0.0609	0.686	Altered group
CDC42BPA	1q42.13	4 (33.33%)	123 (12.93%)	1.37	0.0612	0.686	Altered group
CR1	1q32.2	4 (33.33%)	123 (12.93%)	1.37	0.0612	0.686	Altered group
ENAH	1q42.12	4 (33.33%)	123 (12.93%)	1.37	0.0612	0.686	Altered group
H3-4	1q42.13	4 (33.33%)	123 (12.93%)	1.37	0.0612	0.686	Altered group
MDM4	1q32.1	4 (33.33%)	123 (12.93%)	1.37	0.0612	0.686	Altered group
PARP1	1q42.12	4 (33.33%)	123 (12.93%)	1.37	0.0612	0.686	Altered group
TMCC2	1q32.1	4 (33.33%)	123 (12.93%)	1.37	0.0612	0.686	Altered group
TMEM63A	1q42.12	4 (33.33%)	123 (12.93%)	1.37	0.0612	0.686	Altered group
WNT9A	1q42.13	4 (33.33%)	123 (12.93%)	1.37	0.0612	0.686	Altered group
ZC3H11A	1q32.1	4 (33.33%)	123 (12.93%)	1.37	0.0612	0.686	Altered group
H1-9P	17q21.33	3 (25.00%)	73 (7.68%)	1.70	0.0619	0.692	Altered group
LRRC59	17q21.33	3 (25.00%)	73 (7.68%)	1.70	0.0619	0.692	Altered group
MRPS23	17q22	3 (25.00%)	73 (7.68%)	1.70	0.0619	0.692	Altered group
NME1	17q21.33	3 (25.00%)	73 (7.68%)	1.70	0.0619	0.692	Altered group
SPATA20	17q21.33	3 (25.00%)	73 (7.68%)	1.70	0.0619	0.692	Altered group
APH1A	1q21.2	4 (33.33%)	124 (13.04%)	1.35	0.0628	0.699	Altered group
C1ORF54	1q21.2	4 (33.33%)	124 (13.04%)	1.35	0.0628	0.699	Altered group
CERS2	1q21.3	4 (33.33%)	124 (13.04%)	1.35	0.0628	0.699	Altered group
[truncated: 20,312 more rows]
