# Supplementary material for: BMP2 alterations in mucinous cystadenocarcinoma of the breast: insights from whole-exome sequencing
Source: PeerJ. 2025 Sep 3;13:e19948. doi: 10.7717/peerj.19948 (PMC12422278; doi:10.7717/peerj.19948)
Supplement: Supplemental Information 3 [file peerj-13-19948-s003.zip › TK-CQ-2023-0609-004/2.╧╘╓°═╗▒Σ╗∙╥≥/smgs_detailed.txt]

#Gene	Indels	SNVs	Tot Muts	Covd Bps	Muts pMbp	P-value FCPT	P-value LRT	P-value CT	FDR FCPT	FDR LRT	FDR CT	Expression
BMP2	2	0	2	3706	539.67	0.006522082	1.28E-07	5.61E-07	1	0.007128733	0.031346276	expressed
AC109829.1	0	2	2	2490	803.21	0.00900011	2.89E-06	3.98E-06	1	0.080671473	0.111078982	expressed
AC011239.1	0	1	1	1648	606.8	0.243857612	9.44E-05	1.06E-05	1	0.651984822	0.196920315	expressed
IGHD5-12	0	1	1	72	13888.89	0.137395747	2.27E-05	0.000109302	1	0.421954234	1	expressed
PRLR	0	2	2	57551	34.75	0.138611557	3.13E-05	0.000235166	1	0.437046149	1	expressed
IGHV4-4	0	1	1	1242	805.15	0.218865401	7.23E-05	0.000145728	1	0.577539799	1	expressed
IGKV3-7	0	1	1	1341	745.71	0.207352975	6.08E-05	0.00010394	1	0.577539799	1	expressed
HIST1H4E	0	1	1	1469	680.74	0.207227519	6.32E-05	0.000142338	1	0.577539799	1	expressed
DEFB135	0	1	1	708	1412.43	0.254198501	0.000105005	0.000390328	1	0.651984822	1	expressed
LCE3B	0	1	1	578	1730.1	0.267538814	0.000119718	0.000923398	1	0.669005586	1	expressed
AKT1	0	3	3	73163	41	0.122898406	0.001207029	0.001458643	1	1	1	expressed
MUC4	0	2	2	541881	3.69	0.974409083	0.136854949	0.39020662	1	1	1	expressed
TLN1	1	1	2	60029	33.32	0.286411641	0.001734193	0.001923396	1	1	1	expressed
ASCC2	0	2	2	59494	33.62	0.301792296	0.00194463	0.00244947	1	1	1	expressed
ST18	0	2	2	52694	37.95	0.377415874	0.0037058	0.005295155	1	1	1	expressed
DNAH11	0	2	2	95209	21.01	0.4989144	0.007759222	0.0130186	1	1	1	expressed
HEATR1	0	2	2	44354	45.09	0.266661135	0.001527781	0.001895779	1	1	1	expressed
ABCA4	0	2	2	48613	41.14	0.328659667	0.002533925	0.003652902	1	1	1	expressed
C3orf30	0	2	2	20489	97.61	0.15334555	0.000457203	0.00054753	1	1	1	expressed
TP53	0	2	2	45659	43.8	0.309611655	0.002167397	0.003132581	1	1	1	expressed
WDFY4	1	1	2	90393	22.13	0.416704023	0.004492246	0.006952056	1	1	1	expressed
PIK3CA	1	1	2	16109	124.15	0.110758359	0.000235272	0.000293145	1	1	1	expressed
USP42	0	2	2	58301	34.3	0.440585569	0.005445307	0.006658508	1	1	1	expressed
CSMD2	0	2	2	101732	19.66	0.694750106	0.025731539	0.033333753	1	1	1	expressed
NAA25	1	1	2	41940	47.69	0.25728738	0.001405529	0.002303314	1	1	1	expressed
USH2A	0	1	1	114568	8.73	0.927914904	0.017662131	0.072482754	1	1	1	expressed
SCAF1	0	1	1	16976	58.91	0.768522244	0.004592391	0.022825754	1	1	1	expressed
CDK13	0	1	1	38516	25.96	0.847114279	0.008410305	0.026460646	1	1	1	expressed
ZBTB7B	0	1	1	25694	38.92	0.822603516	0.007023328	0.02548653	1	1	1	expressed
SGOL2	0	1	1	17652	56.65	0.558923734	0.001093875	0.00359864	1	1	1	expressed
COL7A1	0	1	1	86577	11.55	0.95096467	0.025603868	0.087979214	1	1	1	expressed
LCT	0	1	1	27706	36.09	0.818844446	0.006824486	0.027400055	1	1	1	expressed
GPSM2	0	1	1	21948	45.56	0.738650112	0.003733697	0.012290152	1	1	1	expressed
ZFP57	0	1	1	16422	60.89	0.654445534	0.002096495	0.008520828	1	1	1	expressed
TRIM29	0	1	1	42519	23.52	0.879979423	0.011489533	0.043085731	1	1	1	expressed
FCGBP	0	1	1	50635	19.75	0.743398675	0.003382245	0.017998018	1	1	1	expressed
CAPN6	0	1	1	12709	78.68	0.706759479	0.003031644	0.02068791	1	1	1	expressed
USP28	0	1	1	69533	14.38	0.882524528	0.011356212	0.041669392	1	1	1	expressed
BRAP	0	1	1	20378	49.07	0.759450126	0.004329919	0.013131408	1	1	1	expressed
IMPA1	1	0	1	26993	37.05	0.718155495	0.003206703	0.011358637	1	1	1	expressed
PRAMEF1	0	1	1	7077	141.3	0.589537117	0.001372924	0.004366577	1	1	1	expressed
ANKRD36	0	1	1	51482	19.42	0.942433487	0.025584501	0.076343055	1	1	1	expressed
ATP10D	0	1	1	31471	31.78	0.892405124	0.013893843	0.062975072	1	1	1	expressed
MROH2A	0	1	1	23933	41.78	0.805094688	0.006160657	0.023757481	1	1	1	expressed
EVI5L	0	1	1	23438	42.67	0.809141801	0.006161003	0.023689277	1	1	1	expressed
UBAP2L	0	1	1	82187	12.17	0.951682768	0.027326877	0.141327888	1	1	1	expressed
IGSF10	0	1	1	38493	25.98	0.759897235	0.004239558	0.01225949	1	1	1	expressed
IRS4	0	1	1	11817	84.62	0.738451395	0.003773432	0.016957116	1	1	1	expressed
SYNE1	0	1	1	737205	1.36	1	1	1	1	1	1	expressed
CRB2	0	1	1	41075	24.35	0.971166928	0.043877684	0.144508515	1	1	1	expressed
NDST3	0	1	1	18144	55.11	0.837330765	0.008335434	0.034608929	1	1	1	expressed
MYH7B	0	1	1	32671	30.61	0.850843906	0.008737046	0.033238664	1	1	1	expressed
ACSM2A	1	0	1	61370	16.29	0.834213768	0.007267536	0.023792415	1	1	1	expressed
C1orf159	0	1	1	70778	14.13	0.933158244	0.018825992	0.099664083	1	1	1	expressed
NSUN2	0	1	1	40942	24.42	0.905528675	0.015496762	0.076017743	1	1	1	expressed
DNAH17	0	1	1	144161	6.94	0.955583052	0.022070733	0.100806633	1	1	1	expressed
OR4F21	0	1	1	2881	347.1	0.467629126	0.000601279	0.002712463	1	1	1	expressed
CSPG4	0	1	1	20662	48.4	0.80099255	0.005937834	0.020113013	1	1	1	expressed
TPR	0	1	1	45390	22.03	0.860124248	0.009528631	0.041002984	1	1	1	expressed
PHACTR1	0	1	1	34731	28.79	0.825042995	0.007044734	0.022826775	1	1	1	expressed
C2orf43	0	1	1	30862	32.4	0.811835164	0.006490226	0.031402551	1	1	1	expressed
STX1B	0	1	1	11695	85.51	0.814198823	0.006798845	0.026053207	1	1	1	expressed
SIGLEC6	0	1	1	39392	25.39	0.895131706	0.013870911	0.059882373	1	1	1	expressed
CNPY2	0	1	1	18546	53.92	0.746615569	0.003984628	0.011865897	1	1	1	expressed
MCF2	0	1	1	87454	11.43	0.972719527	0.044409439	0.166154228	1	1	1	expressed
NPIPB15	0	1	1	4204	237.87	0.513891103	0.00082601	0.002618168	1	1	1	expressed
GRM6	0	1	1	21349	46.84	0.80281596	0.005923187	0.021320835	1	1	1	expressed
ANXA8L2	0	1	1	9475	105.54	0.731968254	0.003650532	0.023707835	1	1	1	expressed
LLGL2	0	1	1	83143	12.03	0.981773757	0.052885306	0.17392254	1	1	1	expressed
RAPGEF3	0	1	1	112982	8.85	0.975864264	0.042252082	0.20251879	1	1	1	expressed
GABRA6	0	1	1	22430	44.58	0.759649134	0.004365225	0.018520133	1	1	1	expressed
SPSB3	0	1	1	38725	25.82	0.960705792	0.035055185	0.126372233	1	1	1	expressed
C7orf25	1	0	1	22077	45.3	0.686989285	0.002572097	0.007232231	1	1	1	expressed
ZNF76	0	1	1	45735	21.87	0.90435699	0.01507545	0.084560539	1	1	1	expressed
ANO6	0	1	1	52741	18.96	0.915541272	0.017067262	0.090526014	1	1	1	expressed
EPB41L1	0	1	1	66449	15.05	0.921240568	0.017257187	0.068538502	1	1	1	expressed
SLC25A46	0	1	1	27899	35.84	0.774256274	0.00481044	0.015853821	1	1	1	expressed
OR2M5	0	1	1	2820	354.61	0.53902782	0.000986775	0.005737554	1	1	1	expressed
TIMM17A	0	1	1	7492	133.48	0.643237917	0.001972979	0.01277488	1	1	1	expressed
RLF	0	1	1	17903	55.86	0.699744534	0.002856575	0.013177932	1	1	1	expressed
ZNF541	0	1	1	51122	19.56	0.848428874	0.00800327	0.035879083	1	1	1	expressed
RRP12	0	1	1	62202	16.08	0.879081814	0.010700969	0.042917221	1	1	1	expressed
GPR98	0	1	1	109676	9.12	0.93005306	0.018527825	0.088287635	1	1	1	expressed
AGPAT6	0	1	1	17237	58.01	0.80368161	0.006204354	0.03289979	1	1	1	expressed
BCL9	0	1	1	15974	62.6	0.705723273	0.002988317	0.00976682	1	1	1	expressed
TNFRSF1B	0	1	1	11649	85.84	0.70714921	0.003006213	0.011360331	1	1	1	expressed
MYO3A	0	1	1	28247	35.4	0.795858756	0.005700845	0.024236286	1	1	1	expressed
ZFP1	0	1	1	21797	45.88	0.69796722	0.002798102	0.01094453	1	1	1	expressed
NADK2	1	0	1	30453	32.84	0.736465119	0.003565646	0.010469881	1	1	1	expressed
ARPC4	0	1	1	20087	49.78	0.818336328	0.006913466	0.029350404	1	1	1	expressed
ACAD9	0	1	1	50657	19.74	0.949792524	0.028043724	0.133266666	1	1	1	expressed
AHNAK	0	1	1	65611	15.24	0.898539641	0.013716591	0.057478869	1	1	1	expressed
ERO1LB	0	1	1	11447	87.36	0.75140637	0.004188683	0.022022787	1	1	1	expressed
PALLD	0	1	1	80306	12.45	0.939281982	0.022124158	0.10741176	1	1	1	expressed
RASGRF1	0	1	1	47739	20.95	0.881182895	0.011244675	0.048648897	1	1	1	expressed
OR4D2	0	1	1	2775	360.36	0.473150916	0.000624948	0.00443877	1	1	1	expressed
GON4L	1	0	1	124788	8.01	0.911759776	0.014130952	0.05496768	1	1	1	expressed
OTOGL	0	1	1	60818	16.44	0.725398286	0.003131924	0.011445248	1	1	1	expressed
GPS1	1	0	1	79435	12.59	0.865297836	0.008291498	0.04948641	1	1	1	expressed
SLC27A1	0	1	1	41313	24.21	0.974002726	0.047021017	0.151339907	1	1	1	expressed
COL6A2	0	1	1	54127	18.48	0.975180537	0.046141325	0.127067121	1	1	1	expressed
CSNK1G1	0	1	1	21309	46.93	0.764559771	0.004540015	0.018676356	1	1	1	expressed
MCM3	0	1	1	30748	32.52	0.888505259	0.01309606	0.076015969	1	1	1	expressed
SLC2A1	0	1	1	16827	59.43	0.755354746	0.004190464	0.010457509	1	1	1	expressed
PRICKLE2	0	1	1	20560	48.64	0.780691964	0.005067559	0.020273049	1	1	1	expressed
CD84	0	1	1	24780	40.36	0.863090976	0.010390792	0.05124062	1	1	1	expressed
KLHDC7A	0	1	1	8718	114.71	0.665645601	0.002277781	0.011993341	1	1	1	expressed
DMRTA1	0	1	1	5684	175.93	0.71050137	0.003146126	0.012911239	1	1	1	expressed
INVS	0	1	1	35553	28.13	0.899733141	0.01493601	0.052987024	1	1	1	expressed
RABL3	0	1	1	19366	51.64	0.839952365	0.008466345	0.029919714	1	1	1	expressed
PRKCE	0	1	1	20429	48.95	0.866548825	0.010624471	0.029541422	1	1	1	expressed
LARP1	0	1	1	43382	23.05	0.904629894	0.015032102	0.062840536	1	1	1	expressed
APEX2	1	0	1	7538	132.66	0.515976361	0.000829785	0.002422741	1	1	1	expressed
DYSF	0	1	1	241130	4.15	0.997731433	0.099732323	0.497539051	1	1	1	expressed
PASD1	0	1	1	16533	60.49	0.808842293	0.006530747	0.034157128	1	1	1	expressed
NRXN1	0	1	1	118620	8.43	0.952393729	0.023340438	0.098223249	1	1	1	expressed
FREM2	0	1	1	31365	31.88	0.858151353	0.009621767	0.043795609	1	1	1	expressed
CALCOCO1	0	1	1	63779	15.68	0.898255436	0.0136384	0.059402886	1	1	1	expressed
HSF5	1	0	1	5991	166.92	0.480419721	0.000649602	0.001868855	1	1	1	expressed
MYO16	0	1	1	63351	15.79	0.901482172	0.013697171	0.04547179	1	1	1	expressed
COL4A4	0	1	1	32037	31.21	0.820275266	0.006940003	0.037094642	1	1	1	expressed
GCC2	1	0	1	56349	17.75	0.823274714	0.006734292	0.028820501	1	1	1	expressed
CDC42BPA	0	1	1	149834	6.67	0.971742347	0.036430417	0.209689439	1	1	1	expressed
RFX4	0	1	1	42713	23.41	0.900373867	0.014578809	0.05753841	1	1	1	expressed
C2orf16	0	1	1	18530	53.97	0.556469185	0.00107277	0.002473606	1	1	1	expressed
SLC26A6	0	1	1	101337	9.87	0.974297546	0.042507829	0.226162987	1	1	1	expressed
IGHV3-43	0	1	1	1308	764.53	0.410637085	0.000397954	0.002082395	1	1	1	expressed
EFNA2	0	1	1	1962	509.68	0.420694044	0.000425951	0.002438401	1	1	1	expressed
OBSL1	0	1	1	120244	8.32	0.997324438	0.120315478	0.381778101	1	1	1	expressed
BRD9	0	1	1	82250	12.16	0.92882133	0.017806069	0.086546865	1	1	1	expressed
RAE1	0	1	1	24973	40.04	0.798142949	0.005831835	0.024283071	1	1	1	expressed
BMPER	1	0	1	21964	45.53	0.686184936	0.002536286	0.007757026	1	1	1	expressed
CEP350	1	0	1	69079	14.48	0.848851239	0.008202121	0.025749148	1	1	1	expressed
GLB1L2	0	1	1	37135	26.93	0.888761076	0.012894637	0.053887453	1	1	1	expressed
RAPGEF2	0	1	1	36342	27.52	0.906015339	0.015928151	0.080154143	1	1	1	expressed
LONRF3	0	1	1	40236	24.85	0.904218333	0.015008699	0.059283524	1	1	1	expressed
KLF2	0	1	1	5276	189.54	0.562528062	0.001126372	0.006350168	1	1	1	expressed
ENAM	0	1	1	13315	75.1	0.625321901	0.001729567	0.006224136	1	1	1	expressed
NAF1	0	1	1	16972	58.92	0.74183308	0.003816241	0.016226825	1	1	1	expressed
TBX10	0	1	1	4137	241.72	0.545221326	0.001022584	0.004045862	1	1	1	expressed
BRCA2	1	0	1	73141	13.67	0.855690382	0.008758204	0.043477263	1	1	1	expressed
ST6GAL2	0	1	1	16963	58.95	0.794423831	0.005678775	0.024513272	1	1	1	expressed
RINL	0	1	1	32454	30.81	0.907710946	0.016052291	0.065519601	1	1	1	expressed
C6orf141	0	1	1	10742	93.09	0.843064877	0.008709626	0.026551421	1	1	1	expressed
CEP19	0	1	1	5266	189.9	0.647142103	0.002039864	0.012727955	1	1	1	expressed
NEK11	0	1	1	76678	13.04	0.930450169	0.020204413	0.103922667	1	1	1	expressed
CCT2	0	1	1	37521	26.65	0.844579132	0.008395615	0.034938677	1	1	1	expressed
CREBBP	0	1	1	65171	15.34	0.893366658	0.012321107	0.046558427	1	1	1	expressed
KRTAP9-2	0	1	1	3676	272.03	0.357361222	0.000262315	0.000475132	1	1	1	expressed
DISC1	0	1	1	124675	8.02	0.974778907	0.040067022	0.218598761	1	1	1	expressed
PGBD1	0	1	1	15566	64.24	0.811661023	0.006717353	0.020670452	1	1	1	expressed
TTC6	0	1	1	52454	19.06	0.942089818	0.025121234	0.116490773	1	1	1	expressed
RANBP2	0	1	1	33377	29.96	0.62642793	0.001663659	0.005005111	1	1	1	expressed
FRMD7	0	1	1	19868	50.33	0.841444884	0.008613955	0.026455574	1	1	1	expressed
PRDM7	0	1	1	19555	51.14	0.719713882	0.003278372	0.011188192	1	1	1	expressed
MAPK8IP3	0	1	1	51432	19.44	0.971730976	0.042521266	0.120060898	1	1	1	expressed
POMT2	0	1	1	51450	19.44	0.867865788	0.010050391	0.02067404	1	1	1	expressed
KCNJ8	0	1	1	5744	174.09	0.643344196	0.001981777	0.011655453	1	1	1	expressed
SLC9C1	0	1	1	33239	30.09	0.689364067	0.002577773	0.004390284	1	1	1	expressed
CCDC172	0	1	1	5562	179.79	0.686066907	0.002671987	0.011504674	1	1	1	expressed
ARHGAP31	0	1	1	15429	64.81	0.772390764	0.004873065	0.028002028	1	1	1	expressed
ESX1	0	1	1	4479	223.26	0.570987614	0.001212401	0.006183747	1	1	1	expressed
GABRA5	0	1	1	23691	42.21	0.784243491	0.005168889	0.023047851	1	1	1	expressed
OR2L3	0	1	1	2820	354.61	0.546914533	0.00104159	0.003773699	1	1	1	expressed
DOLPP1	0	1	1	13703	72.98	0.828975691	0.007702262	0.028248657	1	1	1	expressed
LAMB3	1	0	1	40099	24.94	0.776827028	0.004659673	0.016447612	1	1	1	expressed
SLC22A8	0	1	1	42027	23.79	0.880141442	0.011704486	0.042295861	1	1	1	expressed
NEO1	0	1	1	74755	13.38	0.933195545	0.020471625	0.07475515	1	1	1	expressed
DCHS1	0	1	1	31319	31.93	0.853279579	0.009057375	0.043959177	1	1	1	expressed
ARHGEF6	0	1	1	28509	35.08	0.77158727	0.004711065	0.009235097	1	1	1	expressed
ARAP2	0	1	1	27723	36.07	0.749195205	0.003998433	0.019227498	1	1	1	expressed
ERCC6L2	0	1	1	47064	21.25	0.935305598	0.02329525	0.091802289	1	1	1	expressed
KRAS	0	1	1	8047	124.27	0.577209973	0.001260452	0.005919465	1	1	1	expressed
DLAT	0	1	1	30163	33.15	0.887387546	0.013062087	0.068398451	1	1	1	expressed
MUC2	0	1	1	47085	21.24	0.890734063	0.012284801	0.04941915	1	1	1	expressed
EEA1	0	1	1	25232	39.63	0.777788547	0.004960376	0.015242983	1	1	1	expressed
PKHD1L1	0	1	1	52733	18.96	0.942105922	0.025714808	0.09866145	1	1	1	expressed
IGHV3-30	0	1	1	1299	769.82	0.379541535	0.00031137	0.001831662	1	1	1	expressed
AC112715.2	0	1	1	1056	946.97	0.326336564	0.000200888	0.001705136	1	1	1	expressed
AES	0	1	1	23454	42.64	0.808878314	0.006220747	0.023578051	1	1	1	expressed
PGBD2	0	1	1	16833	59.41	0.737623491	0.003749631	0.010502737	1	1	1	expressed
TNK1	0	1	1	29928	33.41	0.899443006	0.014678324	0.041617747	1	1	1	expressed
CHN1	0	1	1	41983	23.82	0.869875701	0.010562585	0.039746967	1	1	1	expressed
ZBTB47	0	1	1	18133	55.15	0.77408071	0.004804599	0.018011843	1	1	1	expressed
SEL1L	0	1	1	18738	53.37	0.830720577	0.007804537	0.040972278	1	1	1	expressed
ZNF10	0	1	1	21122	47.34	0.582083177	0.001273176	0.004694495	1	1	1	expressed
ACACA	0	1	1	153201	6.53	0.967869156	0.032305213	0.18721451	1	1	1	expressed
DAG1	0	1	1	72831	13.73	0.79211311	0.004813196	0.022471102	1	1	1	expressed
CDKAL1	0	1	1	19581	51.07	0.751649656	0.004135272	0.022944238	1	1	1	expressed
ZNF778	0	1	1	20902	47.84	0.828734144	0.007581482	0.039304032	1	1	1	expressed
FAM120A	0	1	1	48516	20.61	0.884585026	0.011674458	0.049391873	1	1	1	expressed
NDE1	0	1	1	43509	22.98	0.948942358	0.028003802	0.12286921	1	1	1	expressed
CYP2D6	0	1	1	23964	41.73	0.925964852	0.020648779	0.079108737	1	1	1	expressed
GIMAP1	1	0	1	4090	244.5	0.423504095	0.000433677	0.001284835	1	1	1	expressed
GRIN2B	0	1	1	13861	72.14	0.718950521	0.003272637	0.013519576	1	1	1	expressed
CCDC124	0	1	1	7824	127.81	0.638518954	0.001885723	0.007440675	1	1	1	expressed
ZNF544	0	1	1	75580	13.23	0.92141294	0.017782665	0.0866166	1	1	1	expressed
METTL22	0	1	1	30029	33.3	0.906853949	0.015929962	0.063466579	1	1	1	expressed
SPHKAP	0	1	1	33323	30.01	0.84994703	0.008939965	0.042676486	1	1	1	expressed
CTPS1	0	1	1	32979	30.32	0.812349386	0.006443216	0.02026185	1	1	1	expressed
RB1	0	1	1	16714	59.83	0.77992526	0.005141912	0.029283083	1	1	1	expressed
VWA5A	0	1	1	35486	28.18	0.826532586	0.007252938	0.030385408	1	1	1	expressed
GPR15	0	1	1	3640	274.73	0.452810984	0.000536743	0.002739361	1	1	1	expressed
ZBTB18	0	1	1	5294	188.89	0.623905741	0.001737931	0.005096857	1	1	1	expressed
ZNF462	0	1	1	90473	11.05	0.965052148	0.034689876	0.202791285	1	1	1	expressed
SMAD6	0	1	1	18817	53.14	0.937570284	0.024181708	0.054380979	1	1	1	expressed
C16orf62	0	1	1	86547	11.55	0.959293198	0.030489238	0.088397926	1	1	1	expressed
FAM205A	0	1	1	12197	81.99	0.752101335	0.004234848	0.024406576	1	1	1	expressed
NBPF14	0	1	1	50581	19.77	0.889101052	0.012848194	0.071441405	1	1	1	expressed
SUPT16H	0	1	1	24939	40.1	0.803972828	0.006103024	0.032701858	1	1	1	expressed
MPPED1	0	1	1	24472	40.86	0.819124575	0.006714573	0.024672913	1	1	1	expressed
P2RX6	0	1	1	40173	24.89	0.907710946	0.015831369	0.076837433	1	1	1	expressed
TMEM132B	0	1	1	23806	42.01	0.833682624	0.007875825	0.032316062	1	1	1	expressed
FOXD4L1	0	1	1	3772	265.11	0.714261707	0.00324254	0.004914848	1	1	1	expressed
FMN2	0	1	1	26668	37.5	0.860748536	0.009938282	0.026119511	1	1	1	expressed
LAMA5	0	1	1	68982	14.5	0.981726457	0.054209858	0.155538771	1	1	1	expressed
EFNB1	0	1	1	3800	263.16	0.45967809	0.000563874	0.002167446	1	1	1	expressed
CGNL1	0	1	1	12285	81.4	0.697349388	0.002830279	0.011980259	1	1	1	expressed
TCF4	0	1	1	172780	5.79	0.984116581	0.049657996	0.273160075	1	1	1	expressed
C4orf50	1	0	1	10676	93.67	0.571107386	0.001200213	0.001501873	1	1	1	expressed
ZNF737	0	1	1	12015	83.23	0.777404339	0.005137491	0.023829551	1	1	1	expressed
RP11-1220K2.2	0	1	1	39003	25.64	0.793911818	0.005494192	0.013173112	1	1	1	expressed
CLCN6	0	1	1	43789	22.84	0.926559723	0.019821231	0.063667325	1	1	1	expressed
ADAMTS15	0	1	1	9137	109.45	0.667158231	0.002287845	0.008823639	1	1	1	expressed
ZFP90	0	1	1	43483	23	0.921316016	0.019090544	0.067397418	1	1	1	expressed
PRKG1	0	1	1	27602	36.23	0.847416202	0.008818785	0.036540523	1	1	1	expressed
OR2T7	0	1	1	2784	359.2	0.441127397	0.000496518	0.001692713	1	1	1	expressed
PTGDR	0	1	1	7569	132.12	0.621887659	0.001689947	0.004517021	1	1	1	expressed
SLC22A14	0	1	1	16937	59.04	0.794604316	0.005785418	0.038661978	1	1	1	expressed
CACNA1H	0	1	1	108498	9.22	0.993405191	0.082710328	0.242339454	1	1	1	expressed
WASF3	0	1	1	11850	84.39	0.799762857	0.006067593	0.024411456	1	1	1	expressed
LRRC14	0	1	1	30757	32.51	0.838095808	0.007719589	0.030936026	1	1	1	expressed
C10orf62	0	1	1	2856	350.14	0.488668341	0.000693614	0.004979268	1	1	1	expressed
ZNF836	0	1	1	20909	47.83	0.858315489	0.010045941	0.040734491	1	1	1	expressed
EMR1	0	1	1	46341	21.58	0.921907681	0.019107456	0.072998115	1	1	1	expressed
UCKL1	0	1	1	27014	37.02	0.763987984	0.004248973	0.018302764	1	1	1	expressed
BGN	0	1	1	13550	73.8	0.834254885	0.008064966	0.039102609	1	1	1	expressed
POU4F1	1	0	1	4238	235.96	0.428670511	0.00044547	0.001458215	1	1	1	expressed
RALGDS	0	1	1	93731	10.67	0.975087807	0.042808981	0.13150824	1	1	1	expressed
RORA	0	1	1	33108	30.2	0.829945966	0.007300514	0.032551173	1	1	1	expressed
GFRA1	0	1	1	23025	43.43	0.835757447	0.007911029	0.033471881	1	1	1	expressed
GABRB1	0	1	1	15890	62.93	0.813393797	0.006698458	0.033215322	1	1	1	expressed
KIAA0753	0	1	1	54944	18.2	0.888744441	0.012469565	0.052881503	1	1	1	expressed
DLEC1	0	1	1	71657	13.96	0.926999807	0.018768394	0.072895417	1	1	1	expressed
MXD1	0	1	1	13290	75.24	0.857913448	0.009973019	0.043355338	1	1	1	expressed
CDH6	0	1	1	19535	51.19	0.832875574	0.007873413	0.038480739	1	1	1	expressed
FAM120C	0	1	1	24505	40.81	0.804429565	0.00603278	0.024291416	1	1	1	expressed
TRPC5	0	1	1	9440	105.93	0.643237917	0.0019668	0.008423711	1	1	1	expressed
ZBTB38	0	1	1	49629	20.15	0.886189994	0.012198514	0.048620854	1	1	1	expressed
CFHR2	0	1	1	15718	63.62	0.548364374	0.001022177	0.003320111	1	1	1	expressed
OTOF	0	1	1	81376	12.29	0.983186741	0.057385156	0.225628744	1	1	1	expressed
GOT1L1	0	1	1	7374	135.61	0.553139855	0.001072956	0.005424467	1	1	1	expressed
EGFLAM	0	1	1	49386	20.25	0.910073473	0.015972051	0.06961673	1	1	1	expressed
CYTH3	0	1	1	20863	47.93	0.896453094	0.014404188	0.048122756	1	1	1	expressed
SNX24	0	1	1	19059	52.47	0.801673628	0.006077239	0.033892501	1	1	1	expressed
TMEM132E	0	1	1	11503	86.93	0.862255002	0.010432206	0.040657441	1	1	1	expressed
CXCR1	0	1	1	3507	285.14	0.479909686	0.000653683	0.001049228	1	1	1	expressed
DGKG	0	1	1	48936	20.43	0.890263828	0.012814789	0.04873549	1	1	1	expressed
LAPTM4B	0	1	1	9346	107	0.842022094	0.008689521	0.034742183	1	1	1	expressed
OR10T2	0	1	1	2838	352.36	0.540634904	0.000998315	0.003495398	1	1	1	expressed
RLN3	1	0	1	3378	296.03	0.396234266	0.000354529	0.001064738	1	1	1	expressed
IL18R1	0	1	1	18705	53.46	0.709468851	0.003053736	0.013897235	1	1	1	expressed
TFB2M	0	1	1	6921	144.49	0.699449754	0.002904032	0.010491926	1	1	1	expressed
CIB4	0	1	1	5967	167.59	0.602374056	0.001500662	0.010186857	1	1	1	expressed
NUBP1	0	1	1	17618	56.76	0.859128112	0.010013301	0.049815833	1	1	1	expressed
ABCB11	0	1	1	22283	44.88	0.853555839	0.009541456	0.033363423	1	1	1	expressed
ZMYM3	0	1	1	93676	10.68	0.966882157	0.0360209	0.206555419	1	1	1	expressed
TPP1	0	1	1	37210	26.87	0.88039234	0.011915854	0.065692217	1	1	1	expressed
MUC12	0	1	1	105090	9.52	0.935598148	0.01948509	0.075942326	1	1	1	expressed
NPY	0	1	1	4411	226.71	0.505984201	0.00077928	0.002650762	1	1	1	expressed
PRR14	1	0	1	43118	23.19	0.78708943	0.004925248	0.019358049	1	1	1	expressed
C9orf172	0	1	1	8208	121.83	0.634478556	0.001795454	0.009980825	1	1	1	expressed
SLC10A3	0	1	1	23583	42.4	0.628822315	0.001712087	0.004378639	1	1	1	expressed
NMBR	0	1	1	4601	217.34	0.608853687	0.001571947	0.00686686	1	1	1	expressed
ERBB4	0	1	1	56209	17.79	0.939497852	0.023878134	0.123255048	1	1	1	expressed
FRMPD1	0	1	1	43085	23.21	0.90606558	0.015568581	0.078979038	1	1	1	expressed
ST6GALNAC5	0	1	1	13321	75.07	0.715154352	0.003159288	0.01293043	1	1	1	expressed
PTRF	0	1	1	4868	205.42	0.551303095	0.001053719	0.004470017	1	1	1	expressed
CTA-299D3.8	0	1	1	4719	211.91	0.638949559	0.001926724	0.012269913	1	1	1	expressed
TTL	0	1	1	8033	124.49	0.689337323	0.002700075	0.011822256	1	1	1	expressed
SPATA31D1	0	1	1	15712	63.65	0.803166397	0.006250931	0.031646612	1	1	1	expressed
NIN	0	1	1	188421	5.31	0.975517659	0.03560783	0.146619963	1	1	1	expressed
MUC17	0	1	1	84071	11.89	0.898186602	0.013214422	0.06431904	1	1	1	expressed
GPR112	0	1	1	134849	7.42	0.957070566	0.028265021	0.119259513	1	1	1	expressed
ZNF230	0	1	1	16140	61.96	0.747691575	0.004067874	0.021005993	1	1	1	expressed
IRAK2	0	1	1	6344	157.63	0.605509216	0.001529547	0.00619868	1	1	1	expressed
BAG6	0	1	1	118632	8.43	0.937824409	0.019243531	0.086921302	1	1	1	expressed
IL15	0	1	1	17386	57.52	0.772373628	0.004891136	0.021068679	1	1	1	expressed
COL12A1	0	1	1	126472	7.91	0.953270042	0.025357724	0.090991563	1	1	1	expressed
PTPRG	0	1	1	42457	23.55	0.907781806	0.015715796	0.061853708	1	1	1	expressed
F5	0	1	1	48577	20.59	0.931372347	0.021910464	0.093716055	1	1	1	expressed
WTAP	0	1	1	10134	98.68	0.751892468	0.004214205	0.026637283	1	1	1	expressed
PROKR2	0	1	1	7770	128.7	0.677595104	0.00248666	0.007472029	1	1	1	expressed
ARHGAP36	0	1	1	23692	42.21	0.772634505	0.004711158	0.008667027	1	1	1	expressed
GPR156	0	1	1	34301	29.15	0.805395564	0.00610818	0.027427812	1	1	1	expressed
IGLON5	0	1	1	2513	397.93	0.457762156	0.000557413	0.001364891	1	1	1	expressed
GBF1	0	1	1	19161	52.19	0.579089035	0.001241736	0.002985921	1	1	1	expressed
DYRK2	0	1	1	18006	55.54	0.875092008	0.011671501	0.054013537	1	1	1	expressed
ZNF516	0	1	1	30052	33.28	0.837681434	0.007604358	0.041629878	1	1	1	expressed
ZBED6	0	1	1	9505	105.21	0.668496492	0.002348609	0.008294279	1	1	1	expressed
HPX	0	1	1	21441	46.64	0.794542827	0.005716325	0.029125997	1	1	1	expressed
GRK5	0	1	1	13295	75.22	0.680238335	0.002487644	0.008283434	1	1	1	expressed
CAPRIN1	0	1	1	49209	20.32	0.708746652	0.002774429	0.011166053	1	1	1	expressed
ENAH	1	0	1	31729	31.52	0.742618175	0.003746235	0.00548633	1	1	1	expressed
CHL1	0	1	1	49152	20.35	0.935221617	0.022950872	0.102475215	1	1	1	expressed
TCF21	0	1	1	5278	189.47	0.608218086	0.001556479	0.007452541	1	1	1	expressed
HYDIN	0	1	1	185424	5.39	0.983381338	0.047048771	0.279549636	1	1	1	expressed
PRSS35	0	1	1	8768	114.05	0.432825844	0.00045955	0.000249501	1	1	1	expressed
DST	0	1	1	643043	1.56	1	1	1	1	1	1	expressed
LAMP3	0	1	1	13386	74.7	0.784055635	0.005329839	0.027436674	1	1	1	expressed
FLG	0	1	1	36961	27.06	0.886787876	0.012729368	0.06700138	1	1	1	expressed
TRPM5	0	1	1	54073	18.49	0.975135782	0.047372561	0.169520792	1	1	1	expressed
TCAIM	0	1	1	32573	30.7	0.76123328	0.004333448	0.021718384	1	1	1	expressed
ADCY1	0	1	1	15822	63.2	0.54609155	0.000986783	0.002856369	1	1	1	expressed
DOCK3	0	1	1	19118	52.31	0.828613143	0.007601385	0.047412462	1	1	1	expressed
GPR64	1	0	1	98933	10.11	0.889202776	0.011383315	0.041742806	1	1	1	expressed
ZNF440	0	1	1	17451	57.3	0.75825001	0.004382743	0.024132487	1	1	1	expressed
IFT172	0	1	1	78272	12.78	0.919468421	0.016877917	0.033599765	1	1	1	expressed
PER2	0	1	1	34238	29.21	0.918944996	0.018491588	0.091051924	1	1	1	expressed
ANAPC1	0	1	1	48701	20.53	0.861169861	0.009633012	0.040698668	1	1	1	expressed
ANKRD18A	0	1	1	23744	42.12	0.793819441	0.005657153	0.028580019	1	1	1	expressed
STAG2	0	1	1	97738	10.23	0.977183598	0.049514299	0.182501658	1	1	1	expressed
TCHH	0	1	1	18120	55.19	0.917942651	0.018786258	0.067690916	1	1	1	expressed
RBM33	0	1	1	46414	21.55	0.925447807	0.019441463	0.091485162	1	1	1	expressed
CSHL1	1	0	1	29442	33.97	0.7313731	0.003439098	0.010888738	1	1	1	expressed
MYH7	0	1	1	17882	55.92	0.869164029	0.011018352	0.052020976	1	1	1	expressed
LRRC47	0	1	1	8581	116.54	0.644641914	0.001969319	0.008216875	1	1	1	expressed
DSG2	0	1	1	13250	75.47	0.746944359	0.004040485	0.023483505	1	1	1	expressed
RP11-861L17.3	0	1	1	2086	479.39	0.521463899	0.000876261	0.002878032	1	1	1	expressed
NELL2	0	1	1	83829	11.93	0.965782195	0.0366734	0.176210445	1	1	1	expressed
COL22A1	0	1	1	41949	23.84	0.908904133	0.016015283	0.078994136	1	1	1	expressed
CORIN	0	1	1	60537	16.52	0.742630104	0.003473725	0.014199337	1	1	1	expressed
FSTL4	0	1	1	18531	53.96	0.726882889	0.00342535	0.006432077	1	1	1	expressed
DZIP1L	0	1	1	22074	45.3	0.814858668	0.00674273	0.039087431	1	1	1	expressed
SP1	0	1	1	19475	51.35	0.743513453	0.003910637	0.02141967	1	1	1	expressed
LRRIQ1	0	1	1	36568	27.35	0.708796493	0.00293919	0.012957278	1	1	1	expressed
PCNXL2	0	1	1	86999	11.49	0.928616839	0.018255032	0.04142776	1	1	1	expressed
TH	0	1	1	34702	28.82	0.860339351	0.009245207	0.035465329	1	1	1	expressed
HPS5	0	1	1	54017	18.51	0.883140605	0.011954214	0.055246499	1	1	1	expressed
HLA-DPA1	0	1	1	18748	53.34	0.788073666	0.005449678	0.026244338	1	1	1	expressed
GPHA2	0	1	1	4896	204.25	0.590507123	0.001389289	0.004841369	1	1	1	expressed
MYCBP2	0	1	1	180868	5.53	0.967606134	0.03075848	0.120381302	1	1	1	expressed
TMC2	0	1	1	14122	70.81	0.761905932	0.004510825	0.025716032	1	1	1	expressed
KAT6B	0	1	1	95328	10.49	0.938073958	0.021163799	0.09296941	1	1	1	expressed
ELFN1	0	1	1	24397	40.99	0.72049421	0.003059969	0.016773906	1	1	1	expressed
KIF26A	0	1	1	34713	28.81	0.965052148	0.038651697	0.125852753	1	1	1	expressed
IRAK1	0	1	1	62679	15.95	0.916672106	0.016087581	0.064670409	1	1	1	expressed
GOLGA8K	0	1	1	5722	174.76	0.553016205	0.001077197	0.003508801	1	1	1	expressed
TNS1	0	1	1	96662	10.35	0.969581887	0.03725845	0.177281653	1	1	1	expressed
THOC2	0	1	1	72996	13.7	0.867189483	0.009672056	0.04031689	1	1	1	expressed
C1orf222	0	1	1	44992	22.23	0.944803742	0.025745841	0.094633051	1	1	1	expressed
SEC14L5	0	1	1	8781	113.88	0.66086587	0.002200895	0.008527277	1	1	1	expressed
DENND4C	0	1	1	105640	9.47	0.904302906	0.013518198	0.074347573	1	1	1	expressed
PRPF4B	0	1	1	45534	21.96	0.932963151	0.022215988	0.101315481	1	1	1	expressed
ASPM	0	1	1	60886	16.42	0.918382901	0.017555626	0.089169465	1	1	1	expressed
PCSK2	0	1	1	23403	42.73	0.83680928	0.007989019	0.033987436	1	1	1	expressed
ZNF407	0	1	1	76671	13.04	0.948108159	0.025882853	0.132086089	1	1	1	expressed
IL1RL2	0	1	1	22050	45.35	0.834823681	0.007971277	0.04121324	1	1	1	expressed
ARID3B	0	1	1	14871	67.24	0.770815627	0.004827718	0.033755852	1	1	1	expressed
COL24A1	0	1	1	53563	18.67	0.799059403	0.005582855	0.009914856	1	1	1	expressed
CCDC19	0	1	1	22175	45.1	0.838631695	0.008208203	0.04370547	1	1	1	expressed
ZNF254	0	1	1	21273	47.01	0.861350469	0.010361113	0.025544441	1	1	1	expressed
NRXN3	0	1	1	80518	12.42	0.956676	0.028981367	0.117165784	1	1	1	expressed
CDH17	0	1	1	24532	40.76	0.866362429	0.010716505	0.052270604	1	1	1	expressed
CCDC121	0	1	1	9461	105.7	0.729610005	0.003594885	0.017636401	1	1	1	expressed
RICTOR	0	1	1	61844	16.17	0.953785831	0.030347746	0.129755172	1	1	1	expressed
ABLIM1	0	1	1	59829	16.71	0.938432074	0.022778642	0.113967937	1	1	1	expressed
DOCK10	0	1	1	62806	15.92	0.734895197	0.003243822	0.015254138	1	1	1	expressed
CCDC67	0	1	1	36804	27.17	0.70323234	0.002821856	0.009393383	1	1	1	expressed
RPL37A	0	1	1	23207	43.09	0.781789725	0.005062023	0.022524613	1	1	1	expressed
GABRG2	0	1	1	32514	30.76	0.839953757	0.008180766	0.051703323	1	1	1	expressed
RCHY1	0	1	1	36190	27.63	0.838274737	0.007956294	0.032823268	1	1	1	expressed
AQR	0	1	1	38598	25.91	0.800243616	0.005774831	0.012883926	1	1	1	expressed
NSMCE2	0	1	1	21642	46.21	0.688517008	0.002624005	0.009815083	1	1	1	expressed
TLR4	0	1	1	24851	40.24	0.806845592	0.006326731	0.023632784	1	1	1	expressed
TMPRSS15	0	1	1	12591	79.42	0.621389077	0.001684306	0.006334174	1	1	1	expressed
DUS2	0	1	1	36492	27.4	0.889905594	0.013123933	0.051512126	1	1	1	expressed
WAC	0	1	1	66833	14.96	0.908590639	0.015150922	0.064030507	1	1	1	expressed
TBXAS1	0	1	1	80708	12.39	0.971166928	0.04060068	0.19888444	1	1	1	expressed
CNKSR2	0	1	1	42913	23.3	0.881627672	0.011903038	0.054687847	1	1	1	expressed
ADAMTS14	0	1	1	23250	43.01	0.897218455	0.014606864	0.066307431	1	1	1	expressed
LYPD1	1	0	1	7861	127.21	0.522554642	0.000862829	0.002551125	1	1	1	expressed
RBFOX1	0	1	1	65532	15.26	0.907128766	0.013696915	0.070487309	1	1	1	expressed
CLGN	0	1	1	19848	50.38	0.855983547	0.009864312	0.037323875	1	1	1	expressed
LRP2	0	1	1	60001	16.67	0.929251381	0.020146404	0.104351012	1	1	1	expressed
NUP155	0	1	1	50102	19.96	0.892401779	0.013216272	0.057689129	1	1	1	expressed
SYNGAP1	0	1	1	69621	14.36	0.960008715	0.032047635	0.135426956	1	1	1	expressed
NHS	0	1	1	30574	32.71	0.87867839	0.011809398	0.058911843	1	1	1	expressed
COG5	0	1	1	34708	28.81	0.82842825	0.007364276	0.030580685	1	1	1	expressed
DKK2	0	1	1	10706	93.41	0.746263938	0.004042839	0.02110197	1	1	1	expressed
GABRB2	0	1	1	31212	32.04	0.819958574	0.006846841	0.010886008	1	1	1	expressed
NUP210	0	1	1	30542	32.74	0.84095453	0.008084751	0.030792377	1	1	1	expressed
TNNC2	0	1	1	4010	249.38	0.694344024	0.002817821	0.009794059	1	1	1	expressed
SPATA31E1	0	1	1	13228	75.6	0.682884418	0.002563597	0.011733124	1	1	1	expressed
RP1	0	1	1	19787	50.54	0.852325587	0.009508558	0.039239508	1	1	1	expressed
CELSR3	0	1	1	78447	12.75	0.937356829	0.019953632	0.086055053	1	1	1	expressed
KALRN	0	1	1	158066	6.33	0.988513138	0.060868276	0.335416876	1	1	1	expressed
PLD5	0	1	1	31302	31.95	0.881885084	0.012186016	0.05927419	1	1	1	expressed
TCN2	0	1	1	23107	43.28	0.757646314	0.004282252	0.014217594	1	1	1	expressed
AUH	1	0	1	13477	74.2	0.608442173	0.001523808	0.00439323	1	1	1	expressed
SIRT2	0	1	1	55035	18.17	0.916370274	0.016556865	0.057094918	1	1	1	expressed
OR2T1	0	1	1	3333	300.03	0.486044097	0.000684011	0.002095936	1	1	1	expressed
DNAH9	0	1	1	120589	8.29	0.976005407	0.04256158	0.20984473	1	1	1	expressed
HLA-DRB5	0	1	1	2343	426.8	0.521415803	0.000871456	0.003363764	1	1	1	expressed
CHD2	1	0	1	75388	13.26	0.85924998	0.008758323	0.030874013	1	1	1	expressed
ZNF81	0	1	1	19065	52.45	0.663034938	0.002212298	0.005151177	1	1	1	expressed
RLIM	0	1	1	12105	82.61	0.665667351	0.002277918	0.003621734	1	1	1	expressed
ZNF654	0	1	1	5969	167.53	0.606018091	0.00154463	0.007455045	1	1	1	expressed
PLEKHO1	1	0	1	25271	39.57	0.708016896	0.00291505	0.009565876	1	1	1	expressed
RHPN1	0	1	1	17346	57.65	0.902487729	0.015660881	0.059357031	1	1	1	expressed
VSTM2B	0	0	0	3372	0	1	1	1	1	1	1	expressed
RP11-777B9.4	0	0	0	0	0	1	1	1	1	1	1	expressed
RP11-168O16.2	0	0	0	15	0	1	1	1	1	1	1	expressed
AC004840.8	0	0	0	0	0	1	1	1	1	1	1	expressed
TIMP4	0	0	0	2627	0	1	1	1	1	1	1	expressed
EEF1A1P39	0	0	0	0	0	1	1	1	1	1	1	expressed
MIR148B	0	0	0	300	0	1	1	1	1	1	1	expressed
ZNRF2P3	0	0	0	0	0	1	1	1	1	1	1	expressed
SEMA6D	0	0	0	125135	0	1	1	1	1	1	1	expressed
RP11-616M22.3	0	0	0	358	0	1	1	1	1	1	1	expressed
RP1-167F1.2	0	0	0	34	0	1	1	1	1	1	1	expressed
RP11-1036E20.7	0	0	0	6362	0	1	1	1	1	1	1	expressed
HSPD1P10	0	0	0	953	0	1	1	1	1	1	1	expressed
AC012494.1	0	0	0	0	0	1	1	1	1	1	1	expressed
ZDBF2	0	0	0	21694	0	1	1	1	1	1	1	expressed
SNRPGP20	0	0	0	0	0	1	1	1	1	1	1	expressed
MIR5703	0	0	0	171	0	1	1	1	1	1	1	expressed
TXNL4A	0	0	0	17302	0	1	1	1	1	1	1	expressed
RN7SL306P	0	0	0	0	0	1	1	1	1	1	1	expressed
HMGN1P14	0	0	0	278	0	1	1	1	1	1	1	expressed
HIGD1AP2	0	0	0	0	0	1	1	1	1	1	1	expressed
PLK4	0	0	0	55589	0	1	1	1	1	1	1	expressed
CPEB1	0	0	0	67727	0	1	1	1	1	1	1	expressed
RP4-724E16.2	0	0	0	618	0	1	1	1	1	1	1	expressed
SMAD3	0	0	0	34216	0	1	1	1	1	1	1	expressed
RP11-95P13.1	0	0	0	0	0	1	1	1	1	1	1	expressed
CTC-499B15.4	0	0	0	3937	0	1	1	1	1	1	1	expressed
RP11-232C2.1	0	0	0	0	0	1	1	1	1	1	1	expressed
SNORA7A	0	0	0	420	0	1	1	1	1	1	1	expressed
AMPD3	0	0	0	64055	0	1	1	1	1	1	1	expressed
UCHL1-AS1	0	0	0	83	0	1	1	1	1	1	1	expressed
SEZ6	0	0	0	59098	0	1	1	1	1	1	1	expressed
RP11-317F20.2	0	0	0	0	0	1	1	1	1	1	1	expressed
HBG2	0	0	0	7228	0	1	1	1	1	1	1	expressed
RP11-157D6.1	0	0	0	509	0	1	1	1	1	1	1	expressed
RP11-167J8.3	0	0	0	0	0	1	1	1	1	1	1	expressed
RP11-279O9.4	0	0	0	1188	0	1	1	1	1	1	1	expressed
EMP3	0	0	0	12185	0	1	1	1	1	1	1	expressed
RP11-805L22.3	0	0	0	663	0	1	1	1	1	1	1	expressed
RP3-378P9.1	0	0	0	0	0	1	1	1	1	1	1	expressed
RP11-498P14.5	0	0	0	2192	0	1	1	1	1	1	1	expressed
UQCRC2P1	0	0	0	1840	0	1	1	1	1	1	1	expressed
SLC4A5	0	0	0	102079	0	1	1	1	1	1	1	expressed
DUX4L15	0	0	0	3991	0	1	1	1	1	1	1	expressed
RP11-169F17.1	0	0	0	5929	0	1	1	1	1	1	1	expressed
KRT8P11	0	0	0	8814	0	1	1	1	1	1	1	expressed
FGF4	0	0	0	3577	0	1	1	1	1	1	1	expressed
AL590708.2	0	0	0	2094	0	1	1	1	1	1	1	expressed
NIT1	0	0	0	42185	0	1	1	1	1	1	1	expressed
DCK	0	0	0	13526	0	1	1	1	1	1	1	expressed
RP11-669C19.1	0	0	0	0	0	1	1	1	1	1	1	expressed
RP11-123J14.1	0	0	0	448	0	1	1	1	1	1	1	expressed
MDP1	0	0	0	18555	0	1	1	1	1	1	1	expressed
RP11-420O16.2	0	0	0	3684	0	1	1	1	1	1	1	expressed
ARHGAP4	0	0	0	113736	0	1	1	1	1	1	1	expressed
RP11-744D14.1	0	0	0	1668	0	1	1	1	1	1	1	expressed
AC114296.1	0	0	0	0	0	1	1	1	1	1	1	expressed
RP4-799P18.3	0	0	0	0	0	1	1	1	1	1	1	expressed
LINC00595	0	0	0	0	0	1	1	1	1	1	1	expressed
AKR1D1P1	0	0	0	1561	0	1	1	1	1	1	1	expressed
ELF1	0	0	0	21032	0	1	1	1	1	1	1	expressed
AL360178.1	0	0	0	0	0	1	1	1	1	1	1	expressed
RP11-403D15.1	0	0	0	0	0	1	1	1	1	1	1	expressed
CPN2	0	0	0	10674	0	1	1	1	1	1	1	expressed
CTD-2528A14.3	0	0	0	10	0	1	1	1	1	1	1	expressed
GS1-251I9.2	0	0	0	0	0	1	1	1	1	1	1	expressed
NPIPB9	0	0	0	12993	0	1	1	1	1	1	1	expressed
SIDT2	0	0	0	58015	0	1	1	1	1	1	1	expressed
AC138517.5	0	0	0	1523	0	1	1	1	1	1	1	expressed
RNU6-362P	0	0	0	0	0	1	1	1	1	1	1	expressed
RP11-285A1.1	0	0	0	0	0	1	1	1	1	1	1	expressed
TTC21B	0	0	0	27237	0	1	1	1	1	1	1	expressed
OR4F29	0	0	0	2988	0	1	1	1	1	1	1	expressed
OIT3	0	0	0	5848	0	1	1	1	1	1	1	expressed
LIN28B	0	0	0	3316	0	1	1	1	1	1	1	expressed
AL109618.1	0	0	0	0	0	1	1	1	1	1	1	expressed
MORC4	0	0	0	28882	0	1	1	1	1	1	1	expressed
C1orf198	0	0	0	14552	0	1	1	1	1	1	1	expressed
AC010907.5	0	0	0	707	0	1	1	1	1	1	1	expressed
UBE2SP2	0	0	0	1494	0	1	1	1	1	1	1	expressed
CTD-2015B23.2	0	0	0	2334	0	1	1	1	1	1	1	expressed
C19orf48	0	0	0	27865	0	1	1	1	1	1	1	expressed
RP11-643A5.2	0	0	0	0	0	1	1	1	1	1	1	expressed
GRXCR2	0	0	0	2250	0	1	1	1	1	1	1	expressed
MMP23B	0	0	0	24424	0	1	1	1	1	1	1	expressed
RP11-245J9.5	0	0	0	0	0	1	1	1	1	1	1	expressed
RNU4-84P	0	0	0	0	0	1	1	1	1	1	1	expressed
PRAMEF13	0	0	0	4274	0	1	1	1	1	1	1	expressed
AL135998.1	0	0	0	204	0	1	1	1	1	1	1	expressed
RP11-261P9.4	0	0	0	0	0	1	1	1	1	1	1	expressed
AMZ2P1	0	0	0	7760	0	1	1	1	1	1	1	expressed
RP11-66N5.2	0	0	0	5513	0	1	1	1	1	1	1	expressed
RP3-388N13.2	0	0	0	1148	0	1	1	1	1	1	1	expressed
OR7E1P	0	0	0	2877	0	1	1	1	1	1	1	expressed
RP11-13E5.2	0	0	0	0	0	1	1	1	1	1	1	expressed
RPS21P8	0	0	0	0	0	1	1	1	1	1	1	expressed
AP2B1	0	0	0	83075	0	1	1	1	1	1	1	expressed
AC024082.4	0	0	0	141	0	1	1	1	1	1	1	expressed
TOR1AIP2	0	0	0	15000	0	1	1	1	1	1	1	expressed
RP11-1O10.1	0	0	0	0	0	1	1	1	1	1	1	expressed
AC104841.2	0	0	0	50	0	1	1	1	1	1	1	expressed
CYP2AC1P	0	0	0	0	0	1	1	1	1	1	1	expressed
SEL1L3	0	0	0	47226	0	1	1	1	1	1	1	expressed
SNORD33	0	0	0	258	0	1	1	1	1	1	1	expressed
OR7E62P	0	0	0	1434	0	1	1	1	1	1	1	expressed
RP11-377D9.3	0	0	0	242	0	1	1	1	1	1	1	expressed
AC009495.2	0	0	0	0	0	1	1	1	1	1	1	expressed
CCNT1	0	0	0	16439	0	1	1	1	1	1	1	expressed
C19orf52	0	0	0	4003	0	1	1	1	1	1	1	expressed
RP11-1252I4.2	0	0	0	0	0	1	1	1	1	1	1	expressed
RP11-75C9.1	0	0	0	0	0	1	1	1	1	1	1	expressed
SELPLG	0	0	0	12270	0	1	1	1	1	1	1	expressed
KLRF1	0	0	0	11907	0	1	1	1	1	1	1	expressed
RP11-1105G2.3	0	0	0	1705	0	1	1	1	1	1	1	expressed
RP11-363I22.3	0	0	0	1007	0	1	1	1	1	1	1	expressed
OR4K2	0	0	0	3122	0	1	1	1	1	1	1	expressed
AC110299.5	0	0	0	1841	0	1	1	1	1	1	1	expressed
PUS1	0	0	0	34768	0	1	1	1	1	1	1	expressed
PCGF1	0	0	0	12834	0	1	1	1	1	1	1	expressed
AC022154.7	0	0	0	1455	0	1	1	1	1	1	1	expressed
ARHGEF38-IT1	0	0	0	0	0	1	1	1	1	1	1	expressed
AC087499.10	0	0	0	1021	0	1	1	1	1	1	1	expressed
KIRREL3-AS3	0	0	0	1802	0	1	1	1	1	1	1	expressed
LL22NC03-N27C7.1	0	0	0	5	0	1	1	1	1	1	1	expressed
ATXN2L	0	0	0	137243	0	1	1	1	1	1	1	expressed
RPL7P11	0	0	0	1073	0	1	1	1	1	1	1	expressed
RP11-349A8.3	0	0	0	0	0	1	1	1	1	1	1	expressed
GPN1	0	0	0	34089	0	1	1	1	1	1	1	expressed
LAMB1	0	0	0	60114	0	1	1	1	1	1	1	expressed
KIR3DX1	0	0	0	32037	0	1	1	1	1	1	1	expressed
RN7SL531P	0	0	0	5	0	1	1	1	1	1	1	expressed
ZNF675	0	0	0	23923	0	1	1	1	1	1	1	expressed
UBN2	0	0	0	34152	0	1	1	1	1	1	1	expressed
AC005264.2	0	0	0	1449	0	1	1	1	1	1	1	expressed
RP3-423B22.5	0	0	0	497	0	1	1	1	1	1	1	expressed
RNU6-1249P	0	0	0	0	0	1	1	1	1	1	1	expressed
FAM25E	0	0	0	1517	0	1	1	1	1	1	1	expressed
FARS2	0	0	0	10554	0	1	1	1	1	1	1	expressed
NUDT16L1	0	0	0	14477	0	1	1	1	1	1	1	expressed
RP11-1020A11.1	0	0	0	0	0	1	1	1	1	1	1	expressed
RNU6-775P	0	0	0	0	0	1	1	1	1	1	1	expressed
NKD1	0	0	0	8185	0	1	1	1	1	1	1	expressed
RGS11	0	0	0	43340	0	1	1	1	1	1	1	expressed
GINS2	0	0	0	4551	0	1	1	1	1	1	1	expressed
E2F7	0	0	0	30999	0	1	1	1	1	1	1	expressed
RP11-706C16.5	0	0	0	13	0	1	1	1	1	1	1	expressed
RNU6-1000P	0	0	0	0	0	1	1	1	1	1	1	expressed
RNU6-1176P	0	0	0	0	0	1	1	1	1	1	1	expressed
CTD-2007H13.1	0	0	0	0	0	1	1	1	1	1	1	expressed
NPAS3	0	0	0	63617	0	1	1	1	1	1	1	expressed
ZNF677	0	0	0	22737	0	1	1	1	1	1	1	expressed
AF254982.2	0	0	0	0	0	1	1	1	1	1	1	expressed
AC044860.1	0	0	0	255	0	1	1	1	1	1	1	expressed
RNU6-468P	0	0	0	0	0	1	1	1	1	1	1	expressed
MIR548AW	0	0	0	198	0	1	1	1	1	1	1	expressed
CTC-251D13.1	0	0	0	3559	0	1	1	1	1	1	1	expressed
RP1-261G23.4	0	0	0	1738	0	1	1	1	1	1	1	expressed
ANKRD54P1	0	0	0	1142	0	1	1	1	1	1	1	expressed
GZMAP1	0	0	0	0	0	1	1	1	1	1	1	expressed
RNA5SP311	0	0	0	0	0	1	1	1	1	1	1	expressed
RN7SL772P	0	0	0	0	0	1	1	1	1	1	1	expressed
LINC00520	0	0	0	0	0	1	1	1	1	1	1	expressed
RP11-694I15.7	0	0	0	480	0	1	1	1	1	1	1	expressed
ARG1	0	0	0	13225	0	1	1	1	1	1	1	expressed
AC004066.3	0	0	0	0	0	1	1	1	1	1	1	expressed
AC102953.6	0	0	0	0	0	1	1	1	1	1	1	expressed
ACTR3BP5	0	0	0	5041	0	1	1	1	1	1	1	expressed
MICAL2	0	0	0	99793	0	1	1	1	1	1	1	expressed
VN1R92P	0	0	0	491	0	1	1	1	1	1	1	expressed
RP11-278L15.2	0	0	0	0	0	1	1	1	1	1	1	expressed
CRTAC1	0	0	0	33509	0	1	1	1	1	1	1	expressed
RP11-94B19.7	0	0	0	0	0	1	1	1	1	1	1	expressed
OR2L2	0	0	0	3405	0	1	1	1	1	1	1	expressed
RNU6-918P	0	0	0	0	0	1	1	1	1	1	1	expressed
PHYH	0	0	0	18656	0	1	1	1	1	1	1	expressed
RP11-192H23.4	0	0	0	11901	0	1	1	1	1	1	1	expressed
AL162511.1	0	0	0	0	0	1	1	1	1	1	1	expressed
GLTSCR2	0	0	0	29365	0	1	1	1	1	1	1	expressed
CPSF7	0	0	0	64216	0	1	1	1	1	1	1	expressed
AC018890.4	0	0	0	0	0	1	1	1	1	1	1	expressed
RP11-379F4.8	0	0	0	0	0	1	1	1	1	1	1	expressed
DUX4L12	0	0	0	1553	0	1	1	1	1	1	1	expressed
C2orf72	0	0	0	6211	0	1	1	1	1	1	1	expressed
RP11-513G11.3	0	0	0	0	0	1	1	1	1	1	1	expressed
RP5-1103G7.10	0	0	0	205	0	1	1	1	1	1	1	expressed
IGLV2-28	0	0	0	918	0	1	1	1	1	1	1	expressed
RP4-580N22.2	0	0	0	0	0	1	1	1	1	1	1	expressed
RP5-855F14.1	0	0	0	0	0	1	1	1	1	1	1	expressed
TTC5	0	0	0	20359	0	1	1	1	1	1	1	expressed
AC004540.4	0	0	0	1694	0	1	1	1	1	1	1	expressed
RP11-328D5.1	0	0	0	0	0	1	1	1	1	1	1	expressed
PWAR6	0	0	0	1871	0	1	1	1	1	1	1	expressed
RNU4ATAC7P	0	0	0	0	0	1	1	1	1	1	1	expressed
GAPDHP19	0	0	0	0	0	1	1	1	1	1	1	expressed
RP11-839D17.3	0	0	0	0	0	1	1	1	1	1	1	expressed
ZNF423	0	0	0	86085	0	1	1	1	1	1	1	expressed
DEFT1P	0	0	0	0	0	1	1	1	1	1	1	expressed
SNORA52	0	0	0	405	0	1	1	1	1	1	1	expressed
RP11-159N11.4	0	0	0	587	0	1	1	1	1	1	1	expressed
RPL23AP68	0	0	0	1203	0	1	1	1	1	1	1	expressed
LGMN	0	0	0	39707	0	1	1	1	1	1	1	expressed
KRTAP9-1	0	0	0	4242	0	1	1	1	1	1	1	expressed
AC108868.1	0	0	0	69	0	1	1	1	1	1	1	expressed
RP11-364B14.3	0	0	0	2460	0	1	1	1	1	1	1	expressed
RP11-400G3.3	0	0	0	0	0	1	1	1	1	1	1	expressed
CTA-363E6.2	0	0	0	528	0	1	1	1	1	1	1	expressed
CTC-525D6.2	0	0	0	703	0	1	1	1	1	1	1	expressed
RNA5SP306	0	0	0	0	0	1	1	1	1	1	1	expressed
CTB-175P5.1	0	0	0	0	0	1	1	1	1	1	1	expressed
CCDC38	0	0	0	12966	0	1	1	1	1	1	1	expressed
TCOF1	0	0	0	149206	0	1	1	1	1	1	1	expressed
RP11-563H6.1	0	0	0	0	0	1	1	1	1	1	1	expressed
TCTA	0	0	0	11378	0	1	1	1	1	1	1	expressed
DCLK3	0	0	0	7141	0	1	1	1	1	1	1	expressed
RPUSD2	0	0	0	9819	0	1	1	1	1	1	1	expressed
RP11-97E7.1	0	0	0	0	0	1	1	1	1	1	1	expressed
PGS1	0	0	0	51061	0	1	1	1	1	1	1	expressed
AC009977.1	0	0	0	0	0	1	1	1	1	1	1	expressed
CDH23	0	0	0	106290	0	1	1	1	1	1	1	expressed
RP5-942I16.1	0	0	0	0	0	1	1	1	1	1	1	expressed
RN7SL390P	0	0	0	0	0	1	1	1	1	1	1	expressed
AC000068.10	0	0	0	1383	0	1	1	1	1	1	1	expressed
PPP1R3A	0	0	0	15522	0	1	1	1	1	1	1	expressed
RP4-710M3.1	0	0	0	0	0	1	1	1	1	1	1	expressed
HERC2P8	0	0	0	16026	0	1	1	1	1	1	1	expressed
ZNF112	0	0	0	32514	0	1	1	1	1	1	1	expressed
PCDHGA1	0	0	0	16215	0	1	1	1	1	1	1	expressed
RP3-425P12.1	0	0	0	0	0	1	1	1	1	1	1	expressed
VWA5B2	0	0	0	40193	0	1	1	1	1	1	1	expressed
RN7SKP294	0	0	0	364	0	1	1	1	1	1	1	expressed
AC010760.1	0	0	0	0	0	1	1	1	1	1	1	expressed
FOXC1	0	0	0	5521	0	1	1	1	1	1	1	expressed
RP11-528A10.2	0	0	0	3917	0	1	1	1	1	1	1	expressed
CTU1	0	0	0	3865	0	1	1	1	1	1	1	expressed
NAT9	0	0	0	49038	0	1	1	1	1	1	1	expressed
CDC42P1	0	0	0	1456	0	1	1	1	1	1	1	expressed
MPZL2	0	0	0	14875	0	1	1	1	1	1	1	expressed
CTB-47B8.4	0	0	0	572	0	1	1	1	1	1	1	expressed
RP11-81F13.2	0	0	0	0	0	1	1	1	1	1	1	expressed
CTC-297N7.11	0	0	0	276	0	1	1	1	1	1	1	expressed
RP11-340I6.5	0	0	0	2444	0	1	1	1	1	1	1	expressed
RP4-761I2.5	0	0	0	341	0	1	1	1	1	1	1	expressed
RNU4-91P	0	0	0	0	0	1	1	1	1	1	1	expressed
MIR211	0	0	0	333	0	1	1	1	1	1	1	expressed
ZNF7	0	0	0	55248	0	1	1	1	1	1	1	expressed
PYGL	0	0	0	31930	0	1	1	1	1	1	1	expressed
AC013399.3	0	0	0	290	0	1	1	1	1	1	1	expressed
TEX28P2	0	0	0	1910	0	1	1	1	1	1	1	expressed
AC079150.2	0	0	0	0	0	1	1	1	1	1	1	expressed
GRIN3B	0	0	0	10429	0	1	1	1	1	1	1	expressed
PAN2	0	0	0	91394	0	1	1	1	1	1	1	expressed
RP11-180M15.3	0	0	0	0	0	1	1	1	1	1	1	expressed
PAPPA	0	0	0	24099	0	1	1	1	1	1	1	expressed
ZNF589	0	0	0	33666	0	1	1	1	1	1	1	expressed
RNA5SP290	0	0	0	0	0	1	1	1	1	1	1	expressed
MIR944	0	0	0	267	0	1	1	1	1	1	1	expressed
RP1-172N19.4	0	0	0	1520	0	1	1	1	1	1	1	expressed
GNPTG	0	0	0	21006	0	1	1	1	1	1	1	expressed
GPR45	0	0	0	4214	0	1	1	1	1	1	1	expressed
RNU6-1091P	0	0	0	0	0	1	1	1	1	1	1	expressed
GS1-531I17.2	0	0	0	1325	0	1	1	1	1	1	1	expressed
TPPP3	0	0	0	11626	0	1	1	1	1	1	1	expressed
AC069303.1	0	0	0	0	0	1	1	1	1	1	1	expressed
CLUAP1	0	0	0	39492	0	1	1	1	1	1	1	expressed
RP11-718L23.1	0	0	0	0	0	1	1	1	1	1	1	expressed
RP1-302D9.5	0	0	0	0	0	1	1	1	1	1	1	expressed
AGBL4	0	0	0	18674	0	1	1	1	1	1	1	expressed
RP11-357G3.2	0	0	0	1402	0	1	1	1	1	1	1	expressed
CTD-2308N23.2	0	0	0	513	0	1	1	1	1	1	1	expressed
GGA2	0	0	0	30820	0	1	1	1	1	1	1	expressed
CTD-2125J1.1	0	0	0	0	0	1	1	1	1	1	1	expressed
RN7SL134P	0	0	0	0	0	1	1	1	1	1	1	expressed
MAT1A	0	0	0	9503	0	1	1	1	1	1	1	expressed
SPATA20P1	0	0	0	1317	0	1	1	1	1	1	1	expressed
PCDH11Y	0	0	0	14584	0	1	1	1	1	1	1	expressed
RP11-15P13.1	0	0	0	1932	0	1	1	1	1	1	1	expressed
RN7SL430P	0	0	0	0	0	1	1	1	1	1	1	expressed
RNU1-43P	0	0	0	0	0	1	1	1	1	1	1	expressed
MYOZ2	0	0	0	2852	0	1	1	1	1	1	1	expressed
UBA52P7	0	0	0	1110	0	1	1	1	1	1	1	expressed
RP11-307F22.2	0	0	0	1710	0	1	1	1	1	1	1	expressed
RNA5SP187	0	0	0	0	0	1	1	1	1	1	1	expressed
RP11-466P24.4	0	0	0	692	0	1	1	1	1	1	1	expressed
AC108211.1	0	0	0	0	0	1	1	1	1	1	1	expressed
NBL1	0	0	0	15077	0	1	1	1	1	1	1	expressed
RP11-638I2.10	0	0	0	808	0	1	1	1	1	1	1	expressed
PPP1R11P2	0	0	0	0	0	1	1	1	1	1	1	expressed
CTC-339F2.2	0	0	0	0	0	1	1	1	1	1	1	expressed
AC009961.2	0	0	0	1341	0	1	1	1	1	1	1	expressed
BEST2	0	0	0	16447	0	1	1	1	1	1	1	expressed
NEURL1B	0	0	0	12396	0	1	1	1	1	1	1	expressed
CCBL2	0	0	0	21670	0	1	1	1	1	1	1	expressed
AC026366.1	0	0	0	0	0	1	1	1	1	1	1	expressed
PEX11A	0	0	0	12036	0	1	1	1	1	1	1	expressed
CTD-2201I18.1	0	0	0	1723	0	1	1	1	1	1	1	expressed
RNU6-42P	0	0	0	0	0	1	1	1	1	1	1	expressed
AP000439.2	0	0	0	0	0	1	1	1	1	1	1	expressed
PHACTR4	0	0	0	27422	0	1	1	1	1	1	1	expressed
CTB-96E2.7	0	0	0	0	0	1	1	1	1	1	1	expressed
MIR4300	0	0	0	291	0	1	1	1	1	1	1	expressed
RNA5SP156	0	0	0	0	0	1	1	1	1	1	1	expressed
RP11-762I7.4	0	0	0	0	0	1	1	1	1	1	1	expressed
CERS2	0	0	0	40181	0	1	1	1	1	1	1	expressed
FEM1A	0	0	0	5889	0	1	1	1	1	1	1	expressed
ATG4B	0	0	0	79997	0	1	1	1	1	1	1	expressed
CTB-23I7.2	0	0	0	1012	0	1	1	1	1	1	1	expressed
AC096534.1	0	0	0	0	0	1	1	1	1	1	1	expressed
BX470187.1	0	0	0	0	0	1	1	1	1	1	1	expressed
RP1-39G22.4	0	0	0	212	0	1	1	1	1	1	1	expressed
RP11-117D22.1	0	0	0	358	0	1	1	1	1	1	1	expressed
AC099850.1	0	0	0	250	0	1	1	1	1	1	1	expressed
RP13-60P5.2	0	0	0	453	0	1	1	1	1	1	1	expressed
AC083906.2	0	0	0	0	0	1	1	1	1	1	1	expressed
RP13-26D14.2	0	0	0	1046	0	1	1	1	1	1	1	expressed
RNU6-330P	0	0	0	0	0	1	1	1	1	1	1	expressed
YWHAQP5	0	0	0	951	0	1	1	1	1	1	1	expressed
CNTRL	0	0	0	104679	0	1	1	1	1	1	1	expressed
MIR204	0	0	0	333	0	1	1	1	1	1	1	expressed
RP11-1018N14.2	0	0	0	4	0	1	1	1	1	1	1	expressed
RP11-143N13.1	0	0	0	5075	0	1	1	1	1	1	1	expressed
RN7SL799P	0	0	0	0	0	1	1	1	1	1	1	expressed
RP11-494I9.2	0	0	0	0	0	1	1	1	1	1	1	expressed
AC008073.9	0	0	0	0	0	1	1	1	1	1	1	expressed
MTOR-AS1	0	0	0	2059	0	1	1	1	1	1	1	expressed
RP11-434H14.1	0	0	0	0	0	1	1	1	1	1	1	expressed
NT5C2	0	0	0	40387	0	1	1	1	1	1	1	expressed
PWRN1	0	0	0	75	0	1	1	1	1	1	1	expressed
RNU6-1037P	0	0	0	0	0	1	1	1	1	1	1	expressed
CTA-357J21.1	0	0	0	0	0	1	1	1	1	1	1	expressed
VENTXP7	0	0	0	5154	0	1	1	1	1	1	1	expressed
RP11-390B4.5	0	0	0	23	0	1	1	1	1	1	1	expressed
PRR23A	0	0	0	2875	0	1	1	1	1	1	1	expressed
HIST1H3G	0	0	0	1404	0	1	1	1	1	1	1	expressed
AC128653.1	0	0	0	0	0	1	1	1	1	1	1	expressed
LINC00505	0	0	0	202	0	1	1	1	1	1	1	expressed
HMGN2P34	0	0	0	810	0	1	1	1	1	1	1	expressed
RP11-181C21.4	0	0	0	584	0	1	1	1	1	1	1	expressed
HMGXB4	0	0	0	30414	0	1	1	1	1	1	1	expressed
RP11-766F14.2	0	0	0	16257	0	1	1	1	1	1	1	expressed
HNRNPA1P34	0	0	0	2590	0	1	1	1	1	1	1	expressed
TPT1P13	0	0	0	1031	0	1	1	1	1	1	1	expressed
RP11-719C20.1	0	0	0	0	0	1	1	1	1	1	1	expressed
RP11-45A16.4	0	0	0	0	0	1	1	1	1	1	1	expressed
ASH2LP1	0	0	0	676	0	1	1	1	1	1	1	expressed
RNU6-951P	0	0	0	0	0	1	1	1	1	1	1	expressed
TRAV9-2	0	0	0	1188	0	1	1	1	1	1	1	expressed
RP11-146E23.2	0	0	0	0	0	1	1	1	1	1	1	expressed
AC090945.1	0	0	0	2618	0	1	1	1	1	1	1	expressed
RP11-120E13.1	0	0	0	0	0	1	1	1	1	1	1	expressed
RN7SKP58	0	0	0	116	0	1	1	1	1	1	1	expressed
C9orf84	0	0	0	58825	0	1	1	1	1	1	1	expressed
AC114814.4	0	0	0	84	0	1	1	1	1	1	1	expressed
ASAP3	0	0	0	43923	0	1	1	1	1	1	1	expressed
AKR1C4	0	0	0	8142	0	1	1	1	1	1	1	expressed
RP11-124G5.2	0	0	0	579	0	1	1	1	1	1	1	expressed
UTP20	0	0	0	32073	0	1	1	1	1	1	1	expressed
CTB-60E11.4	0	0	0	728	0	1	1	1	1	1	1	expressed
BLZF2P	0	0	0	3219	0	1	1	1	1	1	1	expressed
TCEB1P14	0	0	0	0	0	1	1	1	1	1	1	expressed
AC010999.1	0	0	0	0	0	1	1	1	1	1	1	expressed
RP11-397C18.2	0	0	0	0	0	1	1	1	1	1	1	expressed
OR7E28P	0	0	0	2316	0	1	1	1	1	1	1	expressed
CTD-2151L9.2	0	0	0	0	0	1	1	1	1	1	1	expressed
CTD-2530H12.7	0	0	0	0	0	1	1	1	1	1	1	expressed
RPS15AP18	0	0	0	0	0	1	1	1	1	1	1	expressed
CTA-342B11.2	0	0	0	0	0	1	1	1	1	1	1	expressed
hsa-mir-3180-3	0	0	0	0	0	1	1	1	1	1	1	expressed
RP1-40E16.12	0	0	0	0	0	1	1	1	1	1	1	expressed
RNU6-235P	0	0	0	0	0	1	1	1	1	1	1	expressed
CEP57L1P1	0	0	0	5085	0	1	1	1	1	1	1	expressed
CTB-31N19.2	0	0	0	1743	0	1	1	1	1	1	1	expressed
RP11-589M4.3	0	0	0	0	0	1	1	1	1	1	1	expressed
PRELID1P1	0	0	0	4695	0	1	1	1	1	1	1	expressed
RP11-5N11.4	0	0	0	0	0	1	1	1	1	1	1	expressed
AC135178.1	0	0	0	1953	0	1	1	1	1	1	1	expressed
AC007381.2	0	0	0	0	0	1	1	1	1	1	1	expressed
PRAMEF9	0	0	0	4813	0	1	1	1	1	1	1	expressed
RP11-129B22.1	0	0	0	4174	0	1	1	1	1	1	1	expressed
AC011290.4	0	0	0	9	0	1	1	1	1	1	1	expressed
LYAR	0	0	0	9284	0	1	1	1	1	1	1	expressed
AC023449.2	0	0	0	338	0	1	1	1	1	1	1	expressed
AL163953.2	0	0	0	0	0	1	1	1	1	1	1	expressed
RNF180	0	0	0	12490	0	1	1	1	1	1	1	expressed
AL353898.1	0	0	0	0	0	1	1	1	1	1	1	expressed
TULP4	0	0	0	22250	0	1	1	1	1	1	1	expressed
AC139712.4	0	0	0	136	0	1	1	1	1	1	1	expressed
RP11-580I1.1	0	0	0	0	0	1	1	1	1	1	1	expressed
RP11-137H2.4	0	0	0	0	0	1	1	1	1	1	1	expressed
RNU2-22P	0	0	0	73	0	1	1	1	1	1	1	expressed
AL137026.1	0	0	0	156	0	1	1	1	1	1	1	expressed
TAB1	0	0	0	16068	0	1	1	1	1	1	1	expressed
RNA5SP264	0	0	0	0	0	1	1	1	1	1	1	expressed
RNU2-13P	0	0	0	0	0	1	1	1	1	1	1	expressed
NARF-IT1	0	0	0	1336	0	1	1	1	1	1	1	expressed
RP11-19P22.5	0	0	0	2088	0	1	1	1	1	1	1	expressed
SS18L2	0	0	0	3956	0	1	1	1	1	1	1	expressed
LIN7A	0	0	0	8763	0	1	1	1	1	1	1	expressed
RP11-422N16.3	0	0	0	1563	0	1	1	1	1	1	1	expressed
CT867976.5	0	0	0	0	0	1	1	1	1	1	1	expressed
ATP6V1D	0	0	0	25615	0	1	1	1	1	1	1	expressed
SNRPEP9	0	0	0	345	0	1	1	1	1	1	1	expressed
LINC00668	0	0	0	6349	0	1	1	1	1	1	1	expressed
SERPINB8P1	0	0	0	51	0	1	1	1	1	1	1	expressed
BMS1P4	0	0	0	7083	0	1	1	1	1	1	1	expressed
MED4	0	0	0	9518	0	1	1	1	1	1	1	expressed
LINC00703	0	0	0	8	0	1	1	1	1	1	1	expressed
RP11-983P16.4	0	0	0	10382	0	1	1	1	1	1	1	expressed
GAPDHP36	0	0	0	322	0	1	1	1	1	1	1	expressed
RP11-693J15.5	0	0	0	0	0	1	1	1	1	1	1	expressed
HEYL	0	0	0	7172	0	1	1	1	1	1	1	expressed
HOXA4	0	0	0	7426	0	1	1	1	1	1	1	expressed
CRYZ	0	0	0	18872	0	1	1	1	1	1	1	expressed
RP11-732A19.9	0	0	0	1106	0	1	1	1	1	1	1	expressed
CNN2P3	0	0	0	1401	0	1	1	1	1	1	1	expressed
RP11-557C9.3	0	0	0	0	0	1	1	1	1	1	1	expressed
GS1-309P15.4	0	0	0	2953	0	1	1	1	1	1	1	expressed
MDH1	0	0	0	35342	0	1	1	1	1	1	1	expressed
TUSC2	0	0	0	11647	0	1	1	1	1	1	1	expressed
CTD-2357A8.3	0	0	0	0	0	1	1	1	1	1	1	expressed
RP11-112N23.1	0	0	0	1213	0	1	1	1	1	1	1	expressed
ZNF550	0	0	0	33379	0	1	1	1	1	1	1	expressed
GBP1	0	0	0	17770	0	1	1	1	1	1	1	expressed
SIRPAP1	0	0	0	8569	0	1	1	1	1	1	1	expressed
MAP4	0	0	0	102609	0	1	1	1	1	1	1	expressed
AL353707.1	0	0	0	0	0	1	1	1	1	1	1	expressed
TOMM20L	0	0	0	3201	0	1	1	1	1	1	1	expressed
EPHA8	0	0	0	18805	0	1	1	1	1	1	1	expressed
RP11-288L9.4	0	0	0	21	0	1	1	1	1	1	1	expressed
TRDV1	0	0	0	1101	0	1	1	1	1	1	1	expressed
RP11-744I24.2	0	0	0	0	0	1	1	1	1	1	1	expressed
RBPMS	0	0	0	33716	0	1	1	1	1	1	1	expressed
RP11-242O24.5	0	0	0	0	0	1	1	1	1	1	1	expressed
GP1BA	0	0	0	6221	0	1	1	1	1	1	1	expressed
MIR3934	0	0	0	324	0	1	1	1	1	1	1	expressed
ZXDC	0	0	0	24090	0	1	1	1	1	1	1	expressed
RPS4XP15	0	0	0	930	0	1	1	1	1	1	1	expressed
EIF4A1P3	0	0	0	104	0	1	1	1	1	1	1	expressed
RP11-374I15.1	0	0	0	0	0	1	1	1	1	1	1	expressed
MTIF2	0	0	0	28425	0	1	1	1	1	1	1	expressed
RP11-170N11.1	0	0	0	4188	0	1	1	1	1	1	1	expressed
NDUFV2	0	0	0	12245	0	1	1	1	1	1	1	expressed
OR2AP1	0	0	0	2793	0	1	1	1	1	1	1	expressed
RP11-483P21.3	0	0	0	102	0	1	1	1	1	1	1	expressed
PPP1R12BP1	0	0	0	0	0	1	1	1	1	1	1	expressed
ACTG1P1	0	0	0	3029	0	1	1	1	1	1	1	expressed
PHPT1	0	0	0	15074	0	1	1	1	1	1	1	expressed
KRT16P3	0	0	0	14009	0	1	1	1	1	1	1	expressed
DSTNP1	0	0	0	1388	0	1	1	1	1	1	1	expressed
MEGF10	0	0	0	41402	0	1	1	1	1	1	1	expressed
RP5-1100H13.3	0	0	0	1538	0	1	1	1	1	1	1	expressed
COX5BP3	0	0	0	313	0	1	1	1	1	1	1	expressed
IL9R	0	0	0	11236	0	1	1	1	1	1	1	expressed
POMGNT2	0	0	0	11790	0	1	1	1	1	1	1	expressed
GGNBP2	0	0	0	29192	0	1	1	1	1	1	1	expressed
USP35	0	0	0	47090	0	1	1	1	1	1	1	expressed
RP11-757O6.4	0	0	0	232	0	1	1	1	1	1	1	expressed
RP11-104G3.2	0	0	0	1259	0	1	1	1	1	1	1	expressed
EMR4P	0	0	0	10880	0	1	1	1	1	1	1	expressed
KRT8P40	0	0	0	1692	0	1	1	1	1	1	1	expressed
TRAV9-1	0	0	0	974	0	1	1	1	1	1	1	expressed
AP000354.2	0	0	0	824	0	1	1	1	1	1	1	expressed
RP11-396N11.1	0	0	0	0	0	1	1	1	1	1	1	expressed
RP11-95H3.1	0	0	0	0	0	1	1	1	1	1	1	expressed
AC068580.6	0	0	0	998	0	1	1	1	1	1	1	expressed
EVI2A	0	0	0	7355	0	1	1	1	1	1	1	expressed
GTSCR1	0	0	0	2709	0	1	1	1	1	1	1	expressed
AC006499.4	0	0	0	648	0	1	1	1	1	1	1	expressed
RP13-735L24.1	0	0	0	490	0	1	1	1	1	1	1	expressed
IGKV2D-19	0	0	0	645	0	1	1	1	1	1	1	expressed
VDAC3P1	0	0	0	2441	0	1	1	1	1	1	1	expressed
AE000661.36	0	0	0	0	0	1	1	1	1	1	1	expressed
SLC6A1-AS1	0	0	0	54	0	1	1	1	1	1	1	expressed
CTD-2632K10.1	0	0	0	0	0	1	1	1	1	1	1	expressed
RP11-493E12.1	0	0	0	0	0	1	1	1	1	1	1	expressed
RP11-201M22.1	0	0	0	1660	0	1	1	1	1	1	1	expressed
RNU6-845P	0	0	0	0	0	1	1	1	1	1	1	expressed
AC005000.1	0	0	0	1216	0	1	1	1	1	1	1	expressed
CALB1	0	0	0	17648	0	1	1	1	1	1	1	expressed
RP11-29B9.2	0	0	0	0	0	1	1	1	1	1	1	expressed
DYNLRB2	0	0	0	8855	0	1	1	1	1	1	1	expressed
AFMID	0	0	0	25973	0	1	1	1	1	1	1	expressed
TMCC3	0	0	0	11991	0	1	1	1	1	1	1	expressed
FTSJ3	0	0	0	35255	0	1	1	1	1	1	1	expressed
AC007317.1	0	0	0	0	0	1	1	1	1	1	1	expressed
AP001623.1	0	0	0	83	0	1	1	1	1	1	1	expressed
DGAT2	0	0	0	24956	0	1	1	1	1	1	1	expressed
AC004052.1	0	0	0	0	0	1	1	1	1	1	1	expressed
SHMT2	0	0	0	121485	0	1	1	1	1	1	1	expressed
PYDC1	0	0	0	1390	0	1	1	1	1	1	1	expressed
MIR1908	0	0	0	243	0	1	1	1	1	1	1	expressed
SLC25A3	0	0	0	49024	0	1	1	1	1	1	1	expressed
AC003101.1	0	0	0	1386	0	1	1	1	1	1	1	expressed
XX-FW80269A6.1	0	0	0	892	0	1	1	1	1	1	1	expressed
RP11-91N2.3	0	0	0	0	0	1	1	1	1	1	1	expressed
RNU6-55P	0	0	0	0	0	1	1	1	1	1	1	expressed
RP11-363E6.1	0	0	0	0	0	1	1	1	1	1	1	expressed
RP11-314C16.1	0	0	0	0	0	1	1	1	1	1	1	expressed
NCKAP5	0	0	0	50438	0	1	1	1	1	1	1	expressed
RNU6-738P	0	0	0	0	0	1	1	1	1	1	1	expressed
CDK2AP2P1	0	0	0	1012	0	1	1	1	1	1	1	expressed
COL13A1	0	0	0	132655	0	1	1	1	1	1	1	expressed
AP003774.4	0	0	0	2062	0	1	1	1	1	1	1	expressed
RNU4-40P	0	0	0	0	0	1	1	1	1	1	1	expressed
ZDHHC16	0	0	0	51867	0	1	1	1	1	1	1	expressed
MECP2	0	0	0	20057	0	1	1	1	1	1	1	expressed
GPR31	0	0	0	4271	0	1	1	1	1	1	1	expressed
SETD1A	0	0	0	18008	0	1	1	1	1	1	1	expressed
AC138655.4	0	0	0	0	0	1	1	1	1	1	1	expressed
RP11-65L3.1	0	0	0	0	0	1	1	1	1	1	1	expressed
MIR4729	0	0	0	219	0	1	1	1	1	1	1	expressed
HGS	0	0	0	37566	0	1	1	1	1	1	1	expressed
AC144831.1	0	0	0	1	0	1	1	1	1	1	1	expressed
RP11-136I14.2	0	0	0	0	0	1	1	1	1	1	1	expressed
AC011841.2	0	0	0	753	0	1	1	1	1	1	1	expressed
AC144838.2	0	0	0	0	0	1	1	1	1	1	1	expressed
SLC20A1P3	0	0	0	683	0	1	1	1	1	1	1	expressed
RNU7-170P	0	0	0	0	0	1	1	1	1	1	1	expressed
AC012379.1	0	0	0	1575	0	1	1	1	1	1	1	expressed
HDAC10	0	0	0	79641	0	1	1	1	1	1	1	expressed
RNA5SP205	0	0	0	0	0	1	1	1	1	1	1	expressed
SNORD116-15	0	0	0	279	0	1	1	1	1	1	1	expressed
DNAJC6	0	0	0	38259	0	1	1	1	1	1	1	expressed
AC092798.1	0	0	0	0	0	1	1	1	1	1	1	expressed
KRT127P	0	0	0	734	0	1	1	1	1	1	1	expressed
RP11-432M8.14	0	0	0	0	0	1	1	1	1	1	1	expressed
RP11-141O15.1	0	0	0	231	0	1	1	1	1	1	1	expressed
RP11-553L6.2	0	0	0	227	0	1	1	1	1	1	1	expressed
RP13-379L11.2	0	0	0	0	0	1	1	1	1	1	1	expressed
RPL36AL	0	0	0	1634	0	1	1	1	1	1	1	expressed
RP11-558A11.3	0	0	0	0	0	1	1	1	1	1	1	expressed
GEN1	0	0	0	24846	0	1	1	1	1	1	1	expressed
AC103563.4	0	0	0	132	0	1	1	1	1	1	1	expressed
MFSD1	0	0	0	47790	0	1	1	1	1	1	1	expressed
MTND1P24	0	0	0	0	0	1	1	1	1	1	1	expressed
RP11-464F9.21	0	0	0	2023	0	1	1	1	1	1	1	expressed
STAP1	0	0	0	6258	0	1	1	1	1	1	1	expressed
SLC35A3	0	0	0	24897	0	1	1	1	1	1	1	expressed
RP11-53B2.2	0	0	0	200	0	1	1	1	1	1	1	expressed
C4orf29	0	0	0	18834	0	1	1	1	1	1	1	expressed
FBXO46	0	0	0	9776	0	1	1	1	1	1	1	expressed
AC002553.1	0	0	0	255	0	1	1	1	1	1	1	expressed
RP11-576C2.1	0	0	0	0	0	1	1	1	1	1	1	expressed
AC002981.1	0	0	0	0	0	1	1	1	1	1	1	expressed
RP11-1101K5.2	0	0	0	0	0	1	1	1	1	1	1	expressed
CYP4F29P	0	0	0	382	0	1	1	1	1	1	1	expressed
AC016753.7	0	0	0	2472	0	1	1	1	1	1	1	expressed
RNF19BPX	0	0	0	580	0	1	1	1	1	1	1	expressed
AC006129.4	0	0	0	148	0	1	1	1	1	1	1	expressed
DEFB4B	0	0	0	931	0	1	1	1	1	1	1	expressed
NKRF	0	0	0	21482	0	1	1	1	1	1	1	expressed
RP11-45K10.2	0	0	0	814	0	1	1	1	1	1	1	expressed
CCDC104	0	0	0	18696	0	1	1	1	1	1	1	expressed
CLIC3	0	0	0	7306	0	1	1	1	1	1	1	expressed
RP11-170J3.2	0	0	0	1410	0	1	1	1	1	1	1	expressed
PIK3R3	0	0	0	39405	0	1	1	1	1	1	1	expressed
RSL24D1P4	0	0	0	555	0	1	1	1	1	1	1	expressed
AC105398.1	0	0	0	0	0	1	1	1	1	1	1	expressed
MIR602	0	0	0	297	0	1	1	1	1	1	1	expressed
RP11-360L9.4	0	0	0	1491	0	1	1	1	1	1	1	expressed
SCRN3	0	0	0	33255	0	1	1	1	1	1	1	expressed
CTD-2582M21.1	0	0	0	0	0	1	1	1	1	1	1	expressed
ARHGAP22-IT1	0	0	0	0	0	1	1	1	1	1	1	expressed
ATP5F1	0	0	0	14160	0	1	1	1	1	1	1	expressed
CAPN5	0	0	0	26752	0	1	1	1	1	1	1	expressed
SNORD74	0	0	0	438	0	1	1	1	1	1	1	expressed
RN7SKP34	0	0	0	0	0	1	1	1	1	1	1	expressed
CNTN2	0	0	0	29905	0	1	1	1	1	1	1	expressed
RP11-427M20.1	0	0	0	0	0	1	1	1	1	1	1	expressed
RP1-34M23.5	0	0	0	1353	0	1	1	1	1	1	1	expressed
CTD-2619J13.16	0	0	0	63	0	1	1	1	1	1	1	expressed
AF131215.1	0	0	0	1002	0	1	1	1	1	1	1	expressed
RP11-99H20.1	0	0	0	0	0	1	1	1	1	1	1	expressed
NOA1	0	0	0	6996	0	1	1	1	1	1	1	expressed
MIRLET7I	0	0	0	258	0	1	1	1	1	1	1	expressed
DPRXP6	0	0	0	1087	0	1	1	1	1	1	1	expressed
S1PR4	0	0	0	5040	0	1	1	1	1	1	1	expressed
ETF1P3	0	0	0	693	0	1	1	1	1	1	1	expressed
MIR3925	0	0	0	234	0	1	1	1	1	1	1	expressed
SALL4	0	0	0	20162	0	1	1	1	1	1	1	expressed
RP11-419K12.1	0	0	0	117	0	1	1	1	1	1	1	expressed
RP11-476O21.1	0	0	0	0	0	1	1	1	1	1	1	expressed
SH3BGR	0	0	0	17436	0	1	1	1	1	1	1	expressed
COX7C	0	0	0	7471	0	1	1	1	1	1	1	expressed
PPP1R12BP2	0	0	0	0	0	1	1	1	1	1	1	expressed
RP11-449D8.3	0	0	0	571	0	1	1	1	1	1	1	expressed
CBS	0	0	0	60683	0	1	1	1	1	1	1	expressed
AC002480.5	0	0	0	0	0	1	1	1	1	1	1	expressed
UBE2V1P1	0	0	0	911	0	1	1	1	1	1	1	expressed
LRRC6	0	0	0	28736	0	1	1	1	1	1	1	expressed
CTB-63M22.1	0	0	0	888	0	1	1	1	1	1	1	expressed
MIR711	0	0	0	231	0	1	1	1	1	1	1	expressed
TMEM91	0	0	0	27367	0	1	1	1	1	1	1	expressed
H19	0	0	0	57788	0	1	1	1	1	1	1	expressed
RP11-495K9.3	0	0	0	1249	0	1	1	1	1	1	1	expressed
RNU6-185P	0	0	0	0	0	1	1	1	1	1	1	expressed
TM4SF1-AS1	0	0	0	0	0	1	1	1	1	1	1	expressed
RP11-313E19.2	0	0	0	0	0	1	1	1	1	1	1	expressed
TTTY18	0	0	0	0	0	1	1	1	1	1	1	expressed
C2CD4C	0	0	0	4354	0	1	1	1	1	1	1	expressed
RNU6-867P	0	0	0	0	0	1	1	1	1	1	1	expressed
RP11-379I19.2	0	0	0	453	0	1	1	1	1	1	1	expressed
RP11-463H24.1	0	0	0	737	0	1	1	1	1	1	1	expressed
TXNP5	0	0	0	95	0	1	1	1	1	1	1	expressed
CTB-175P5.4	0	0	0	435	0	1	1	1	1	1	1	expressed
AC100802.3	0	0	0	0	0	1	1	1	1	1	1	expressed
TSPAN32	0	0	0	45880	0	1	1	1	1	1	1	expressed
RP11-511B23.1	0	0	0	1832	0	1	1	1	1	1	1	expressed
CSPG4P13	0	0	0	15589	0	1	1	1	1	1	1	expressed
AL031005.1	0	0	0	73	0	1	1	1	1	1	1	expressed
EIF1AY	0	0	0	0	0	1	1	1	1	1	1	expressed
RP11-22D3.2	0	0	0	0	0	1	1	1	1	1	1	expressed
STRA8	0	0	0	2972	0	1	1	1	1	1	1	expressed
RP11-26C10.1	0	0	0	1516	0	1	1	1	1	1	1	expressed
RNU1-14P	0	0	0	0	0	1	1	1	1	1	1	expressed
RP11-196P2.1	0	0	0	0	0	1	1	1	1	1	1	expressed
AC007375.1	0	0	0	0	0	1	1	1	1	1	1	expressed
ADORA2A	0	0	0	17727	0	1	1	1	1	1	1	expressed
RP11-184E9.2	0	0	0	0	0	1	1	1	1	1	1	expressed
MAP3K14-AS1	0	0	0	13806	0	1	1	1	1	1	1	expressed
LINC01055	0	0	0	55	0	1	1	1	1	1	1	expressed
RPGRIP1L	0	0	0	57640	0	1	1	1	1	1	1	expressed
RP11-638I2.8	0	0	0	463	0	1	1	1	1	1	1	expressed
RNA5SP492	0	0	0	0	0	1	1	1	1	1	1	expressed
OSCP1	0	0	0	31117	0	1	1	1	1	1	1	expressed
RP11-814E24.1	0	0	0	94	0	1	1	1	1	1	1	expressed
RP11-2I17.1	0	0	0	1391	0	1	1	1	1	1	1	expressed
RP11-474I11.8	0	0	0	0	0	1	1	1	1	1	1	expressed
RP11-883G14.2	0	0	0	0	0	1	1	1	1	1	1	expressed
RP5-1071N3.1	0	0	0	1619	0	1	1	1	1	1	1	expressed
PDE4B	0	0	0	56825	0	1	1	1	1	1	1	expressed
NCOR1P3	0	0	0	914	0	1	1	1	1	1	1	expressed
AC005102.1	0	0	0	1436	0	1	1	1	1	1	1	expressed
RP5-1057I20.2	0	0	0	0	0	1	1	1	1	1	1	expressed
BOK	0	0	0	3164	0	1	1	1	1	1	1	expressed
RPL19P12	0	0	0	1713	0	1	1	1	1	1	1	expressed
GRAPL	0	0	0	10003	0	1	1	1	1	1	1	expressed
RP11-3B7.7	0	0	0	0	0	1	1	1	1	1	1	expressed
SLC12A4	0	0	0	112425	0	1	1	1	1	1	1	expressed
DUSP10	0	0	0	15430	0	1	1	1	1	1	1	expressed
TENM4	0	0	0	42155	0	1	1	1	1	1	1	expressed
C3orf36	0	0	0	2689	0	1	1	1	1	1	1	expressed
TMEM44-AS1	0	0	0	105	0	1	1	1	1	1	1	expressed
FCRLA	0	0	0	48810	0	1	1	1	1	1	1	expressed
MIR1302-1	0	0	0	432	0	1	1	1	1	1	1	expressed
RP11-443N24.3	0	0	0	0	0	1	1	1	1	1	1	expressed
BTF3L4P4	0	0	0	0	0	1	1	1	1	1	1	expressed
C3orf14	0	0	0	8642	0	1	1	1	1	1	1	expressed
WI2-2221J1.1	0	0	0	0	0	1	1	1	1	1	1	expressed
FBXW8	0	0	0	12471	0	1	1	1	1	1	1	expressed
ANKRD46	0	0	0	16399	0	1	1	1	1	1	1	expressed
RNA5SP480	0	0	0	0	0	1	1	1	1	1	1	expressed
AC006022.4	0	0	0	0	0	1	1	1	1	1	1	expressed
PARD6A	0	0	0	14907	0	1	1	1	1	1	1	expressed
OR13I1P	0	0	0	0	0	1	1	1	1	1	1	expressed
FAM71F2	0	0	0	18021	0	1	1	1	1	1	1	expressed
CTD-2236F14.1	0	0	0	112	0	1	1	1	1	1	1	expressed
EIF3LP2	0	0	0	2424	0	1	1	1	1	1	1	expressed
KLHL7-AS1	0	0	0	153	0	1	1	1	1	1	1	expressed
CTD-2308B18.4	0	0	0	0	0	1	1	1	1	1	1	expressed
ODAM	0	0	0	10432	0	1	1	1	1	1	1	expressed
RP11-18D7.3	0	0	0	0	0	1	1	1	1	1	1	expressed
AC007956.1	0	0	0	1195	0	1	1	1	1	1	1	expressed
KLF10	0	0	0	11331	0	1	1	1	1	1	1	expressed
RP5-1061H20.5	0	0	0	0	0	1	1	1	1	1	1	expressed
D86994.1	0	0	0	288	0	1	1	1	1	1	1	expressed
RP11-103J17.2	0	0	0	160	0	1	1	1	1	1	1	expressed
ALKBH2	0	0	0	14282	0	1	1	1	1	1	1	expressed
AC002069.6	0	0	0	2794	0	1	1	1	1	1	1	expressed
EEF1A1P40	0	0	0	0	0	1	1	1	1	1	1	expressed
RN7SL372P	0	0	0	0	0	1	1	1	1	1	1	expressed
RP11-477H21.2	0	0	0	0	0	1	1	1	1	1	1	expressed
MIR210HG	0	0	0	0	0	1	1	1	1	1	1	expressed
IGSF6	0	0	0	6169	0	1	1	1	1	1	1	expressed
RAMP3	0	0	0	5174	0	1	1	1	1	1	1	expressed
SNRPEP5	0	0	0	837	0	1	1	1	1	1	1	expressed
RP11-410L14.2	0	0	0	0	0	1	1	1	1	1	1	expressed
RNU6-78P	0	0	0	0	0	1	1	1	1	1	1	expressed
PKD2L1	0	0	0	34055	0	1	1	1	1	1	1	expressed
CTD-2545G14.7	0	0	0	1623	0	1	1	1	1	1	1	expressed
GNRHR	0	0	0	5797	0	1	1	1	1	1	1	expressed
RP11-304M2.6	0	0	0	708	0	1	1	1	1	1	1	expressed
RP11-589C21.1	0	0	0	0	0	1	1	1	1	1	1	expressed
TBC1D16	0	0	0	31077	0	1	1	1	1	1	1	expressed
RIF1	0	0	0	143326	0	1	1	1	1	1	1	expressed
RP11-284P20.3	0	0	0	0	0	1	1	1	1	1	1	expressed
AC112721.1	0	0	0	1510	0	1	1	1	1	1	1	expressed
RP11-177F11.1	0	0	0	0	0	1	1	1	1	1	1	expressed
PNP	0	0	0	21942	0	1	1	1	1	1	1	expressed
CTD-2008P7.6	0	0	0	4290	0	1	1	1	1	1	1	expressed
SMR3A	0	0	0	1755	0	1	1	1	1	1	1	expressed
RP11-655B23.1	0	0	0	0	0	1	1	1	1	1	1	expressed
RP11-54D18.3	0	0	0	3135	0	1	1	1	1	1	1	expressed
RP1-29C18.9	0	0	0	0	0	1	1	1	1	1	1	expressed
COX5AP2	0	0	0	769	0	1	1	1	1	1	1	expressed
SLC35C1	0	0	0	15769	0	1	1	1	1	1	1	expressed
RP11-13P5.2	0	0	0	252	0	1	1	1	1	1	1	expressed
RP11-395E19.5	0	0	0	4086	0	1	1	1	1	1	1	expressed
SNORA20	0	0	0	893	0	1	1	1	1	1	1	expressed
RP11-395P13.1	0	0	0	0	0	1	1	1	1	1	1	expressed
RP11-712P20.2	0	0	0	0	0	1	1	1	1	1	1	expressed
RP11-460N20.3	0	0	0	553	0	1	1	1	1	1	1	expressed
FLT4	0	0	0	67209	0	1	1	1	1	1	1	expressed
AC008746.5	0	0	0	82	0	1	1	1	1	1	1	expressed
TBC1D26	0	0	0	23773	0	1	1	1	1	1	1	expressed
MINPP1	0	0	0	13812	0	1	1	1	1	1	1	expressed
SDC2	0	0	0	11440	0	1	1	1	1	1	1	expressed
RP11-325N19.3	0	0	0	30	0	1	1	1	1	1	1	expressed
DPYD-AS2	0	0	0	0	0	1	1	1	1	1	1	expressed
STK38L	0	0	0	27981	0	1	1	1	1	1	1	expressed
RP11-95I19.1	0	0	0	0	0	1	1	1	1	1	1	expressed
RAB11FIP3	0	0	0	39087	0	1	1	1	1	1	1	expressed
WNK2	0	0	0	191124	0	1	1	1	1	1	1	expressed
AL354764.1	0	0	0	0	0	1	1	1	1	1	1	expressed
UBE2NL	0	0	0	1797	0	1	1	1	1	1	1	expressed
SAP30BP	0	0	0	56920	0	1	1	1	1	1	1	expressed
RP11-423O2.5	0	0	0	0	0	1	1	1	1	1	1	expressed
RP1-90J20.10	0	0	0	0	0	1	1	1	1	1	1	expressed
STAT1	0	0	0	50444	0	1	1	1	1	1	1	expressed
RNU6-1159P	0	0	0	0	0	1	1	1	1	1	1	expressed
RP11-1036F1.1	0	0	0	1833	0	1	1	1	1	1	1	expressed
MIR4449	0	0	0	184	0	1	1	1	1	1	1	expressed
VN1R5	0	0	0	3219	0	1	1	1	1	1	1	expressed
INPP5A	0	0	0	16552	0	1	1	1	1	1	1	expressed
RP11-418J17.3	0	0	0	0	0	1	1	1	1	1	1	expressed
RP11-503K16.2	0	0	0	1662	0	1	1	1	1	1	1	expressed
PCDHGA11	0	0	0	15723	0	1	1	1	1	1	1	expressed
CTC-350I8.1	0	0	0	0	0	1	1	1	1	1	1	expressed
CTD-2574D22.2	0	0	0	5	0	1	1	1	1	1	1	expressed
RP11-57H14.3	0	0	0	46	0	1	1	1	1	1	1	expressed
RP11-328K4.1	0	0	0	0	0	1	1	1	1	1	1	expressed
TMEM88	0	0	0	4162	0	1	1	1	1	1	1	expressed
LINC00861	0	0	0	159	0	1	1	1	1	1	1	expressed
ABT1P1	0	0	0	2322	0	1	1	1	1	1	1	expressed
RNU6-1174P	0	0	0	0	0	1	1	1	1	1	1	expressed
LNX1-AS2	0	0	0	0	0	1	1	1	1	1	1	expressed
RP1-272J12.1	0	0	0	64	0	1	1	1	1	1	1	expressed
FTH1P23	0	0	0	787	0	1	1	1	1	1	1	expressed
CTC-207P7.1	0	0	0	0	0	1	1	1	1	1	1	expressed
OR10D1P	0	0	0	2797	0	1	1	1	1	1	1	expressed
RSPO4	0	0	0	4806	0	1	1	1	1	1	1	expressed
RP3-522D1.1	0	0	0	0	0	1	1	1	1	1	1	expressed
SLC38A11	0	0	0	25443	0	1	1	1	1	1	1	expressed
TRAK1	0	0	0	55945	0	1	1	1	1	1	1	expressed
GOT2P1	0	0	0	1499	0	1	1	1	1	1	1	expressed
AC131097.3	0	0	0	0	0	1	1	1	1	1	1	expressed
RP3-363L9.1	0	0	0	0	0	1	1	1	1	1	1	expressed
UBQLN1	0	0	0	22105	0	1	1	1	1	1	1	expressed
RP11-320N21.2	0	0	0	0	0	1	1	1	1	1	1	expressed
LHFPL5	0	0	0	6122	0	1	1	1	1	1	1	expressed
TMEM55A	0	0	0	12466	0	1	1	1	1	1	1	expressed
RP11-439L8.3	0	0	0	2036	0	1	1	1	1	1	1	expressed
RP11-1277A3.2	0	0	0	5298	0	1	1	1	1	1	1	expressed
IPO7P2	0	0	0	4260	0	1	1	1	1	1	1	expressed
RNU1-21P	0	0	0	0	0	1	1	1	1	1	1	expressed
RNF157-AS1	0	0	0	3340	0	1	1	1	1	1	1	expressed
CTB-52I2.4	0	0	0	7779	0	1	1	1	1	1	1	expressed
RP11-499E18.1	0	0	0	0	0	1	1	1	1	1	1	expressed
RP11-488L18.1	0	0	0	3008	0	1	1	1	1	1	1	expressed
BX649553.1	0	0	0	192	0	1	1	1	1	1	1	expressed
RNF167	0	0	0	38447	0	1	1	1	1	1	1	expressed
AC007238.1	0	0	0	7074	0	1	1	1	1	1	1	expressed
OR1M1	0	0	0	3108	0	1	1	1	1	1	1	expressed
RNU6-712P	0	0	0	0	0	1	1	1	1	1	1	expressed
ZNF587B	0	0	0	18541	0	1	1	1	1	1	1	expressed
TBC1D30	0	0	0	32236	0	1	1	1	1	1	1	expressed
RP11-526K17.2	0	0	0	0	0	1	1	1	1	1	1	expressed
AC107020.1	0	0	0	0	0	1	1	1	1	1	1	expressed
HIST2H2BC	0	0	0	1743	0	1	1	1	1	1	1	expressed
RP4-723E3.1	0	0	0	50	0	1	1	1	1	1	1	expressed
RP11-297B17.3	0	0	0	447	0	1	1	1	1	1	1	expressed
RP11-401H2.1	0	0	0	1200	0	1	1	1	1	1	1	expressed
C16orf80	0	0	0	14435	0	1	1	1	1	1	1	expressed
RN7SL22P	0	0	0	0	0	1	1	1	1	1	1	expressed
GMIP	0	0	0	40660	0	1	1	1	1	1	1	expressed
RP11-411B10.8	0	0	0	590	0	1	1	1	1	1	1	expressed
RP11-764K9.1	0	0	0	204	0	1	1	1	1	1	1	expressed
RNA5SP320	0	0	0	0	0	1	1	1	1	1	1	expressed
RP5-1061H20.4	0	0	0	0	0	1	1	1	1	1	1	expressed
IGLC4	0	0	0	747	0	1	1	1	1	1	1	expressed
CDH4	0	0	0	16912	0	1	1	1	1	1	1	expressed
IGHV1OR15-4	0	0	0	1050	0	1	1	1	1	1	1	expressed
IK	0	0	0	23311	0	1	1	1	1	1	1	expressed
TMED1	0	0	0	14866	0	1	1	1	1	1	1	expressed
MIR4466	0	0	0	139	0	1	1	1	1	1	1	expressed
MIR4710	0	0	0	171	0	1	1	1	1	1	1	expressed
AC110086.1	0	0	0	0	0	1	1	1	1	1	1	expressed
AC003002.6	0	0	0	4371	0	1	1	1	1	1	1	expressed
RP3-331H24.4	0	0	0	0	0	1	1	1	1	1	1	expressed
CTD-3193O13.14	0	0	0	0	0	1	1	1	1	1	1	expressed
RP11-74C1.2	0	0	0	960	0	1	1	1	1	1	1	expressed
HMGB3P13	0	0	0	1679	0	1	1	1	1	1	1	expressed
ZDHHC19	0	0	0	17266	0	1	1	1	1	1	1	expressed
PLXNB3	0	0	0	77406	0	1	1	1	1	1	1	expressed
CTD-2373J19.1	0	0	0	16413	0	1	1	1	1	1	1	expressed
TEAD2	0	0	0	32022	0	1	1	1	1	1	1	expressed
RP11-325O24.1	0	0	0	0	0	1	1	1	1	1	1	expressed
RP11-452K12.3	0	0	0	0	0	1	1	1	1	1	1	expressed
LINC00189	0	0	0	0	0	1	1	1	1	1	1	expressed
ANKRD54	0	0	0	25002	0	1	1	1	1	1	1	expressed
RNU6-657P	0	0	0	0	0	1	1	1	1	1	1	expressed
RP11-342M21.2	0	0	0	1036	0	1	1	1	1	1	1	expressed
LINC01001	0	0	0	15068	0	1	1	1	1	1	1	expressed
ZNF829	0	0	0	12716	0	1	1	1	1	1	1	expressed
RPL31P52	0	0	0	890	0	1	1	1	1	1	1	expressed
ERCC6-PGBD3	0	0	0	19964	0	1	1	1	1	1	1	expressed
NPM1P46	0	0	0	64	0	1	1	1	1	1	1	expressed
ZNF512	0	0	0	33661	0	1	1	1	1	1	1	expressed
HLTF	0	0	0	47879	0	1	1	1	1	1	1	expressed
RP1-142L7.8	0	0	0	0	0	1	1	1	1	1	1	expressed
AC118345.1	0	0	0	0	0	1	1	1	1	1	1	expressed
BIN2	0	0	0	32885	0	1	1	1	1	1	1	expressed
ST13P14	0	0	0	1057	0	1	1	1	1	1	1	expressed
CDC42	0	0	0	13178	0	1	1	1	1	1	1	expressed
RP11-373I8.1	0	0	0	0	0	1	1	1	1	1	1	expressed
RP11-386M24.6	0	0	0	0	0	1	1	1	1	1	1	expressed
LINC00343	0	0	0	0	0	1	1	1	1	1	1	expressed
HSPD1P3	0	0	0	3729	0	1	1	1	1	1	1	expressed
KRTAP9-12P	0	0	0	1590	0	1	1	1	1	1	1	expressed
AC098592.7	0	0	0	0	0	1	1	1	1	1	1	expressed
RP11-93K22.1	0	0	0	0	0	1	1	1	1	1	1	expressed
MFSD7	0	0	0	34144	0	1	1	1	1	1	1	expressed
RP11-526I2.5	0	0	0	99	0	1	1	1	1	1	1	expressed
RP11-48L13.1	0	0	0	0	0	1	1	1	1	1	1	expressed
RP11-115D19.1	0	0	0	75	0	1	1	1	1	1	1	expressed
RN7SKP106	0	0	0	0	0	1	1	1	1	1	1	expressed
RP1-155D22.2	0	0	0	0	0	1	1	1	1	1	1	expressed
KIR3DP1	0	0	0	1893	0	1	1	1	1	1	1	expressed
RP11-903H12.4	0	0	0	555	0	1	1	1	1	1	1	expressed
RP11-285E9.5	0	0	0	0	0	1	1	1	1	1	1	expressed
SYN2	0	0	0	20927	0	1	1	1	1	1	1	expressed
GDF15	0	0	0	5572	0	1	1	1	1	1	1	expressed
MEPE	0	0	0	40363	0	1	1	1	1	1	1	expressed
RP11-566H8.1	0	0	0	0	0	1	1	1	1	1	1	expressed
RP11-426C22.5	0	0	0	626	0	1	1	1	1	1	1	expressed
LINC00622	0	0	0	0	0	1	1	1	1	1	1	expressed
DUXAP1	0	0	0	0	0	1	1	1	1	1	1	expressed
LL22NC03-23C6.12	0	0	0	544	0	1	1	1	1	1	1	expressed
DAD1	0	0	0	7459	0	1	1	1	1	1	1	expressed
AC103564.7	0	0	0	1044	0	1	1	1	1	1	1	expressed
ZYG11A	0	0	0	12942	0	1	1	1	1	1	1	expressed
RP11-693I21.1	0	0	0	0	0	1	1	1	1	1	1	expressed
LINC00562	0	0	0	56	0	1	1	1	1	1	1	expressed
RN7SL622P	0	0	0	0	0	1	1	1	1	1	1	expressed
RP11-513O17.3	0	0	0	0	0	1	1	1	1	1	1	expressed
EWSR1	0	0	0	84740	0	1	1	1	1	1	1	expressed
CEP63	0	0	0	47194	0	1	1	1	1	1	1	expressed
RN7SL265P	0	0	0	0	0	1	1	1	1	1	1	expressed
RP11-553E24.1	0	0	0	0	0	1	1	1	1	1	1	expressed
AP000654.4	0	0	0	1188	0	1	1	1	1	1	1	expressed
ADRA2C	0	0	0	9018	0	1	1	1	1	1	1	expressed
GOLGA2P2Y	0	0	0	76	0	1	1	1	1	1	1	expressed
CD82	0	0	0	25452	0	1	1	1	1	1	1	expressed
RP4-549L20.3	0	0	0	0	0	1	1	1	1	1	1	expressed
H3F3AP5	0	0	0	2517	0	1	1	1	1	1	1	expressed
PUS10	0	0	0	24060	0	1	1	1	1	1	1	expressed
SLC35A1	0	0	0	15265	0	1	1	1	1	1	1	expressed
RP11-574H6.1	0	0	0	0	0	1	1	1	1	1	1	expressed
SMC5	0	0	0	14113	0	1	1	1	1	1	1	expressed
RP11-33B1.1	0	0	0	7329	0	1	1	1	1	1	1	expressed
TERT	0	0	0	52390	0	1	1	1	1	1	1	expressed
C10orf105	0	0	0	9790	0	1	1	1	1	1	1	expressed
JAGN1	0	0	0	3500	0	1	1	1	1	1	1	expressed
HSD3BP4	0	0	0	5593	0	1	1	1	1	1	1	expressed
RP11-383C12.2	0	0	0	597	0	1	1	1	1	1	1	expressed
RP11-508N22.8	0	0	0	1767	0	1	1	1	1	1	1	expressed
WI2-87327B8.1	0	0	0	0	0	1	1	1	1	1	1	expressed
GS1-279B7.2	0	0	0	0	0	1	1	1	1	1	1	expressed
RP11-638L3.3	0	0	0	716	0	1	1	1	1	1	1	expressed
RP11-235E17.4	0	0	0	0	0	1	1	1	1	1	1	expressed
PAX5	0	0	0	45329	0	1	1	1	1	1	1	expressed
RPEP6	0	0	0	0	0	1	1	1	1	1	1	expressed
DEFB112	0	0	0	1032	0	1	1	1	1	1	1	expressed
CTB-25J19.1	0	0	0	1536	0	1	1	1	1	1	1	expressed
RP11-619L19.1	0	0	0	0	0	1	1	1	1	1	1	expressed
RP11-196H14.2	0	0	0	660	0	1	1	1	1	1	1	expressed
TP53AIP1	0	0	0	15456	0	1	1	1	1	1	1	expressed
ZP3	0	0	0	19001	0	1	1	1	1	1	1	expressed
RNU6-20P	0	0	0	0	0	1	1	1	1	1	1	expressed
AC121332.1	0	0	0	0	0	1	1	1	1	1	1	expressed
PRB4	0	0	0	6881	0	1	1	1	1	1	1	expressed
GRB7	0	0	0	46735	0	1	1	1	1	1	1	expressed
TIMELESS	0	0	0	41035	0	1	1	1	1	1	1	expressed
RP11-466A19.6	0	0	0	0	0	1	1	1	1	1	1	expressed
RP11-344B5.4	0	0	0	0	0	1	1	1	1	1	1	expressed
HLA-DQB3	0	0	0	372	0	1	1	1	1	1	1	expressed
RP1-57E3.1	0	0	0	912	0	1	1	1	1	1	1	expressed
RP11-838N2.3	0	0	0	0	0	1	1	1	1	1	1	expressed
RP1-228H13.1	0	0	0	2889	0	1	1	1	1	1	1	expressed
AC092687.5	0	0	0	780	0	1	1	1	1	1	1	expressed
RP11-87G24.3	0	0	0	0	0	1	1	1	1	1	1	expressed
NIPBL	0	0	0	72424	0	1	1	1	1	1	1	expressed
RP11-109A6.3	0	0	0	0	0	1	1	1	1	1	1	expressed
NPM1P50	0	0	0	9	0	1	1	1	1	1	1	expressed
ZP1	0	0	0	14617	0	1	1	1	1	1	1	expressed
LDLRAD4-AS1	0	0	0	1208	0	1	1	1	1	1	1	expressed
EBAG9	0	0	0	15565	0	1	1	1	1	1	1	expressed
CREG2	0	0	0	5480	0	1	1	1	1	1	1	expressed
PTK6	0	0	0	9534	0	1	1	1	1	1	1	expressed
RNU7-21P	0	0	0	0	0	1	1	1	1	1	1	expressed
RP11-390B4.3	0	0	0	282	0	1	1	1	1	1	1	expressed
SMPD2	0	0	0	7733	0	1	1	1	1	1	1	expressed
RP11-475J5.10	0	0	0	0	0	1	1	1	1	1	1	expressed
RP11-80F22.8	0	0	0	0	0	1	1	1	1	1	1	expressed
C4A-AS1	0	0	0	1791	0	1	1	1	1	1	1	expressed
UNK	0	0	0	22862	0	1	1	1	1	1	1	expressed
MYL9	0	0	0	4012	0	1	1	1	1	1	1	expressed
CTD-2154B17.1	0	0	0	0	0	1	1	1	1	1	1	expressed
RP11-459A10.3	0	0	0	0	0	1	1	1	1	1	1	expressed
YME1L1	0	0	0	35412	0	1	1	1	1	1	1	expressed
SSR2	0	0	0	41451	0	1	1	1	1	1	1	expressed
AL603650.3	0	0	0	237	0	1	1	1	1	1	1	expressed
KB-1183D5.16	0	0	0	1772	0	1	1	1	1	1	1	expressed
RP11-552O4.2	0	0	0	2301	0	1	1	1	1	1	1	expressed
WDR88	0	0	0	11836	0	1	1	1	1	1	1	expressed
EPM2A	0	0	0	13132	0	1	1	1	1	1	1	expressed
MIR600HG	0	0	0	7644	0	1	1	1	1	1	1	expressed
MYO1C	0	0	0	77657	0	1	1	1	1	1	1	expressed
AC011450.1	0	0	0	261	0	1	1	1	1	1	1	expressed
USP27X	0	0	0	5698	0	1	1	1	1	1	1	expressed
TMPRSS3	0	0	0	42878	0	1	1	1	1	1	1	expressed
CLCP1	0	0	0	444	0	1	1	1	1	1	1	expressed
DHRS2	0	0	0	30421	0	1	1	1	1	1	1	expressed
RP11-795F19.5	0	0	0	3001	0	1	1	1	1	1	1	expressed
RP11-325P15.1	0	0	0	3281	0	1	1	1	1	1	1	expressed
LL22NC03-2H8.4	0	0	0	0	0	1	1	1	1	1	1	expressed
RP11-347I19.8	0	0	0	1016	0	1	1	1	1	1	1	expressed
MESP1	0	0	0	4287	0	1	1	1	1	1	1	expressed
RP11-93O17.1	0	0	0	1062	0	1	1	1	1	1	1	expressed
RP11-2G17.1	0	0	0	717	0	1	1	1	1	1	1	expressed
AP000351.8	0	0	0	0	0	1	1	1	1	1	1	expressed
RP11-544M22.13	0	0	0	5913	0	1	1	1	1	1	1	expressed
RP11-708L7.6	0	0	0	31	0	1	1	1	1	1	1	expressed
AC106736.1	0	0	0	0	0	1	1	1	1	1	1	expressed
ZNF37BP	0	0	0	13419	0	1	1	1	1	1	1	expressed
ARMCX3-AS1	0	0	0	0	0	1	1	1	1	1	1	expressed
RNA5SP146	0	0	0	0	0	1	1	1	1	1	1	expressed
CNST	0	0	0	21536	0	1	1	1	1	1	1	expressed
MIR5680	0	0	0	255	0	1	1	1	1	1	1	expressed
AL356020.1	0	0	0	145	0	1	1	1	1	1	1	expressed
RP11-98E6.1	0	0	0	561	0	1	1	1	1	1	1	expressed
METTL21B	0	0	0	11362	0	1	1	1	1	1	1	expressed
CBX1P2	0	0	0	1127	0	1	1	1	1	1	1	expressed
FAM83H-AS1	0	0	0	4775	0	1	1	1	1	1	1	expressed
IGLV2-34	0	0	0	852	0	1	1	1	1	1	1	expressed
AC098784.2	0	0	0	0	0	1	1	1	1	1	1	expressed
RP11-77P16.4	0	0	0	0	0	1	1	1	1	1	1	expressed
RP11-13G14.4	0	0	0	57	0	1	1	1	1	1	1	expressed
KLHL40	0	0	0	6404	0	1	1	1	1	1	1	expressed
SAR1P1	0	0	0	603	0	1	1	1	1	1	1	expressed
RP11-619L12.3	0	0	0	0	0	1	1	1	1	1	1	expressed
TERF1	0	0	0	18556	0	1	1	1	1	1	1	expressed
RNU7-76P	0	0	0	0	0	1	1	1	1	1	1	expressed
RP11-369F10.2	0	0	0	0	0	1	1	1	1	1	1	expressed
CD93	0	0	0	7020	0	1	1	1	1	1	1	expressed
DKFZP547L112	0	0	0	0	0	1	1	1	1	1	1	expressed
RP11-796G6.2	0	0	0	1914	0	1	1	1	1	1	1	expressed
FBXO33	0	0	0	8399	0	1	1	1	1	1	1	expressed
LINC00474	0	0	0	0	0	1	1	1	1	1	1	expressed
NOTCH2NL	0	0	0	10740	0	1	1	1	1	1	1	expressed
RP11-87C12.5	0	0	0	0	0	1	1	1	1	1	1	expressed
TCF20	0	0	0	41465	0	1	1	1	1	1	1	expressed
HIGD1AP4	0	0	0	0	0	1	1	1	1	1	1	expressed
OR5AC2	0	0	0	2793	0	1	1	1	1	1	1	expressed
RP11-466G12.3	0	0	0	3317	0	1	1	1	1	1	1	expressed
TET1P1	0	0	0	6550	0	1	1	1	1	1	1	expressed
RNU2-6P	0	0	0	0	0	1	1	1	1	1	1	expressed
CDKN1A	0	0	0	13569	0	1	1	1	1	1	1	expressed
CTD-2331D11.2	0	0	0	0	0	1	1	1	1	1	1	expressed
DNAJB3	0	0	0	5009	0	1	1	1	1	1	1	expressed
AC005702.1	0	0	0	0	0	1	1	1	1	1	1	expressed
MEGF11	0	0	0	75677	0	1	1	1	1	1	1	expressed
RN7SL834P	0	0	0	0	0	1	1	1	1	1	1	expressed
AC004673.1	0	0	0	0	0	1	1	1	1	1	1	expressed
RNU1-39P	0	0	0	0	0	1	1	1	1	1	1	expressed
PLXNB2	0	0	0	75877	0	1	1	1	1	1	1	expressed
CXCR2	0	0	0	10248	0	1	1	1	1	1	1	expressed
AURKC	0	0	0	24533	0	1	1	1	1	1	1	expressed
CTA-109P11.4	0	0	0	0	0	1	1	1	1	1	1	expressed
ZNF506	0	0	0	35174	0	1	1	1	1	1	1	expressed
RP3-377O6.2	0	0	0	329	0	1	1	1	1	1	1	expressed
RNA5SP47	0	0	0	0	0	1	1	1	1	1	1	expressed
RP11-731I19.1	0	0	0	1192	0	1	1	1	1	1	1	expressed
AC096570.2	0	0	0	0	0	1	1	1	1	1	1	expressed
DMRTA2	0	0	0	10323	0	1	1	1	1	1	1	expressed
AC083855.5	0	0	0	0	0	1	1	1	1	1	1	expressed
AC004692.5	0	0	0	853	0	1	1	1	1	1	1	expressed
PLCL2	0	0	0	38820	0	1	1	1	1	1	1	expressed
AC097639.8	0	0	0	2645	0	1	1	1	1	1	1	expressed
RASL11A	0	0	0	6032	0	1	1	1	1	1	1	expressed
AL359091.1	0	0	0	0	0	1	1	1	1	1	1	expressed
RN7SL362P	0	0	0	0	0	1	1	1	1	1	1	expressed
LL0XNC01-37G1.2	0	0	0	568	0	1	1	1	1	1	1	expressed
RP11-769O8.2	0	0	0	0	0	1	1	1	1	1	1	expressed
MIR363	0	0	0	228	0	1	1	1	1	1	1	expressed
DDIT4L	0	0	0	5548	0	1	1	1	1	1	1	expressed
XXbac-BPG170G13.31	0	0	0	377	0	1	1	1	1	1	1	expressed
MLK7-AS1	0	0	0	2059	0	1	1	1	1	1	1	expressed
RP3-419C19.3	0	0	0	158	0	1	1	1	1	1	1	expressed
RP11-132G19.3	0	0	0	269	0	1	1	1	1	1	1	expressed
TMEM14B	0	0	0	18623	0	1	1	1	1	1	1	expressed
KIAA1462	0	0	0	14358	0	1	1	1	1	1	1	expressed
RP11-227G15.2	0	0	0	203	0	1	1	1	1	1	1	expressed
RP11-110L15.1	0	0	0	0	0	1	1	1	1	1	1	expressed
FERMT2	0	0	0	57439	0	1	1	1	1	1	1	expressed
IBA57	0	0	0	9536	0	1	1	1	1	1	1	expressed
PRAM1	0	0	0	19266	0	1	1	1	1	1	1	expressed
AC145205.1	0	0	0	6	0	1	1	1	1	1	1	expressed
RP11-380D15.3	0	0	0	0	0	1	1	1	1	1	1	expressed
UBE2L4	0	0	0	1395	0	1	1	1	1	1	1	expressed
AC140061.11	0	0	0	38	0	1	1	1	1	1	1	expressed
CNN1	0	0	0	22581	0	1	1	1	1	1	1	expressed
RP11-113D6.3	0	0	0	1663	0	1	1	1	1	1	1	expressed
RP11-258C19.4	0	0	0	62	0	1	1	1	1	1	1	expressed
ADRA1A	0	0	0	55114	0	1	1	1	1	1	1	expressed
RP11-67A1.2	0	0	0	1083	0	1	1	1	1	1	1	expressed
SPDYE9P	0	0	0	5624	0	1	1	1	1	1	1	expressed
AADACL4	0	0	0	4026	0	1	1	1	1	1	1	expressed
RP11-706O15.1	0	0	0	8930	0	1	1	1	1	1	1	expressed
RNU6-206P	0	0	0	13	0	1	1	1	1	1	1	expressed
ENY2	0	0	0	24934	0	1	1	1	1	1	1	expressed
B3GALT1	0	0	0	7298	0	1	1	1	1	1	1	expressed
RP11-77B22.2	0	0	0	0	0	1	1	1	1	1	1	expressed
SCGB1A1	0	0	0	2313	0	1	1	1	1	1	1	expressed
CACNG2	0	0	0	4162	0	1	1	1	1	1	1	expressed
RP11-415C15.1	0	0	0	0	0	1	1	1	1	1	1	expressed
OR5AC1	0	0	0	1400	0	1	1	1	1	1	1	expressed
RP11-88H9.2	0	0	0	4492	0	1	1	1	1	1	1	expressed
RP11-82L18.4	0	0	0	0	0	1	1	1	1	1	1	expressed
AP001059.5	0	0	0	1575	0	1	1	1	1	1	1	expressed
AC093690.1	0	0	0	2116	0	1	1	1	1	1	1	expressed
PRDX2P3	0	0	0	954	0	1	1	1	1	1	1	expressed
SNORA46	0	0	0	551	0	1	1	1	1	1	1	expressed
PDCD2L	0	0	0	11699	0	1	1	1	1	1	1	expressed
TCEB2P3	0	0	0	0	0	1	1	1	1	1	1	expressed
RP11-466F5.4	0	0	0	200	0	1	1	1	1	1	1	expressed
AC009948.5	0	0	0	342	0	1	1	1	1	1	1	expressed
RP11-831H9.3	0	0	0	282	0	1	1	1	1	1	1	expressed
RP11-791G16.5	0	0	0	269	0	1	1	1	1	1	1	expressed
RP11-65J3.1	0	0	0	0	0	1	1	1	1	1	1	expressed
RN7SL196P	0	0	0	840	0	1	1	1	1	1	1	expressed
WAS	0	0	0	15047	0	1	1	1	1	1	1	expressed
RP11-1070N10.7	0	0	0	0	0	1	1	1	1	1	1	expressed
RP11-551L14.1	0	0	0	34147	0	1	1	1	1	1	1	expressed
TSEN2P1	0	0	0	3891	0	1	1	1	1	1	1	expressed
MAGI1-IT1	0	0	0	0	0	1	1	1	1	1	1	expressed
MAP1A	0	0	0	81292	0	1	1	1	1	1	1	expressed
NME2P1	0	0	0	3323	0	1	1	1	1	1	1	expressed
SLC25A39P1	0	0	0	1183	0	1	1	1	1	1	1	expressed
VEGFC	0	0	0	5634	0	1	1	1	1	1	1	expressed
RP11-384D10.1	0	0	0	0	0	1	1	1	1	1	1	expressed
RP11-899L11.3	0	0	0	0	0	1	1	1	1	1	1	expressed
AC005037.2	0	0	0	168	0	1	1	1	1	1	1	expressed
RP11-341A22.1	0	0	0	0	0	1	1	1	1	1	1	expressed
AF064860.7	0	0	0	0	0	1	1	1	1	1	1	expressed
RP11-192N10.2	0	0	0	0	0	1	1	1	1	1	1	expressed
DUSP8P3	0	0	0	2270	0	1	1	1	1	1	1	expressed
UPF3AP1	0	0	0	4016	0	1	1	1	1	1	1	expressed
WDR87	0	0	0	53552	0	1	1	1	1	1	1	expressed
RGL4	0	0	0	38304	0	1	1	1	1	1	1	expressed
SDR16C5	0	0	0	9907	0	1	1	1	1	1	1	expressed
BPIFB2	0	0	0	5010	0	1	1	1	1	1	1	expressed
C12orf66	0	0	0	15352	0	1	1	1	1	1	1	expressed
RP11-2N1.2	0	0	0	943	0	1	1	1	1	1	1	expressed
AC012360.1	0	0	0	0	0	1	1	1	1	1	1	expressed
RP11-521D12.5	0	0	0	0	0	1	1	1	1	1	1	expressed
ACTN4	0	0	0	43225	0	1	1	1	1	1	1	expressed
AC026241.1	0	0	0	76	0	1	1	1	1	1	1	expressed
RNU7-106P	0	0	0	0	0	1	1	1	1	1	1	expressed
RP11-542C16.1	0	0	0	16	0	1	1	1	1	1	1	expressed
SUSD4	0	0	0	50967	0	1	1	1	1	1	1	expressed
FAM197Y1	0	0	0	0	0	1	1	1	1	1	1	expressed
NCAM2	0	0	0	22902	0	1	1	1	1	1	1	expressed
GPR82	0	0	0	3300	0	1	1	1	1	1	1	expressed
CBFA2T2	0	0	0	48373	0	1	1	1	1	1	1	expressed
PLCD3	0	0	0	30764	0	1	1	1	1	1	1	expressed
RNU6-836P	0	0	0	0	0	1	1	1	1	1	1	expressed
FAM188A	0	0	0	16979	0	1	1	1	1	1	1	expressed
TUBB1P2	0	0	0	0	0	1	1	1	1	1	1	expressed
SPATA18	0	0	0	29992	0	1	1	1	1	1	1	expressed
BCL2L13	0	0	0	48315	0	1	1	1	1	1	1	expressed
RP11-44K6.5	0	0	0	62	0	1	1	1	1	1	1	expressed
LAMTOR5P1	0	0	0	813	0	1	1	1	1	1	1	expressed
RP11-100J16.5	0	0	0	4086	0	1	1	1	1	1	1	expressed
RP4-796I8.1	0	0	0	0	0	1	1	1	1	1	1	expressed
UGT1A11P	0	0	0	2347	0	1	1	1	1	1	1	expressed
RPL23AP3	0	0	0	1407	0	1	1	1	1	1	1	expressed
SDF2	0	0	0	16143	0	1	1	1	1	1	1	expressed
RP11-517C16.2	0	0	0	5060	0	1	1	1	1	1	1	expressed
PLA2G2E	0	0	0	1788	0	1	1	1	1	1	1	expressed
CTD-3074O7.11	0	0	0	6667	0	1	1	1	1	1	1	expressed
RP11-16C1.1	0	0	0	0	0	1	1	1	1	1	1	expressed
RP11-459F6.1	0	0	0	0	0	1	1	1	1	1	1	expressed
RP11-665E10.1	0	0	0	0	0	1	1	1	1	1	1	expressed
NDUFA5P2	0	0	0	19	0	1	1	1	1	1	1	expressed
CR848007.5	0	0	0	295	0	1	1	1	1	1	1	expressed
RNU7-81P	0	0	0	195	0	1	1	1	1	1	1	expressed
SPTLC1P4	0	0	0	0	0	1	1	1	1	1	1	expressed
RP11-793H13.8	0	0	0	4729	0	1	1	1	1	1	1	expressed
RP11-85G21.3	0	0	0	0	0	1	1	1	1	1	1	expressed
TRAPPC6B	0	0	0	17053	0	1	1	1	1	1	1	expressed
RP11-436I24.1	0	0	0	0	0	1	1	1	1	1	1	expressed
RSBN1L	0	0	0	21031	0	1	1	1	1	1	1	expressed
PLEKHG3	0	0	0	55724	0	1	1	1	1	1	1	expressed
ZNF600	0	0	0	10421	0	1	1	1	1	1	1	expressed
NATP	0	0	0	1205	0	1	1	1	1	1	1	expressed
KRT8P5	0	0	0	4279	0	1	1	1	1	1	1	expressed
IDE	0	0	0	33807	0	1	1	1	1	1	1	expressed
RNA5SP458	0	0	0	0	0	1	1	1	1	1	1	expressed
PTGES3L-AARSD1	0	0	0	27848	0	1	1	1	1	1	1	expressed
BTD	0	0	0	32599	0	1	1	1	1	1	1	expressed
DUSP9	0	0	0	7839	0	1	1	1	1	1	1	expressed
LINC00263	0	0	0	321	0	1	1	1	1	1	1	expressed
C1RL	0	0	0	26937	0	1	1	1	1	1	1	expressed
FAM65C	0	0	0	40572	0	1	1	1	1	1	1	expressed
RP11-1096D5.1	0	0	0	51	0	1	1	1	1	1	1	expressed
TMED2	0	0	0	10186	0	1	1	1	1	1	1	expressed
RP11-444K7.8	0	0	0	851	0	1	1	1	1	1	1	expressed
RP11-812E19.3	0	0	0	2627	0	1	1	1	1	1	1	expressed
RP11-81K2.1	0	0	0	894	0	1	1	1	1	1	1	expressed
RPS29P24	0	0	0	0	0	1	1	1	1	1	1	expressed
MIR3687	0	0	0	186	0	1	1	1	1	1	1	expressed
PHACTR2	0	0	0	43806	0	1	1	1	1	1	1	expressed
RN7SL732P	0	0	0	0	0	1	1	1	1	1	1	expressed
ILVBL	0	0	0	46618	0	1	1	1	1	1	1	expressed
MAD2L2	0	0	0	20495	0	1	1	1	1	1	1	expressed
MIR4532	0	0	0	156	0	1	1	1	1	1	1	expressed
AC012668.3	0	0	0	0	0	1	1	1	1	1	1	expressed
SUGT1P2	0	0	0	2459	0	1	1	1	1	1	1	expressed
RP11-665E10.3	0	0	0	45	0	1	1	1	1	1	1	expressed
SALL3	0	0	0	34261	0	1	1	1	1	1	1	expressed
RP11-834C11.6	0	0	0	1149	0	1	1	1	1	1	1	expressed
AC104695.3	0	0	0	362	0	1	1	1	1	1	1	expressed
AC074389.6	0	0	0	2616	0	1	1	1	1	1	1	expressed
CTD-2579N5.4	0	0	0	0	0	1	1	1	1	1	1	expressed
RNU6ATAC21P	0	0	0	0	0	1	1	1	1	1	1	expressed
RP11-1293J14.1	0	0	0	0	0	1	1	1	1	1	1	expressed
GOLGA6L2	0	0	0	27796	0	1	1	1	1	1	1	expressed
RP11-887P2.3	0	0	0	3609	0	1	1	1	1	1	1	expressed
ADIG	0	0	0	7128	0	1	1	1	1	1	1	expressed
TEX28P1	0	0	0	2228	0	1	1	1	1	1	1	expressed
CTB-47B11.1	0	0	0	1019	0	1	1	1	1	1	1	expressed
ARHGEF11	0	0	0	54953	0	1	1	1	1	1	1	expressed
RP11-80F22.10	0	0	0	6795	0	1	1	1	1	1	1	expressed
RP11-492A10.1	0	0	0	234	0	1	1	1	1	1	1	expressed
GCNT1P1	0	0	0	2364	0	1	1	1	1	1	1	expressed
AC016722.3	0	0	0	26	0	1	1	1	1	1	1	expressed
CLK2	0	0	0	34222	0	1	1	1	1	1	1	expressed
AC005549.1	0	0	0	59	0	1	1	1	1	1	1	expressed
RP11-152O14.1	0	0	0	0	0	1	1	1	1	1	1	expressed
C1R	0	0	0	45404	0	1	1	1	1	1	1	expressed
RP11-61G24.1	0	0	0	505	0	1	1	1	1	1	1	expressed
RP11-412H8.2	0	0	0	0	0	1	1	1	1	1	1	expressed
RNU6-59P	0	0	0	0	0	1	1	1	1	1	1	expressed
ASPG	0	0	0	26186	0	1	1	1	1	1	1	expressed
AOC1	0	0	0	37827	0	1	1	1	1	1	1	expressed
RN7SL454P	0	0	0	611	0	1	1	1	1	1	1	expressed
PSMC1P13	0	0	0	491	0	1	1	1	1	1	1	expressed
RNU1-4	0	0	0	0	0	1	1	1	1	1	1	expressed
RNA5SP33	0	0	0	0	0	1	1	1	1	1	1	expressed
PLGLA	0	0	0	8725	0	1	1	1	1	1	1	expressed
RN7SL491P	0	0	0	0	0	1	1	1	1	1	1	expressed
RP11-82H13.2	0	0	0	735	0	1	1	1	1	1	1	expressed
CTD-3187F8.14	0	0	0	1475	0	1	1	1	1	1	1	expressed
FAM120AOS	0	0	0	23280	0	1	1	1	1	1	1	expressed
PTP4A2P1	0	0	0	1018	0	1	1	1	1	1	1	expressed
RNU1-13P	0	0	0	46	0	1	1	1	1	1	1	expressed
RPL23AP60	0	0	0	1365	0	1	1	1	1	1	1	expressed
RP11-756D7.1	0	0	0	22	0	1	1	1	1	1	1	expressed
MIR559	0	0	0	291	0	1	1	1	1	1	1	expressed
TUBA1B	0	0	0	28477	0	1	1	1	1	1	1	expressed
RNU6-668P	0	0	0	0	0	1	1	1	1	1	1	expressed
POLR2KP2	0	0	0	441	0	1	1	1	1	1	1	expressed
SNORD116-9	0	0	0	288	0	1	1	1	1	1	1	expressed
RBM43P1	0	0	0	2054	0	1	1	1	1	1	1	expressed
RP11-716H6.2	0	0	0	169	0	1	1	1	1	1	1	expressed
RP5-842K16.2	0	0	0	0	0	1	1	1	1	1	1	expressed
RPL7P27	0	0	0	357	0	1	1	1	1	1	1	expressed
MIR574	0	0	0	281	0	1	1	1	1	1	1	expressed
RP11-115C21.2	0	0	0	925	0	1	1	1	1	1	1	expressed
AP000281.2	0	0	0	0	0	1	1	1	1	1	1	expressed
RNU6-282P	0	0	0	0	0	1	1	1	1	1	1	expressed
RBM22P6	0	0	0	610	0	1	1	1	1	1	1	expressed
MIR139	0	0	0	207	0	1	1	1	1	1	1	expressed
RNU6-1059P	0	0	0	0	0	1	1	1	1	1	1	expressed
RP11-184J23.2	0	0	0	3346	0	1	1	1	1	1	1	expressed
RP11-58A17.4	0	0	0	0	0	1	1	1	1	1	1	expressed
OR5H3P	0	0	0	2651	0	1	1	1	1	1	1	expressed
MIR887	0	0	0	240	0	1	1	1	1	1	1	expressed
AC013737.1	0	0	0	0	0	1	1	1	1	1	1	expressed
RP11-226P1.3	0	0	0	2899	0	1	1	1	1	1	1	expressed
TRH	0	0	0	5826	0	1	1	1	1	1	1	expressed
NXF5	0	0	0	39405	0	1	1	1	1	1	1	expressed
TIGD3	0	0	0	5110	0	1	1	1	1	1	1	expressed
AP000889.2	0	0	0	0	0	1	1	1	1	1	1	expressed
GLRXP	0	0	0	923	0	1	1	1	1	1	1	expressed
NREP	0	0	0	21424	0	1	1	1	1	1	1	expressed
ZNF20	0	0	0	16231	0	1	1	1	1	1	1	expressed
ZBTB8OSP1	0	0	0	0	0	1	1	1	1	1	1	expressed
CTBP2	0	0	0	36267	0	1	1	1	1	1	1	expressed
SMARCE1P2	0	0	0	1441	0	1	1	1	1	1	1	expressed
UBE2V1P7	0	0	0	0	0	1	1	1	1	1	1	expressed
KCNJ6	0	0	0	8363	0	1	1	1	1	1	1	expressed
RP11-573D15.3	0	0	0	0	0	1	1	1	1	1	1	expressed
RP11-586K12.11	0	0	0	0	0	1	1	1	1	1	1	expressed
RP11-536K7.5	0	0	0	265	0	1	1	1	1	1	1	expressed
RP11-666F17.1	0	0	0	0	0	1	1	1	1	1	1	expressed
AP003385.2	0	0	0	0	0	1	1	1	1	1	1	expressed
RP11-707O23.5	0	0	0	4116	0	1	1	1	1	1	1	expressed
RP11-17A1.3	0	0	0	802	0	1	1	1	1	1	1	expressed
CLEC2B	0	0	0	6224	0	1	1	1	1	1	1	expressed
MICU1	0	0	0	33178	0	1	1	1	1	1	1	expressed
ZIK1	0	0	0	27016	0	1	1	1	1	1	1	expressed
SNORD98	0	0	0	204	0	1	1	1	1	1	1	expressed
CCDC126	0	0	0	10323	0	1	1	1	1	1	1	expressed
RP13-238N7.2	0	0	0	2249	0	1	1	1	1	1	1	expressed
MRPS25	0	0	0	14396	0	1	1	1	1	1	1	expressed
C17orf78	0	0	0	6193	0	1	1	1	1	1	1	expressed
CDY5P	0	0	0	0	0	1	1	1	1	1	1	expressed
RNA5SP416	0	0	0	0	0	1	1	1	1	1	1	expressed
AL162407.1	0	0	0	2144	0	1	1	1	1	1	1	expressed
KRT18P11	0	0	0	3629	0	1	1	1	1	1	1	expressed
RP11-674N23.2	0	0	0	0	0	1	1	1	1	1	1	expressed
RP11-468N14.5	0	0	0	504	0	1	1	1	1	1	1	expressed
RP11-266I3.7	0	0	0	948	0	1	1	1	1	1	1	expressed
RP13-383K5.4	0	0	0	1455	0	1	1	1	1	1	1	expressed
RP1-274L7.3	0	0	0	0	0	1	1	1	1	1	1	expressed
RNU6-1331P	0	0	0	0	0	1	1	1	1	1	1	expressed
COMMD9	0	0	0	13734	0	1	1	1	1	1	1	expressed
AC008060.8	0	0	0	0	0	1	1	1	1	1	1	expressed
TOMM7	0	0	0	7660	0	1	1	1	1	1	1	expressed
RP11-12D24.6	0	0	0	0	0	1	1	1	1	1	1	expressed
RP4-710M3.2	0	0	0	0	0	1	1	1	1	1	1	expressed
C1orf123	0	0	0	14019	0	1	1	1	1	1	1	expressed
RP11-264A11.1	0	0	0	0	0	1	1	1	1	1	1	expressed
ZNF841	0	0	0	38525	0	1	1	1	1	1	1	expressed
RP11-734K2.4	0	0	0	3	0	1	1	1	1	1	1	expressed
WNK3	0	0	0	51500	0	1	1	1	1	1	1	expressed
OR51A1P	0	0	0	755	0	1	1	1	1	1	1	expressed
RP11-219J21.2	0	0	0	0	0	1	1	1	1	1	1	expressed
RPL39P38	0	0	0	421	0	1	1	1	1	1	1	expressed
CREG1	0	0	0	3192	0	1	1	1	1	1	1	expressed
RP3-380E11.2	0	0	0	0	0	1	1	1	1	1	1	expressed
AC112198.2	0	0	0	0	0	1	1	1	1	1	1	expressed
AL358340.1	0	0	0	0	0	1	1	1	1	1	1	expressed
RP1-85F18.6	0	0	0	637	0	1	1	1	1	1	1	expressed
TNRC18P1	0	0	0	9777	0	1	1	1	1	1	1	expressed
NDFIP1	0	0	0	8270	0	1	1	1	1	1	1	expressed
AC093698.4	0	0	0	644	0	1	1	1	1	1	1	expressed
RP11-552E20.4	0	0	0	0	0	1	1	1	1	1	1	expressed
OR10A7	0	0	0	2856	0	1	1	1	1	1	1	expressed
RAB18	0	0	0	12316	0	1	1	1	1	1	1	expressed
RPL10P1	0	0	0	1935	0	1	1	1	1	1	1	expressed
TAS2R43	0	0	0	3084	0	1	1	1	1	1	1	expressed
FOSL1P1	0	0	0	2445	0	1	1	1	1	1	1	expressed
SNORD115-38	0	0	0	249	0	1	1	1	1	1	1	expressed
RP1-20N2.7	0	0	0	259	0	1	1	1	1	1	1	expressed
AL355388.1	0	0	0	249	0	1	1	1	1	1	1	expressed
RP11-266L9.1	0	0	0	302	0	1	1	1	1	1	1	expressed
RPL5P3	0	0	0	802	0	1	1	1	1	1	1	expressed
RNU6-600P	0	0	0	20	0	1	1	1	1	1	1	expressed
ATP5G1P7	0	0	0	1035	0	1	1	1	1	1	1	expressed
LINC00442	0	0	0	1940	0	1	1	1	1	1	1	expressed
GABPB1	0	0	0	30254	0	1	1	1	1	1	1	expressed
MIR30C1	0	0	0	270	0	1	1	1	1	1	1	expressed
CTD-2270L9.2	0	0	0	227	0	1	1	1	1	1	1	expressed
CTD-2085J24.5	0	0	0	0	0	1	1	1	1	1	1	expressed
AC097467.2	0	0	0	7392	0	1	1	1	1	1	1	expressed
SPATA31E3P	0	0	0	12403	0	1	1	1	1	1	1	expressed
PSMB9	0	0	0	13490	0	1	1	1	1	1	1	expressed
AL162415.2	0	0	0	1822	0	1	1	1	1	1	1	expressed
AC005614.3	0	0	0	0	0	1	1	1	1	1	1	expressed
RP11-747H7.3	0	0	0	247	0	1	1	1	1	1	1	expressed
CEP41	0	0	0	41550	0	1	1	1	1	1	1	expressed
RP11-434I12.5	0	0	0	1919	0	1	1	1	1	1	1	expressed
RP11-457I16.4	0	0	0	56	0	1	1	1	1	1	1	expressed
RP11-480D4.4	0	0	0	0	0	1	1	1	1	1	1	expressed
RNA5SP482	0	0	0	0	0	1	1	1	1	1	1	expressed
IQCK	0	0	0	36874	0	1	1	1	1	1	1	expressed
RP11-42I10.1	0	0	0	129	0	1	1	1	1	1	1	expressed
NKG7	0	0	0	8484	0	1	1	1	1	1	1	expressed
RN7SKP125	0	0	0	0	0	1	1	1	1	1	1	expressed
MIR4512	0	0	0	233	0	1	1	1	1	1	1	expressed
RP11-149F8.4	0	0	0	125	0	1	1	1	1	1	1	expressed
AC096553.5	0	0	0	0	0	1	1	1	1	1	1	expressed
RAB3GAP2	0	0	0	31675	0	1	1	1	1	1	1	expressed
HIST1H2AG	0	0	0	1988	0	1	1	1	1	1	1	expressed
NUDT4P1	0	0	0	3239	0	1	1	1	1	1	1	expressed
ANKRD20A19P	0	0	0	3320	0	1	1	1	1	1	1	expressed
RNU6-532P	0	0	0	0	0	1	1	1	1	1	1	expressed
RP11-375D13.3	0	0	0	0	0	1	1	1	1	1	1	expressed
RN7SKP123	0	0	0	100	0	1	1	1	1	1	1	expressed
MAGED4B	0	0	0	67059	0	1	1	1	1	1	1	expressed
TIAM2	0	0	0	150713	0	1	1	1	1	1	1	expressed
ITPRIPL2	0	0	0	11826	0	1	1	1	1	1	1	expressed
CT867976.1	0	0	0	0	0	1	1	1	1	1	1	expressed
GVINP2	0	0	0	2465	0	1	1	1	1	1	1	expressed
ACOXL	0	0	0	24407	0	1	1	1	1	1	1	expressed
RP11-469E19.1	0	0	0	1935	0	1	1	1	1	1	1	expressed
RP1-66N13.1	0	0	0	0	0	1	1	1	1	1	1	expressed
CTB-193M12.1	0	0	0	611	0	1	1	1	1	1	1	expressed
AC007318.5	0	0	0	5263	0	1	1	1	1	1	1	expressed
ASB5	0	0	0	8169	0	1	1	1	1	1	1	expressed
CTD-2540B15.10	0	0	0	0	0	1	1	1	1	1	1	expressed
GGTLC3	0	0	0	4589	0	1	1	1	1	1	1	expressed
RP11-800A3.2	0	0	0	0	0	1	1	1	1	1	1	expressed
IPO8P1	0	0	0	7475	0	1	1	1	1	1	1	expressed
CTC-512J12.7	0	0	0	225	0	1	1	1	1	1	1	expressed
RP11-416K24.2	0	0	0	2025	0	1	1	1	1	1	1	expressed
NXPE2	0	0	0	9624	0	1	1	1	1	1	1	expressed
RP11-958J22.1	0	0	0	373	0	1	1	1	1	1	1	expressed
AP002958.1	0	0	0	0	0	1	1	1	1	1	1	expressed
POLN	0	0	0	44211	0	1	1	1	1	1	1	expressed
STXBP5L	0	0	0	64428	0	1	1	1	1	1	1	expressed
HNRNPA1P19	0	0	0	900	0	1	1	1	1	1	1	expressed
SMUG1	0	0	0	42921	0	1	1	1	1	1	1	expressed
RP11-115J23.1	0	0	0	0	0	1	1	1	1	1	1	expressed
AC128709.1	0	0	0	0	0	1	1	1	1	1	1	expressed
SRP72P2	0	0	0	6147	0	1	1	1	1	1	1	expressed
RNU6-635P	0	0	0	0	0	1	1	1	1	1	1	expressed
ATP5G1P4	0	0	0	1040	0	1	1	1	1	1	1	expressed
RP11-112L6.2	0	0	0	0	0	1	1	1	1	1	1	expressed
RNU6-547P	0	0	0	0	0	1	1	1	1	1	1	expressed
TRAK2	0	0	0	17457	0	1	1	1	1	1	1	expressed
HIST1H3H	0	0	0	1422	0	1	1	1	1	1	1	expressed
AP006216.5	0	0	0	0	0	1	1	1	1	1	1	expressed
KB-1183D5.9	0	0	0	1339	0	1	1	1	1	1	1	expressed
MGST1	0	0	0	18659	0	1	1	1	1	1	1	expressed
CIB1	0	0	0	3047	0	1	1	1	1	1	1	expressed
SNRPGP10	0	0	0	406	0	1	1	1	1	1	1	expressed
MST1P2	0	0	0	17955	0	1	1	1	1	1	1	expressed
LRRC3DN	0	0	0	0	0	1	1	1	1	1	1	expressed
RP11-654A16.1	0	0	0	0	0	1	1	1	1	1	1	expressed
MIR504	0	0	0	252	0	1	1	1	1	1	1	expressed
CTB-31O20.6	0	0	0	0	0	1	1	1	1	1	1	expressed
RP11-239L20.3	0	0	0	5481	0	1	1	1	1	1	1	expressed
MIR93	0	0	0	243	0	1	1	1	1	1	1	expressed
RNU1-64P	0	0	0	0	0	1	1	1	1	1	1	expressed
RP4-539M6.14	0	0	0	2688	0	1	1	1	1	1	1	expressed
AC007377.1	0	0	0	0	0	1	1	1	1	1	1	expressed
ZBTB4	0	0	0	18961	0	1	1	1	1	1	1	expressed
RP11-314D7.3	0	0	0	0	0	1	1	1	1	1	1	expressed
MBD3L5	0	0	0	1769	0	1	1	1	1	1	1	expressed
RP11-148O21.4	0	0	0	1007	0	1	1	1	1	1	1	expressed
TRPC2	0	0	0	0	0	1	1	1	1	1	1	expressed
RNA5SP359	0	0	0	0	0	1	1	1	1	1	1	expressed
STRCP1	0	0	0	15998	0	1	1	1	1	1	1	expressed
MIR3125	0	0	0	237	0	1	1	1	1	1	1	expressed
RP3-430N8.11	0	0	0	0	0	1	1	1	1	1	1	expressed
GNRHR2P1	0	0	0	1899	0	1	1	1	1	1	1	expressed
MIR4421	0	0	0	210	0	1	1	1	1	1	1	expressed
GTF2IP1	0	0	0	12012	0	1	1	1	1	1	1	expressed
AC119751.5	0	0	0	129	0	1	1	1	1	1	1	expressed
RP11-365D23.4	0	0	0	622	0	1	1	1	1	1	1	expressed
RP11-797H7.5	0	0	0	0	0	1	1	1	1	1	1	expressed
RP11-30G8.2	0	0	0	0	0	1	1	1	1	1	1	expressed
GPATCH2L	0	0	0	38088	0	1	1	1	1	1	1	expressed
AC005356.1	0	0	0	0	0	1	1	1	1	1	1	expressed
FZD1	0	0	0	6315	0	1	1	1	1	1	1	expressed
TSPAN8	0	0	0	13126	0	1	1	1	1	1	1	expressed
FBXW5	0	0	0	31664	0	1	1	1	1	1	1	expressed
HEATR4	0	0	0	34857	0	1	1	1	1	1	1	expressed
DIS3	0	0	0	39992	0	1	1	1	1	1	1	expressed
TNMD	0	0	0	5016	0	1	1	1	1	1	1	expressed
ANKLE2	0	0	0	53638	0	1	1	1	1	1	1	expressed
RP1-92C4.1	0	0	0	0	0	1	1	1	1	1	1	expressed
QTRT1	0	0	0	30302	0	1	1	1	1	1	1	expressed
AC006378.2	0	0	0	0	0	1	1	1	1	1	1	expressed
ACSS3	0	0	0	23985	0	1	1	1	1	1	1	expressed
RP11-624D20.1	0	0	0	2539	0	1	1	1	1	1	1	expressed
AC090286.4	0	0	0	1279	0	1	1	1	1	1	1	expressed
RP11-685N3.1	0	0	0	1158	0	1	1	1	1	1	1	expressed
USP38	0	0	0	29150	0	1	1	1	1	1	1	expressed
PARG	0	0	0	5537	0	1	1	1	1	1	1	expressed
RP11-2H3.2	0	0	0	378	0	1	1	1	1	1	1	expressed
RP11-305L7.6	0	0	0	0	0	1	1	1	1	1	1	expressed
RP11-323I15.2	0	0	0	3830	0	1	1	1	1	1	1	expressed
RNFT1P2	0	0	0	474	0	1	1	1	1	1	1	expressed
RP11-308N19.4	0	0	0	0	0	1	1	1	1	1	1	expressed
CTD-2666L21.1	0	0	0	3847	0	1	1	1	1	1	1	expressed
LARP4B	0	0	0	23140	0	1	1	1	1	1	1	expressed
C15orf61	0	0	0	7339	0	1	1	1	1	1	1	expressed
HOXA6	0	0	0	4299	0	1	1	1	1	1	1	expressed
WWTR1-AS1	0	0	0	2276	0	1	1	1	1	1	1	expressed
CITED4	0	0	0	1938	0	1	1	1	1	1	1	expressed
RP11-149P14.1	0	0	0	0	0	1	1	1	1	1	1	expressed
RP11-118E18.2	0	0	0	0	0	1	1	1	1	1	1	expressed
DDX24	0	0	0	38478	0	1	1	1	1	1	1	expressed
RP11-638F5.1	0	0	0	2074	0	1	1	1	1	1	1	expressed
SLC26A11	0	0	0	44389	0	1	1	1	1	1	1	expressed
C20orf201	0	0	0	3814	0	1	1	1	1	1	1	expressed
PITPNA-AS1	0	0	0	0	0	1	1	1	1	1	1	expressed
CTD-2377D24.6	0	0	0	0	0	1	1	1	1	1	1	expressed
YBX3	0	0	0	35043	0	1	1	1	1	1	1	expressed
DSG3	0	0	0	9542	0	1	1	1	1	1	1	expressed
RP4-569M23.4	0	0	0	171	0	1	1	1	1	1	1	expressed
FGF14-AS2	0	0	0	0	0	1	1	1	1	1	1	expressed
FTLP1	0	0	0	917	0	1	1	1	1	1	1	expressed
L3MBTL1	0	0	0	74720	0	1	1	1	1	1	1	expressed
RP1-228P16.1	0	0	0	0	0	1	1	1	1	1	1	expressed
SCFD2	0	0	0	15492	0	1	1	1	1	1	1	expressed
SNORA70	0	0	0	6986	0	1	1	1	1	1	1	expressed
MIR3649	0	0	0	201	0	1	1	1	1	1	1	expressed
RP11-140C18.2	0	0	0	0	0	1	1	1	1	1	1	expressed
DEDD2	0	0	0	26840	0	1	1	1	1	1	1	expressed
RN7SL419P	0	0	0	0	0	1	1	1	1	1	1	expressed
OVCH1-AS1	0	0	0	4809	0	1	1	1	1	1	1	expressed
AC009500.2	0	0	0	577	0	1	1	1	1	1	1	expressed
RNU6-473P	0	0	0	0	0	1	1	1	1	1	1	expressed
RP11-788H18.1	0	0	0	0	0	1	1	1	1	1	1	expressed
TMEM56	0	0	0	6820	0	1	1	1	1	1	1	expressed
CTD-2245F17.2	0	0	0	14	0	1	1	1	1	1	1	expressed
FBXW9	0	0	0	23802	0	1	1	1	1	1	1	expressed
RNU1-35P	0	0	0	0	0	1	1	1	1	1	1	expressed
RP11-876N24.4	0	0	0	1533	0	1	1	1	1	1	1	expressed
RP11-219E7.3	0	0	0	0	0	1	1	1	1	1	1	expressed
MIR1234	0	0	0	182	0	1	1	1	1	1	1	expressed
HMGN1P12	0	0	0	523	0	1	1	1	1	1	1	expressed
MYLK3	0	0	0	23337	0	1	1	1	1	1	1	expressed
ASIP	0	0	0	2761	0	1	1	1	1	1	1	expressed
OASL	0	0	0	12106	0	1	1	1	1	1	1	expressed
RN7SL200P	0	0	0	101	0	1	1	1	1	1	1	expressed
PAK4	0	0	0	41070	0	1	1	1	1	1	1	expressed
RNU4-83P	0	0	0	0	0	1	1	1	1	1	1	expressed
RP11-764E7.1	0	0	0	0	0	1	1	1	1	1	1	expressed
COPG2	0	0	0	7912	0	1	1	1	1	1	1	expressed
CTB-174D11.2	0	0	0	0	0	1	1	1	1	1	1	expressed
CDY6P	0	0	0	0	0	1	1	1	1	1	1	expressed
KRT6A	0	0	0	12364	0	1	1	1	1	1	1	expressed
IGHV3-37	0	0	0	1026	0	1	1	1	1	1	1	expressed
RP11-381K20.2	0	0	0	813	0	1	1	1	1	1	1	expressed
CTD-2311B13.5	0	0	0	1691	0	1	1	1	1	1	1	expressed
SAA2-SAA4	0	0	0	2020	0	1	1	1	1	1	1	expressed
AC011738.4	0	0	0	1407	0	1	1	1	1	1	1	expressed
COPS8P3	0	0	0	0	0	1	1	1	1	1	1	expressed
RN7SL239P	0	0	0	0	0	1	1	1	1	1	1	expressed
HMGN2P17	0	0	0	2144	0	1	1	1	1	1	1	expressed
RNU5E-9P	0	0	0	0	0	1	1	1	1	1	1	expressed
RNU6-1039P	0	0	0	0	0	1	1	1	1	1	1	expressed
ZFP41	0	0	0	10414	0	1	1	1	1	1	1	expressed
DEPDC7	0	0	0	14410	0	1	1	1	1	1	1	expressed
AC073628.1	0	0	0	0	0	1	1	1	1	1	1	expressed
RN7SL844P	0	0	0	0	0	1	1	1	1	1	1	expressed
AC110619.2	0	0	0	9643	0	1	1	1	1	1	1	expressed
DCAF13P2	0	0	0	807	0	1	1	1	1	1	1	expressed
RP11-43A14.1	0	0	0	67	0	1	1	1	1	1	1	expressed
RNU5D-2P	0	0	0	0	0	1	1	1	1	1	1	expressed
SLC34A3	0	0	0	11919	0	1	1	1	1	1	1	expressed
C1orf174	0	0	0	10274	0	1	1	1	1	1	1	expressed
ZNF383	0	0	0	22913	0	1	1	1	1	1	1	expressed
MIR2276	0	0	0	269	0	1	1	1	1	1	1	expressed
C9orf89	0	0	0	22321	0	1	1	1	1	1	1	expressed
UCN2	0	0	0	1211	0	1	1	1	1	1	1	expressed
HMGA1P2	0	0	0	430	0	1	1	1	1	1	1	expressed
TDGF1P3	0	0	0	3985	0	1	1	1	1	1	1	expressed
RP11-174B4.2	0	0	0	906	0	1	1	1	1	1	1	expressed
CDK2AP2P3	0	0	0	737	0	1	1	1	1	1	1	expressed
TRAV2	0	0	0	1050	0	1	1	1	1	1	1	expressed
CDY2B	0	0	0	0	0	1	1	1	1	1	1	expressed
RP11-426A6.5	0	0	0	1728	0	1	1	1	1	1	1	expressed
AC007879.1	0	0	0	0	0	1	1	1	1	1	1	expressed
RP11-99E15.3	0	0	0	1466	0	1	1	1	1	1	1	expressed
RP11-493E3.1	0	0	0	917	0	1	1	1	1	1	1	expressed
AL158154.1	0	0	0	0	0	1	1	1	1	1	1	expressed
CDKN3	0	0	0	21435	0	1	1	1	1	1	1	expressed
GPR137C	0	0	0	11932	0	1	1	1	1	1	1	expressed
TIFA	0	0	0	3840	0	1	1	1	1	1	1	expressed
OR6M2P	0	0	0	1173	0	1	1	1	1	1	1	expressed
PURG	0	0	0	8931	0	1	1	1	1	1	1	expressed
CTD-2555K7.2	0	0	0	1692	0	1	1	1	1	1	1	expressed
SRRM3	0	0	0	20194	0	1	1	1	1	1	1	expressed
SLFN12	0	0	0	23152	0	1	1	1	1	1	1	expressed
AC012506.4	0	0	0	0	0	1	1	1	1	1	1	expressed
AL390119.1	0	0	0	0	0	1	1	1	1	1	1	expressed
RP11-270F18.2	0	0	0	855	0	1	1	1	1	1	1	expressed
AC007241.1	0	0	0	0	0	1	1	1	1	1	1	expressed
CTD-2562J15.6	0	0	0	0	0	1	1	1	1	1	1	expressed
AC006534.2	0	0	0	0	0	1	1	1	1	1	1	expressed
DLEU7	0	0	0	5880	0	1	1	1	1	1	1	expressed
ARNT2	0	0	0	33442	0	1	1	1	1	1	1	expressed
LINC00963	0	0	0	885	0	1	1	1	1	1	1	expressed
RPL31P11	0	0	0	2138	0	1	1	1	1	1	1	expressed
FAM210CP	0	0	0	715	0	1	1	1	1	1	1	expressed
FCHSD2	0	0	0	41103	0	1	1	1	1	1	1	expressed
RP13-77O11.11	0	0	0	2561	0	1	1	1	1	1	1	expressed
PEX12P1	0	0	0	3071	0	1	1	1	1	1	1	expressed
LINC00944	0	0	0	0	0	1	1	1	1	1	1	expressed
RP11-690D19.3	0	0	0	0	0	1	1	1	1	1	1	expressed
USP5	0	0	0	30311	0	1	1	1	1	1	1	expressed
AC073869.20	0	0	0	12527	0	1	1	1	1	1	1	expressed
RP11-324O2.3	0	0	0	1150	0	1	1	1	1	1	1	expressed
BLZF1	0	0	0	14432	0	1	1	1	1	1	1	expressed
RP11-810O3.2	0	0	0	134	0	1	1	1	1	1	1	expressed
RAC1P6	0	0	0	0	0	1	1	1	1	1	1	expressed
MASP1	0	0	0	51838	0	1	1	1	1	1	1	expressed
RPL7P2	0	0	0	588	0	1	1	1	1	1	1	expressed
PHF3	0	0	0	102484	0	1	1	1	1	1	1	expressed
ADSL	0	0	0	20569	0	1	1	1	1	1	1	expressed
FDFT1	0	0	0	70886	0	1	1	1	1	1	1	expressed
PDGFB	0	0	0	7490	0	1	1	1	1	1	1	expressed
ROCK1	0	0	0	19885	0	1	1	1	1	1	1	expressed
DNAJC10	0	0	0	37061	0	1	1	1	1	1	1	expressed
NXT2	0	0	0	8890	0	1	1	1	1	1	1	expressed
MORN5	0	0	0	7573	0	1	1	1	1	1	1	expressed
RPL23AP22	0	0	0	1188	0	1	1	1	1	1	1	expressed
CTA-360L10.1	0	0	0	120	0	1	1	1	1	1	1	expressed
AC106706.1	0	0	0	0	0	1	1	1	1	1	1	expressed
GS1-410F4.4	0	0	0	0	0	1	1	1	1	1	1	expressed
RP11-365D9.1	0	0	0	2340	0	1	1	1	1	1	1	expressed
CTA-109P11.1	0	0	0	0	0	1	1	1	1	1	1	expressed
TECRP2	0	0	0	2771	0	1	1	1	1	1	1	expressed
ALDH1A1	0	0	0	16015	0	1	1	1	1	1	1	expressed
OR2F2	0	0	0	3345	0	1	1	1	1	1	1	expressed
ERMN	0	0	0	24573	0	1	1	1	1	1	1	expressed
C15ORF37	0	0	0	2133	0	1	1	1	1	1	1	expressed
BTNL8	0	0	0	38064	0	1	1	1	1	1	1	expressed
AC087239.1	0	0	0	0	0	1	1	1	1	1	1	expressed
SLC45A1	0	0	0	29415	0	1	1	1	1	1	1	expressed
SI	0	0	0	19427	0	1	1	1	1	1	1	expressed
RP11-500M8.7	0	0	0	2475	0	1	1	1	1	1	1	expressed
CTC-575N7.1	0	0	0	1638	0	1	1	1	1	1	1	expressed
PGLYRP1	0	0	0	2070	0	1	1	1	1	1	1	expressed
TRAJ54	0	0	0	183	0	1	1	1	1	1	1	expressed
AP000640.10	0	0	0	0	0	1	1	1	1	1	1	expressed
RNA5SP219	0	0	0	0	0	1	1	1	1	1	1	expressed
AC105914.1	0	0	0	0	0	1	1	1	1	1	1	expressed
AC087430.1	0	0	0	0	0	1	1	1	1	1	1	expressed
GEMIN6	0	0	0	6235	0	1	1	1	1	1	1	expressed
AC079250.1	0	0	0	1209	0	1	1	1	1	1	1	expressed
TRAM1	0	0	0	18843	0	1	1	1	1	1	1	expressed
RNU7-173P	0	0	0	0	0	1	1	1	1	1	1	expressed
RP11-259O2.2	0	0	0	0	0	1	1	1	1	1	1	expressed
NAT8L	0	0	0	5422	0	1	1	1	1	1	1	expressed
HRSP12	0	0	0	9301	0	1	1	1	1	1	1	expressed
FRMD5	0	0	0	47902	0	1	1	1	1	1	1	expressed
MIR5100	0	0	0	360	0	1	1	1	1	1	1	expressed
RP11-752P2.2	0	0	0	741	0	1	1	1	1	1	1	expressed
MYO9B	0	0	0	105923	0	1	1	1	1	1	1	expressed
CACNA1C-AS1	0	0	0	4850	0	1	1	1	1	1	1	expressed
RN7SL14P	0	0	0	0	0	1	1	1	1	1	1	expressed
ITSN2	0	0	0	61509	0	1	1	1	1	1	1	expressed
PMFBP1	0	0	0	56760	0	1	1	1	1	1	1	expressed
BOP1	0	0	0	19741	0	1	1	1	1	1	1	expressed
AC079949.1	0	0	0	0	0	1	1	1	1	1	1	expressed
MIR4726	0	0	0	177	0	1	1	1	1	1	1	expressed
ADIPOR2	0	0	0	9166	0	1	1	1	1	1	1	expressed
PRYP2	0	0	0	0	0	1	1	1	1	1	1	expressed
HNRNPUL2-BSCL2	0	0	0	11515	0	1	1	1	1	1	1	expressed
MIR3196	0	0	0	195	0	1	1	1	1	1	1	expressed
CTD-2034I21.1	0	0	0	0	0	1	1	1	1	1	1	expressed
TMEM60	0	0	0	1791	0	1	1	1	1	1	1	expressed
RN7SL547P	0	0	0	0	0	1	1	1	1	1	1	expressed
RP11-416L21.2	0	0	0	1054	0	1	1	1	1	1	1	expressed
CTD-2623N2.3	0	0	0	0	0	1	1	1	1	1	1	expressed
RP11-321E2.7	0	0	0	0	0	1	1	1	1	1	1	expressed
TEX36-AS1	0	0	0	0	0	1	1	1	1	1	1	expressed
RP11-53I6.5	0	0	0	2768	0	1	1	1	1	1	1	expressed
AFG3L2P1	0	0	0	4630	0	1	1	1	1	1	1	expressed
RP11-973F15.2	0	0	0	0	0	1	1	1	1	1	1	expressed
RNU6-386P	0	0	0	0	0	1	1	1	1	1	1	expressed
DMRT2	0	0	0	30860	0	1	1	1	1	1	1	expressed
RPSAP58	0	0	0	10536	0	1	1	1	1	1	1	expressed
RN7SKP197	0	0	0	0	0	1	1	1	1	1	1	expressed
MARVELD1	0	0	0	2054	0	1	1	1	1	1	1	expressed
DPEP2	0	0	0	28436	0	1	1	1	1	1	1	expressed
HKR1	0	0	0	65836	0	1	1	1	1	1	1	expressed
KLF8P1	0	0	0	3169	0	1	1	1	1	1	1	expressed
DHX15	0	0	0	21989	0	1	1	1	1	1	1	expressed
BAK1P2	0	0	0	1189	0	1	1	1	1	1	1	expressed
NANOG	0	0	0	9496	0	1	1	1	1	1	1	expressed
C19orf53	0	0	0	8656	0	1	1	1	1	1	1	expressed
RP11-792A8.3	0	0	0	575	0	1	1	1	1	1	1	expressed
FAM209A	0	0	0	3896	0	1	1	1	1	1	1	expressed
NPHP1	0	0	0	59694	0	1	1	1	1	1	1	expressed
RP11-803P9.1	0	0	0	0	0	1	1	1	1	1	1	expressed
RP6-127F18.2	0	0	0	326	0	1	1	1	1	1	1	expressed
RP11-463O9.6	0	0	0	0	0	1	1	1	1	1	1	expressed
RNF150	0	0	0	23300	0	1	1	1	1	1	1	expressed
RP11-87H9.3	0	0	0	533	0	1	1	1	1	1	1	expressed
TMEM256P1	0	0	0	305	0	1	1	1	1	1	1	expressed
CTC-250P20.1	0	0	0	1135	0	1	1	1	1	1	1	expressed
MC5R	0	0	0	5353	0	1	1	1	1	1	1	expressed
NBPF10	0	0	0	88732	0	1	1	1	1	1	1	expressed
MRPL51P2	0	0	0	962	0	1	1	1	1	1	1	expressed
RP4-758J18.10	0	0	0	230	0	1	1	1	1	1	1	expressed
LINC00649	0	0	0	4540	0	1	1	1	1	1	1	expressed
IGFBP7	0	0	0	10840	0	1	1	1	1	1	1	expressed
SNORD71	0	0	0	261	0	1	1	1	1	1	1	expressed
RN7SKP158	0	0	0	0	0	1	1	1	1	1	1	expressed
TPRX1	0	0	0	13445	0	1	1	1	1	1	1	expressed
[truncated: 53,883 more rows]
