# Supplementary material for: BMP2 alterations in mucinous cystadenocarcinoma of the breast: insights from whole-exome sequencing
Source: PeerJ. 2025 Sep 3;13:e19948. doi: 10.7717/peerj.19948 (PMC12422278; doi:10.7717/peerj.19948)
Supplement: Supplemental Information 3 [file peerj-13-19948-s003.zip › TK-CQ-2023-0609-004/2.╧╘╓°═╗▒Σ╗∙╥≥/smgs_matrix.txt]

#Gene	P-value FCPT	P-value LRT	P-value CT	FDR FCPT	FDR LRT	FDR CT
BMP2	0.006522082	1.28E-07	5.61E-07	1	0.007128733	0.031346276
AC109829.1	0.00900011	2.89E-06	3.98E-06	1	0.080671473	0.111078982
AC011239.1	0.243857612	9.44E-05	1.06E-05	1	0.651984822	0.196920315
IGHD5-12	0.137395747	2.27E-05	0.000109302	1	0.421954234	1
PRLR	0.138611557	3.13E-05	0.000235166	1	0.437046149	1
IGHV4-4	0.218865401	7.23E-05	0.000145728	1	0.577539799	1
IGKV3-7	0.207352975	6.08E-05	0.00010394	1	0.577539799	1
HIST1H4E	0.207227519	6.32E-05	0.000142338	1	0.577539799	1
DEFB135	0.254198501	0.000105005	0.000390328	1	0.651984822	1
LCE3B	0.267538814	0.000119718	0.000923398	1	0.669005586	1
