# Supplementary material for: BMP2 alterations in mucinous cystadenocarcinoma of the breast: insights from whole-exome sequencing
Source: PeerJ. 2025 Sep 3;13:e19948. doi: 10.7717/peerj.19948 (PMC12422278; doi:10.7717/peerj.19948)
Supplement: Supplemental Information 3 [file peerj-13-19948-s003.zip › TK-CQ-2023-0609-004/3.CNV/zlyy001_cnv_segments.xls]

Sample	Chromosome	Start	End	Num_Probes	Segment_Mean	Segment_Call
zlyy001	1	12030	27687465	2970	0.9378445581383392
zlyy001	1	27687466	149665435	5724	1.0729693609689028
zlyy001	1	149675902	152326843	501	0.8901729334114762
zlyy001	1	152326844	152330208	3	0.6438079067053872
zlyy001	1	152331175	190760780	2978	0.9495033463435266
zlyy001	1	192153371	249231296	3154	0.8751072897834609
zlyy001	10	92952	88213648	3254	1.1512812125827998
zlyy001	10	88220031	135516082	2918	1.2726452465762117
zlyy001	11	86558	61008903	3406	1.0332791969962727
zlyy001	11	61015637	134856731	5000	0.9140291555649254
zlyy001	12	67858	39695445	2147	1.0324052764961924
zlyy001	12	39695446	133811238	6123	0.9974112357222262
zlyy001	13	19255077	61988158	1475	0.9875482344319874
zlyy001	13	61988945	115091852	1066	1.3017001245236444
zlyy001	14	19377488	107283198	4845	1.0256401184894164
zlyy001	15	20169954	22745155	110	2.0357087655444897
zlyy001	15	22833218	102519139	5687	0.9872340914377168
zlyy001	16	61711	28713049	2766	1.1582608203993567
zlyy001	16	28722965	74387949	2757	0.8694175119372071
zlyy001	16	74394435	90288934	1044	0.6923151191683833
zlyy001	17	11131	47126857	5446	0.9141049574353675
zlyy001	17	47210392	81188208	3165	0.9476371418291505
zlyy001	18	47345	77936084	2323	1.0245393530323852
zlyy001	19	60521	39234875	4792	0.9922989210544689
zlyy001	19	39261516	39322510	19	2.967304661555533
zlyy001	19	39327339	59110849	3632	0.9408606058742539
zlyy001	2	41399	15534526	500	1.0094276218401543
zlyy001	2	15542352	88879131	3383	0.9782284306301272
zlyy001	2	88879132	89278102	28	0.9643337059493187
zlyy001	2	89278103	118854509	1497	1.030266086549935
zlyy001	2	118860740	243169026	5872	0.8982206842296186
zlyy001	20	68209	62959393	3724	0.9165412960594623
zlyy001	21	9755701	48111099	1632	0.9861402103170629
zlyy001	22	16255715	21576506	590	0.9004058592206019
zlyy001	22	21579548	51237598	2805	1.042551166329981
zlyy001	3	367597	41265751	1755	1.354233609732634
zlyy001	3	41265934	108833394	2879	1.088867297083225
zlyy001	3	108836552	197955262	4012	1.0187614471169613
zlyy001	4	53188	191003119	5572	0.9946590311210961
zlyy001	5	140334	77335197	2393	0.8839150873792603
zlyy001	5	77397031	124080764	1061	0.7633154987708184
zlyy001	5	125706985	154292753	1890	0.9953442514300104
zlyy001	5	154296464	180899478	1267	0.8608101116706521
zlyy001	6	105879	171055117	7268	1.0612650109727344
zlyy001	7	13694	25266685	1161	1.700815288126807
zlyy001	7	26223329	72524266	1539	1.2138437794087844
zlyy001	7	72598539	149482404	4204	0.9039268920868773
zlyy001	7	149482564	158937489	538	0.7512666369184544
zlyy001	8	14034	21564082	669	1.3783710824902664
zlyy001	8	21608084	141756983	3789	1.0744640700331072
zlyy001	8	141761883	146279593	511	0.7967927745619923
zlyy001	9	12143	71080201	1464	1.3411719916002804
zlyy001	9	71080927	141130547	4575	0.8593856903037267
