# Supplementary material for: BMP2 alterations in mucinous cystadenocarcinoma of the breast: insights from whole-exome sequencing
Source: PeerJ. 2025 Sep 3;13:e19948. doi: 10.7717/peerj.19948 (PMC12422278; doi:10.7717/peerj.19948)
Supplement: Supplemental Information 3 [file peerj-13-19948-s003.zip › TK-CQ-2023-0609-004/3.CNV/zlyy003_cnv_segments.xls]

Sample	Chromosome	Start	End	Num_Probes	Segment_Mean	Segment_Call
zlyy003	1	12030	148252216	8558	0.9456916214263081
zlyy003	1	148253452	149451176	133	1.334336658310853
zlyy003	1	149552943	197298240	3610	0.9875123322060239
zlyy003	1	197313323	249231296	3027	1.083854043363045
zlyy003	10	92952	135516082	6172	1.1229296440011356
zlyy003	11	86558	55762060	2961	0.9839282838764668
zlyy003	11	55762061	134856731	5446	0.773380749855875
zlyy003	12	67858	26275555	1772	0.8715998419754022
zlyy003	12	26275556	40631790	419	1.083074317499366
zlyy003	12	40631791	133811238	6080	1.066804969110531
zlyy003	13	19255077	115091852	2541	1.0940151145011787
zlyy003	14	19377488	107283198	4845	0.9128398570052237
zlyy003	15	20169954	23687827	240	1.6749196875990402
zlyy003	15	23688831	102519139	5557	1.0049141869404654
zlyy003	16	61711	28746961	2779	1.2108259248660767
zlyy003	16	28763674	90288934	3788	0.9662635129398165
zlyy003	17	11131	7735165	1206	0.8535741022236384
zlyy003	17	7735795	18927778	1141	0.7512903360946137
zlyy003	17	18933836	44321424	2782	0.9892126746376861
zlyy003	17	44336878	81188208	3482	0.856072287899869
zlyy003	18	47345	77936084	2323	1.0445697355182109
zlyy003	19	60521	43269917	5543	1.039549163984913
zlyy003	19	43343416	43772393	53	0.5025325184539907
zlyy003	19	43857714	59110849	2847	0.9686798453886774
zlyy003	2	41399	243169026	11278	0.9722939368617307
zlyy003	20	68209	62959393	3724	0.9886395315021103
zlyy003	21	9755701	48111099	1632	0.8698696473688886
zlyy003	22	16255715	21576506	590	0.9391326797885814
zlyy003	22	21579548	51237598	2805	1.1287244570541293
zlyy003	3	367597	98110517	4272	1.0907800884081353
zlyy003	3	98188278	197955262	4374	0.8967851974595418
zlyy003	4	53188	9223498	806	1.0458047079771424
zlyy003	4	9226539	9389049	42	0.6585604416631446
zlyy003	4	9390493	191003119	4724	1.0587539779053388
zlyy003	5	140334	70372335	2058	0.8800830824640087
zlyy003	5	70378573	180899478	4553	0.8246128682150465
zlyy003	6	105879	31970350	1656	1.070481252642226
zlyy003	6	31973474	32013259	33	0.5576844462242493
zlyy003	6	32013821	171055117	5579	1.1061891909177444
zlyy003	7	13694	158937489	7442	1.1181537520393874
zlyy003	8	14034	21967472	730	1.2284765595250868
zlyy003	8	21976430	39682470	964	1.0094196944752416
zlyy003	8	39694576	146279593	3275	1.0323481724927415
zlyy003	9	12143	70914099	1459	1.0994245575968826
zlyy003	9	70914314	141130547	4580	0.8938630647829988
