# Supplementary material for: BMP2 alterations in mucinous cystadenocarcinoma of the breast: insights from whole-exome sequencing
Source: PeerJ. 2025 Sep 3;13:e19948. doi: 10.7717/peerj.19948 (PMC12422278; doi:10.7717/peerj.19948)
Supplement: Supplemental Information 4 [file peerj-13-19948-s004.csv]

Gene	InDels	SNVs	Tot Muts	Sample Affected	Sample Percent(%)	Covd Bps	Muts pMbp	P-value CT	FDR CT
BMP2	2	0	2	1	33.33	3706	539.67	5.60E-07	0.031
